# Supplementary material for: Transcriptomic and coexpression network analyses revealed the regulatory mechanism of Cydia pomonella infestation on the synthesis of phytohormones in walnut husks
Source: PeerJ. 2024 Sep 23;12:e18130. doi: 10.7717/peerj.18130 (PMC11426320; doi:10.7717/peerj.18130)
Supplement: Supplemental Information 3 [file peerj-12-18130-s003.xlsx]

## Sheet: Sheet1
Table S1 Meteorological parameters of walnut fruit during hard-core period
Date	Maximum temperature（℃）	Minimum temperature（℃）	Average temperature（℃）	Maximum humidity（%）	Minimum humidity（% ）	Average humidity（%）	Atmospheric pressure（mbar)
2022-06-14	32.6	19.1	25.08	91.9	30.8	0.54	849.91
2022-06-15	32.8	15.3	24.38	91.7	24.5	0.58	848.87
2022-06-16	32.1	17	25.05	82.4	25.7	0.5	846.86
2022-06-17	30.8	17.7	25.11	86	24.6	0.44	847.85
2022-06-18	26	18	21.79	81.1	39	0.57	848.2
2022-06-19	21.1	13.8	16.62	100	61.1	50.39	852.12
2022-06-20	24.1	11.2	17.43	100	51.6	42.05	849.77
2022-06-21	24.5	12.5	18.54	100	47.3	31.73	848.37
2022-06-22	27	16.2	21.08	97.8	46.9	0.74	850.82
2022-06-23	29.8	16.7	22.96	100	42.4	8.97	851.04
2022-06-24	30.5	18.5	24.88	86.9	38.4	0.53	850.86
2022-06-25	33.7	16.6	24.42	88.1	23.3	0.57	850.28
2022-06-26	33.2	16	24.31	91.9	32.5	0.67	851.08
2022-06-27	35	16	25.57	99.4	31.3	0.71	850.79
2022-06-28	34.1	17	25.59	95.6	36.9	0.68	849.48
2022-06-29	32.7	19	25.73	94.8	36.8	0.63	850.44
2022-06-30	35.5	19.9	27.26	96.4	26.6	0.56	849.39
