# Supplementary material for: Transcriptomic and coexpression network analyses revealed the regulatory mechanism of Cydia pomonella infestation on the synthesis of phytohormones in walnut husks
Source: PeerJ. 2024 Sep 23;12:e18130. doi: 10.7717/peerj.18130 (PMC11426320; doi:10.7717/peerj.18130)
Supplement: Supplemental Information 5 [file peerj-12-18130-s005.xlsx]

## Sheet: Sheet1
Table S3 RNA sequencing quality control analysis
Sample	Clean Reads	GC Content(%)	Clean Base(G)	Error Rate(%)	Q30(%)	Reads mapped
0h-1	44433842	45.74	6.67	0.03	92.61	42597184(95.87%)
0h-2	44154760	45.61	6.62	0.03	92.56	42266546(95.72%)
0h-3	45950178	45.72	6.89	0.03	93.08	44151284(96.09%)
12h-1	44191214	45.89	6.63	0.03	92.36	42297920(95.72%)
12h-2	42135160	45.62	6.32	0.03	92.53	40245980(95.52%)
12h-3	44043688	46.17	6.61	0.03	91.63	41886696(95.10%)
24h-1	42871842	45.72	6.43	0.03	93.35	41027411(95.70%)
24h-2	44412704	45.62	6.66	0.03	91.24	42000597(94.57%)
24h-3	43779874	45.96	6.57	0.03	92.15	41778376(95.43%)
36h-1	41402492	45.78	6.21	0.03	92.71	39491654(95.38%)
36h-2	45531266	45.5	6.83	0.03	92.32	43546565(95.64%)
36h-3	47480188	45.64	7.12	0.03	92.44	45374439(95.56%)
48h-1	46945492	46.18	7.04	0.03	92.57	44847718(95.53%)
48h-2	48358932	46	7.25	0.03	93	46404137(95.96%)
48h-3	43417344	45.64	6.51	0.03	91.74	41114352(94.70%)
72h-1	46046684	46.01	6.91	0.03	92.08	43833187(95.19%)
72h-2	43799000	45.37	6.57	0.03	92.24	41463698(94.67%)
72h-3	43363084	46.07	6.5	0.03	92.57	41398571(95.47%)
