# Supplementary material for: Transcriptomic and coexpression network analyses revealed the regulatory mechanism of Cydia pomonella infestation on the synthesis of phytohormones in walnut husks
Source: PeerJ. 2024 Sep 23;12:e18130. doi: 10.7717/peerj.18130 (PMC11426320; doi:10.7717/peerj.18130)
Supplement: Supplemental Information 7 [file peerj-12-18130-s007.xlsx]

## Sheet: Sheet1
Table S5 All up-regulated differentially expressed genes

## Sheet: 0h vs 12h
	log2FoldChange	pvalue	padj
LOC108979070	5.2028	1.86782e-29	4.35086e-27
LOC108979075	2.95329	1.25275e-08	2.14011e-07
LOC108979089	1.09477	0.0159973	0.0479426
LOC108979094	1.445	2.65114e-08	4.21758e-07
LOC108979104	5.37088	1.45874e-16	8.8642e-15
LOC108979114	2.57732	1.15918e-06	1.25772e-05
LOC108979131	1.42087	0.00236937	0.00985196
LOC108979135	2.18732	1.38916e-06	1.48278e-05
LOC108979139	7.50547	2.37945e-40	1.29779e-37
LOC108979147	2.59511	0.00159987	0.00705367
LOC108979159	1.28891	6.31279e-09	1.14213e-07
LOC108979200	2.13044	0.0107602	0.0347564
LOC108979206	1.59572	1.34302e-12	4.59916e-11
LOC108979225	8.9356	8.44925e-07	9.55701e-06
LOC108979228	1.51781	2.42776e-11	6.65312e-10
LOC108979238	1.22041	3.67444e-06	3.58186e-05
LOC108979249	3.28845	0.000187642	0.00111656
LOC108979252	5.77379	2.3471e-13	8.98731e-12
LOC108979253	2.57855	3.1875e-08	4.97411e-07
LOC108979257	1.38679	3.88372e-06	3.75314e-05
LOC108979275	3.67669	5.34449e-05	0.000374064
LOC108979309	2.20685	0.000286309	0.00161108
LOC108979315	1.06899	0.000128224	0.000800043
LOC108979346	1.09722	2.06557e-09	4.04115e-08
LOC108979347	7.60966	7.49277e-07	8.58367e-06
LOC108979362	1.27096	1.87855e-05	0.000149442
LOC108979384	1.5763	0.000155338	0.000944962
LOC108979386	1.01573	0.000375467	0.00203347
LOC108979387	1.21094	1.09137e-13	4.44301e-12
LOC108979388	1.03833	4.10308e-10	9.00423e-09
LOC108979418	3.01239	0.000122127	0.000766717
LOC108979452	1.6036	0.000443683	0.00234943
LOC108979473	1.12846	1.81616e-12	6.02567e-11
LOC108979476	1.87204	0.00591506	0.0211602
LOC108979492	1.28489	3.20908e-07	4.00454e-06
LOC108979494	1.10197	2.68206e-08	4.25364e-07
LOC108979508	1.67252	1.22132e-08	2.09441e-07
LOC108979545	10.195	0.000167488	0.00100953
LOC108979560	1.20127	3.40096e-05	0.000251329
LOC108979575	1.52469	0.0054406	0.0197681
LOC108979577	1.09609	9.80391e-10	2.03829e-08
LOC108979589	1.66747	2.34418e-09	4.54251e-08
LOC108979687	7.06343	5.71243e-07	6.71916e-06
LOC108979694	5.59989	1.45449e-05	0.000118619
LOC108979744	1.00775	4.11952e-06	3.9351e-05
LOC108979752	4.31142	2.14056e-06	2.20484e-05
LOC108979759	1.87086	1.44504e-05	0.000117977
LOC108979764	2.33241	0.00242974	0.010058
LOC108979768	3.38111	0.000637656	0.00318216
LOC108979780	1.02871	2.81852e-08	4.45392e-07
LOC108979789	4.20258	9.04396e-11	2.20546e-09
LOC108979791	1.04355	1.22924e-06	1.32665e-05
LOC108979794	1.18646	3.8217e-16	2.1581e-14
LOC108979796	1.41919	3.68218e-08	5.69045e-07
LOC108979799	3.27903	2.26713e-06	2.32451e-05
LOC108979822	5.11118	1.91001e-09	3.75651e-08
LOC108979878	6.71727	8.63024e-17	5.34597e-15
LOC108979882	5.1959	1.11371e-09	2.28275e-08
LOC108979910	1.47347	0.000185329	0.00110427
LOC108979930	2.4139	6.69066e-14	2.80181e-12
LOC108979938	1.40051	1.62955e-14	7.36162e-13
LOC108979957	4.11708	1.08395e-18	8.5651e-17
LOC108979987	1.52985	0.00122795	0.00562119
LOC108980006	4.89594	1.51823e-26	2.76021e-24
LOC108980007	2.43477	1.6274e-07	2.18308e-06
LOC108980008	5.23701	6.91955e-09	1.24385e-07
LOC108980015	1.80873	6.81643e-10	1.4462e-08
LOC108980029	2.6539	4.68844e-25	7.08398e-23
LOC108980066	1.52425	0.013241	0.0411187
LOC108980116	1.55983	2.84296e-13	1.07389e-11
LOC108980174	1.16257	0.00049657	0.0025782
LOC108980191	1.54395	0.001416	0.00635072
LOC108980203	1.84027	0.000481133	0.00251322
LOC108980211	3.25403	2.5573e-05	0.000196381
LOC108980214	1.05238	0.00442191	0.0166638
LOC108980296	1.95736	0.000733383	0.0035886
LOC108980308	1.90459	0.000139682	0.000861602
LOC108980317	3.99719	2.4889e-09	4.79387e-08
LOC108980324	1.41037	9.87103e-06	8.393e-05
LOC108980353	3.99593	0.00350095	0.0136939
LOC108980397	1.28107	0.000340179	0.00186435
LOC108980411	1.08302	1.29742e-14	6.00682e-13
LOC108980434	1.00911	6.92618e-11	1.73831e-09
LOC108980460	1.7862	1.5498e-06	1.63784e-05
LOC108980477	2.64951	3.49619e-09	6.57543e-08
LOC108980487	1.06696	1.14717e-07	1.61036e-06
LOC108980512	7.83352	1.36455e-10	3.24964e-09
LOC108980520	4.59423	3.55185e-09	6.67033e-08
LOC108980530	5.71325	2.52981e-39	1.25715e-36
LOC108980556	1.28174	0.00321259	0.0127466
LOC108980557	1.34604	1.24177e-10	2.96672e-09
LOC108980559	1.45795	0.00940327	0.031152
LOC108980590	1.12739	2.32198e-05	0.000180229
LOC108980672	1.40482	4.79921e-13	1.73938e-11
LOC108980675	5.21776	0.00155704	0.00689478
LOC108980680	2.58041	0.000914209	0.00435525
LOC108980688	1.82069	0.00938787	0.0311155
LOC108980703	1.15798	3.57687e-06	3.50048e-05
LOC108980727	1.49021	9.41147e-12	2.74036e-10
LOC108980762	2.51597	0.00103141	0.00483704
LOC108980777	1.54844	0.00926325	0.0308114
LOC108980780	3.27698	1.75915e-06	1.83909e-05
LOC108980785	1.52731	0.000299517	0.00167403
LOC108980807	1.76878	1.65432e-14	7.45846e-13
LOC108980825	1.39228	1.34223e-18	1.04582e-16
LOC108980869	1.63474	0.00653096	0.0229956
LOC108980876	3.46372	4.76492e-07	5.72558e-06
LOC108980877	4.08899	4.2319e-07	5.13477e-06
LOC108980914	2.47589	1.73681e-10	4.04568e-09
LOC108980934	1.905	1.39955e-07	1.91183e-06
LOC108980954	1.83567	2.57344e-08	4.10758e-07
LOC108980990	1.27828	3.33811e-12	1.05433e-10
LOC108981003	2.78223	9.98364e-22	1.07334e-19
LOC108981013	9.46371	2.82171e-08	4.45392e-07
LOC108981042	1.74389	0.000160682	0.000972705
LOC108981046	2.85842	0.000217451	0.00126895
LOC108981096	1.08879	0.0102071	0.0333409
LOC108981100	1.66047	2.36697e-10	5.41763e-09
LOC108981103	1.56714	1.75373e-09	3.46745e-08
LOC108981113	1.24268	0.00111815	0.00518217
LOC108981116	1.21533	6.12337e-05	0.000421975
LOC108981167	1.0049	0.0129835	0.0405271
LOC108981179	3.75142	2.08198e-19	1.81157e-17
LOC108981192	2.54618	0.00166086	0.00728665
LOC108981199	1.1287	1.89059e-11	5.23882e-10
LOC108981214	1.19842	0.000623286	0.00311749
LOC108981215	2.56907	1.39665e-16	8.51007e-15
LOC108981221	1.10181	4.00658e-13	1.48582e-11
LOC108981248	9.64579	2.0696e-14	9.16444e-13
LOC108981282	1.15959	2.41809e-05	0.000186846
LOC108981334	2.95568	6.74265e-08	9.88068e-07
LOC108981353	7.48638	5.40383e-16	2.99852e-14
LOC108981357	1.11191	1.53829e-07	2.07976e-06
LOC108981386	1.03362	1.00546e-09	2.08378e-08
LOC108981387	5.2481	2.95735e-10	6.65984e-09
LOC108981396	1.81795	1.27934e-14	5.96012e-13
LOC108981437	8.04768	3.17415e-05	0.000236917
LOC108981442	1.83004	1.86855e-07	2.47685e-06
LOC108981447	2.12464	2.99437e-08	4.70225e-07
LOC108981451	7.05321	9.7672e-07	1.0834e-05
LOC108981453	2.79398	8.57243e-12	2.52565e-10
LOC108981465	1.79412	0.00412688	0.0157349
LOC108981482	5.12093	5.87402e-17	3.75299e-15
LOC108981495	2.77985	0.000150011	0.000917045
LOC108981525	1.75915	2.02691e-09	3.97245e-08
LOC108981529	5.09795	1.20951e-35	4.82984e-33
LOC108981537	1.07302	0.000509837	0.0026385
LOC108981543	4.10875	2.45057e-05	0.000188834
LOC108981544	1.12433	0.000101414	0.000654307
LOC108981570	2.13641	0.000253758	0.00145314
LOC108981584	1.17348	4.36089e-06	4.13412e-05
LOC108981607	1.02331	2.3208e-07	3.0016e-06
LOC108981622	2.38552	0.00315184	0.0125546
LOC108981625	1.02468	0.00075234	0.00366932
LOC108981645	1.51772	9.01194e-08	1.28467e-06
LOC108981667	2.1059	0.007438	0.0256363
LOC108981751	3.03364	1.3305e-06	1.42426e-05
LOC108981764	3.7997	3.95313e-06	3.80051e-05
LOC108981771	1.29809	3.33016e-11	8.96138e-10
LOC108981795	1.24038	8.37549e-06	7.23976e-05
LOC108981796	1.10935	7.52376e-15	3.66044e-13
LOC108981850	4.07122	5.1085e-10	1.1048e-08
LOC108981892	1.02155	1.37946e-06	1.47384e-05
LOC108981924	2.26113	9.21227e-59	1.14447e-55
LOC108981938	1.37846	1.20321e-11	3.45839e-10
LOC108981939	1.05528	1.87936e-11	5.21417e-10
LOC108981958	1.4479	0.000785855	0.00381282
LOC108982012	2.62873	5.92998e-08	8.80734e-07
LOC108982051	2.63368	0.00705107	0.0245257
LOC108982057	3.44983	2.09558e-10	4.82113e-09
LOC108982077	3.43017	4.90683e-06	4.55297e-05
LOC108982107	1.50582	0.00340102	0.0133591
LOC108982110	2.37688	0.00670975	0.0235251
LOC108982144	1.57858	0.00312046	0.0124362
LOC108982177	1.15062	3.00354e-08	4.70962e-07
LOC108982189	5.89006	4.01324e-07	4.89821e-06
LOC108982214	1.05985	5.38418e-11	1.38224e-09
LOC108982238	1.524	1.33001e-11	3.80329e-10
LOC108982269	3.11018	1.63269e-10	3.82707e-09
LOC108982270	1.88961	2.87021e-29	6.61688e-27
LOC108982276	2.92284	8.91881e-05	0.000585047
LOC108982283	1.26865	1.35298e-05	0.000111069
LOC108982288	2.74492	2.41326e-05	0.000186596
LOC108982337	6.29385	7.99718e-05	0.000532716
LOC108982344	2.59651	2.00953e-05	0.00015862
LOC108982360	4.85427	6.00556e-51	5.59568e-48
LOC108982363	1.20664	8.89688e-09	1.56532e-07
LOC108982373	4.85624	6.26755e-07	7.30734e-06
LOC108982374	2.68425	0.000472607	0.00247621
LOC108982394	1.07231	9.71787e-05	0.000629704
LOC108982421	6.76553	7.53487e-18	5.41784e-16
LOC108982425	1.059	1.39474e-12	4.769e-11
LOC108982441	1.01714	0.00379748	0.0146817
LOC108982466	1.63755	9.22691e-06	7.89637e-05
LOC108982537	1.88253	2.36066e-15	1.22197e-13
LOC108982627	7.59831	4.07566e-50	3.50538e-47
LOC108982691	1.59349	8.62731e-06	7.44306e-05
LOC108982715	1.00673	2.96017e-09	5.63843e-08
LOC108982784	1.03188	1.20393e-17	8.46616e-16
LOC108982835	1.1212	7.0581e-08	1.02756e-06
LOC108982837	7.98607	8.93493e-20	8.0124e-18
LOC108982895	1.07188	3.51307e-08	5.45172e-07
LOC108982899	1.11437	2.42088e-07	3.12021e-06
LOC108982915	1.73274	7.14697e-17	4.47677e-15
LOC108982919	2.78395	0.000439311	0.00232959
LOC108982936	1.18229	4.31053e-09	7.97287e-08
LOC108982999	1.56083	5.95842e-05	0.000411749
LOC108983002	3.80419	0.000724378	0.00355231
LOC108983030	1.05249	4.06849e-05	0.000295197
LOC108983035	2.35086	1.11036e-05	9.31356e-05
LOC108983053	6.87638	0.000245621	0.00141343
LOC108983058	1.14879	0.00115503	0.00532663
LOC108983060	4.64763	3.58412e-221	8.0148e-217
LOC108983073	2.04673	0.00474037	0.0176204
LOC108983075	1.94399	9.57417e-05	0.000621473
LOC108983079	1.4177	1.08803e-11	3.15161e-10
LOC108983111	1.11502	0.00604553	0.0215443
LOC108983121	5.16753	1.28773e-30	3.30991e-28
LOC108983122	3.76282	1.88358e-13	7.37662e-12
LOC108983123	3.03848	0.00112089	0.00519165
LOC108983148	10.8346	1.56768e-15	8.19076e-14
LOC108983167	7.91032	8.44747e-12	2.49212e-10
LOC108983170	2.81952	0.000495448	0.00257459
LOC108983203	2.69609	0.00140788	0.00632191
LOC108983244	4.59883	6.8991e-13	2.4411e-11
LOC108983281	2.01813	2.91123e-05	0.000219876
LOC108983291	1.94448	1.82855e-09	3.60582e-08
LOC108983297	1.85812	0.00332351	0.0131012
LOC108983353	1.04369	0.00702564	0.0244487
LOC108983368	2.0759	7.42321e-10	1.56602e-08
LOC108983394	1.10301	8.03132e-07	9.13976e-06
LOC108983401	1.77929	0.000436823	0.00232025
LOC108983404	1.29015	6.95177e-08	1.01472e-06
LOC108983435	5.85152	0.000282757	0.00159431
LOC108983449	7.63809	1.25167e-06	1.3489e-05
LOC108983465	1.12863	9.39507e-08	1.33223e-06
LOC108983469	2.39325	8.84844e-09	1.55802e-07
LOC108983472	2.45309	4.28565e-07	5.19154e-06
LOC108983493	6.96772	7.438e-05	0.000500236
LOC108983523	2.75056	2.1746e-11	5.98873e-10
LOC108983528	2.04979	0.00207833	0.0087922
LOC108983551	4.55021	7.54612e-15	3.66044e-13
LOC108983561	5.95508	2.62103e-16	1.52634e-14
LOC108983586	1.67906	6.64176e-26	1.11671e-23
LOC108983603	1.34844	1.24279e-05	0.000102968
LOC108983620	1.3361	1.23826e-09	2.51271e-08
LOC108983625	4.7038	2.5024e-07	3.21048e-06
LOC108983646	1.16128	0.000333706	0.00183485
LOC108983706	1.87695	2.30984e-05	0.000179537
LOC108983709	2.77835	2.43114e-05	0.000187725
LOC108983722	1.70883	0.000561191	0.00286337
LOC108983753	1.85137	0.00050094	0.00259727
LOC108983756	3.0207	3.2046e-05	0.000238633
LOC108983768	2.17275	9.92083e-15	4.69027e-13
LOC108983770	2.42251	0.00153823	0.00682362
LOC108983800	2.18142	0.00108763	0.00506487
LOC108983866	2.45904	1.32467e-08	2.25094e-07
LOC108983932	1.23577	1.00405e-06	1.11041e-05
LOC108983965	2.08231	3.66389e-29	8.19318e-27
LOC108983980	2.09629	0.0015423	0.00683895
LOC108984033	1.55174	0.000115141	0.000729604
LOC108984042	2.29671	4.42141e-14	1.90138e-12
LOC108984049	2.99734	5.59467e-11	1.43144e-09
LOC108984086	1.38228	3.21844e-06	3.17892e-05
LOC108984109	8.43343	1.40944e-09	2.83434e-08
LOC108984123	10.1549	1.29122e-14	5.99051e-13
LOC108984142	1.278	0.00426302	0.0161767
LOC108984175	1.38846	0.00310436	0.0123765
LOC108984187	2.31246	9.50413e-26	1.54777e-23
LOC108984192	1.1384	4.81712e-05	0.000340888
LOC108984217	1.3749	0.00362665	0.0141091
LOC108984237	1.68968	9.59744e-22	1.0368e-19
LOC108984239	1.11995	2.82429e-08	4.45394e-07
LOC108984287	4.88365	2.06525e-10	4.75625e-09
LOC108984298	1.25553	3.13981e-05	0.000234903
LOC108984306	2.76274	2.32848e-09	4.52345e-08
LOC108984307	2.05876	3.70626e-11	9.85486e-10
LOC108984308	1.23183	1.99263e-14	8.85867e-13
LOC108984361	1.0515	1.5879e-05	0.000128714
LOC108984390	1.98123	2.5013e-09	4.80858e-08
LOC108984407	1.43552	3.89987e-06	3.76549e-05
LOC108984416	1.50021	0.000152658	0.000931445
LOC108984417	8.30704	1.17514e-08	2.02453e-07
LOC108984420	1.07826	0.000154397	0.000940259
LOC108984441	7.27385	1.72966e-22	2.11359e-20
LOC108984478	1.88327	0.00201778	0.00857334
LOC108984495	6.396	3.115e-08	4.87458e-07
LOC108984516	3.0701	3.12807e-13	1.17365e-11
LOC108984517	2.88235	0.00113021	0.00523048
LOC108984530	1.46706	7.37136e-22	8.08031e-20
LOC108984534	2.25256	3.90974e-06	3.77108e-05
LOC108984551	1.6451	1.06629e-16	6.56872e-15
LOC108984554	7.7454	2.3303e-09	4.52345e-08
LOC108984724	1.28156	6.76589e-08	9.90823e-07
LOC108984746	1.72721	0.000996687	0.00469714
LOC108984757	1.15885	2.85569e-05	0.000216329
LOC108984766	1.85885	0.000837867	0.00404411
LOC108984789	4.50445	1.26851e-14	5.92203e-13
LOC108984791	1.59639	3.18185e-19	2.685e-17
LOC108984805	1.35684	4.61724e-08	7.01431e-07
LOC108984814	3.1476	0.00201684	0.00857262
LOC108984823	1.1461	0.00162412	0.0071451
LOC108984841	2.00081	9.00915e-08	1.28467e-06
LOC108984851	1.14937	0.00533549	0.0194256
LOC108984861	1.06692	0.0051277	0.0187946
LOC108984866	3.54771	5.19187e-16	2.90252e-14
LOC108984889	2.44684	2.55294e-06	2.60086e-05
LOC108984894	9.1778	1.73881e-06	1.82038e-05
LOC108984907	2.41532	4.11273e-06	3.93029e-05
LOC108984922	5.56687	7.29643e-11	1.81494e-09
LOC108984929	3.2707	5.19939e-22	5.78452e-20
LOC108985003	1.1395	0.00214035	0.00901537
LOC108985046	1.17376	3.34258e-05	0.000247506
LOC108985048	1.21449	0.000601104	0.00303086
LOC108985094	3.85842	3.16853e-05	0.000236655
LOC108985103	5.98666	1.50306e-23	2.01266e-21
LOC108985128	1.39223	5.50873e-09	1.00642e-07
LOC108985145	3.59651	1.1416e-10	2.74205e-09
LOC108985147	6.57041	1.61008e-16	9.65269e-15
LOC108985168	1.10365	3.5449e-05	0.000261104
LOC108985183	8.3456	1.13526e-06	1.23543e-05
LOC108985191	1.7016	9.01371e-08	1.28467e-06
LOC108985198	3.01224	2.12615e-08	3.46538e-07
LOC108985213	1.21259	8.65641e-07	9.76171e-06
LOC108985219	1.54885	1.63951e-07	2.19669e-06
LOC108985250	2.37051	0.00277471	0.0112426
LOC108985255	1.39076	0.00402671	0.0154108
LOC108985273	1.5578	1.2047e-05	0.000100215
LOC108985301	1.98695	0.00104893	0.00490919
LOC108985302	1.21021	0.000148564	0.000909577
LOC108985303	2.06902	3.24579e-05	0.000241462
LOC108985344	1.16282	1.34975e-07	1.85399e-06
LOC108985353	1.10977	0.000601562	0.00303235
LOC108985411	1.92086	1.76855e-11	4.93737e-10
LOC108985412	2.06505	3.90276e-08	6.01057e-07
LOC108985428	1.87761	0.000171387	0.00103053
LOC108985454	2.14501	2.13975e-06	2.20484e-05
LOC108985458	2.70307	0.00680464	0.0238168
LOC108985468	1.13211	4.88605e-08	7.38255e-07
LOC108985471	1.18763	4.56402e-09	8.4278e-08
LOC108985489	1.97275	2.19702e-24	3.12929e-22
LOC108985498	1.24593	9.59809e-11	2.33043e-09
LOC108985511	1.41605	1.11107e-12	3.8283e-11
LOC108985514	1.63578	3.4458e-11	9.1951e-10
LOC108985522	1.69463	3.6488e-25	5.65116e-23
LOC108985536	2.87775	1.40453e-17	9.84582e-16
LOC108985537	3.76859	3.1121e-11	8.39479e-10
LOC108985551	1.97217	7.10106e-15	3.46711e-13
LOC108985605	1.39527	0.000131814	0.000819009
LOC108985607	3.13329	3.73204e-06	3.62379e-05
LOC108985630	2.11576	0.000607419	0.00305444
LOC108985634	2.87945	0.00994286	0.0326686
LOC108985654	1.54514	0.000978129	0.00462039
LOC108985657	3.0266	0.00417454	0.0158949
LOC108985683	1.25567	1.4292e-05	0.000116769
LOC108985756	1.37916	2.76945e-15	1.43026e-13
LOC108985766	1.85592	5.70699e-10	1.22241e-08
LOC108985768	1.12148	1.85327e-07	2.45806e-06
LOC108985784	1.59366	4.47213e-05	0.000319929
LOC108985797	2.6593	9.31326e-05	0.000607358
LOC108985812	1.98187	2.88648e-10	6.51336e-09
LOC108985825	1.21961	0.00234634	0.0097653
LOC108985851	1.3658	2.58343e-21	2.69956e-19
LOC108985895	6.8745	3.86604e-05	0.000282064
LOC108985933	7.56066	1.37744e-19	1.22367e-17
LOC108985953	1.75053	1.27848e-34	4.6112e-32
LOC108986004	3.38547	5.55971e-05	0.000387672
LOC108986024	2.17751	7.93304e-05	0.000529706
LOC108986060	2.02261	3.87262e-06	3.74727e-05
LOC108986109	1.19294	3.05654e-12	9.72268e-11
LOC108986123	6.53941	9.28764e-14	3.82487e-12
LOC108986146	1.35221	1.46335e-07	1.99169e-06
LOC108986163	1.51361	0.000433011	0.00230273
LOC108986204	5.04618	0.000108693	0.000694057
LOC108986262	1.32185	0.000307134	0.00170976
LOC108986264	1.36282	3.31201e-10	7.38695e-09
LOC108986272	1.64014	0.00340934	0.0133895
LOC108986280	1.48603	1.52283e-32	4.53484e-30
LOC108986292	2.35416	0.0157499	0.0473259
LOC108986300	1.32751	0.00199728	0.00850891
LOC108986306	1.23154	0.000257747	0.00147372
LOC108986343	3.50021	4.24249e-17	2.80682e-15
LOC108986419	1.57047	4.37796e-05	0.000314285
LOC108986455	1.44975	7.5658e-17	4.72588e-15
LOC108986459	1.03446	1.03037e-09	2.12557e-08
LOC108986474	3.44737	1.32832e-66	2.47533e-63
LOC108986487	1.25147	2.1639e-06	2.22377e-05
LOC108986489	1.18561	6.7831e-12	2.04701e-10
LOC108986491	2.68581	2.34076e-05	0.000181561
LOC108986542	1.36448	3.68346e-07	4.54328e-06
LOC108986543	1.17169	6.27367e-05	0.000431137
LOC108986562	1.42806	4.67243e-06	4.37422e-05
LOC108986596	1.44537	0.00017458	0.00104664
LOC108986609	1.31186	0.000110724	0.000705257
LOC108986620	2.23083	3.72301e-08	5.74562e-07
LOC108986659	2.43943	7.69888e-16	4.15851e-14
LOC108986681	6.21319	3.84738e-06	3.72608e-05
LOC108986725	2.41512	8.24808e-05	0.000547472
LOC108986754	1.89935	1.90266e-08	3.13308e-07
LOC108986760	1.52829	0.0146497	0.0446439
LOC108986786	1.08358	1.34522e-05	0.000110554
LOC108986844	1.23151	6.75442e-05	0.000459514
LOC108986848	1.36942	6.97664e-09	1.25311e-07
LOC108986871	1.31371	1.17618e-06	1.27493e-05
LOC108986874	1.03492	1.27764e-11	3.6582e-10
LOC108986879	1.70185	3.58214e-07	4.42074e-06
LOC108986927	7.83798	3.00671e-07	3.77948e-06
LOC108986942	1.13998	4.61234e-08	7.01431e-07
LOC108986969	2.07043	1.28047e-07	1.76861e-06
LOC108986975	1.17959	0.00665401	0.023359
LOC108986977	3.17643	6.46003e-26	1.09439e-23
LOC108986978	3.05354	3.71327e-09	6.94862e-08
LOC108986982	1.66652	3.39549e-09	6.413e-08
LOC108986986	1.37591	2.19852e-13	8.47884e-12
LOC108987004	2.44618	1.18518e-13	4.76674e-12
LOC108987007	1.75	2.79228e-06	2.80634e-05
LOC108987084	2.14949	4.60346e-13	1.68207e-11
LOC108987101	1.68987	2.94359e-05	0.00022193
LOC108987115	1.03895	4.6503e-06	4.362e-05
LOC108987144	3.64733	3.19411e-18	2.40494e-16
LOC108987153	1.28444	1.24114e-07	1.72174e-06
LOC108987170	1.2605	2.41108e-13	9.20078e-12
LOC108987182	2.17535	8.01761e-23	1.01294e-20
LOC108987198	1.08305	1.00012e-13	4.0959e-12
LOC108987251	2.93661	5.53238e-16	3.05469e-14
LOC108987282	2.34733	2.39302e-20	2.27713e-18
LOC108987297	4.44995	1.03229e-08	1.79503e-07
LOC108987304	4.02862	1.58549e-08	2.65379e-07
LOC108987333	1.1074	1.74352e-10	4.05709e-09
LOC108987347	1.19489	5.21341e-17	3.35007e-15
LOC108987350	1.16379	3.24155e-09	6.14302e-08
LOC108987353	1.12229	1.03964e-05	8.7835e-05
LOC108987372	1.73295	9.12103e-05	0.000596387
LOC108987394	2.07952	5.16841e-09	9.46567e-08
LOC108987407	1.21071	4.03541e-11	1.06415e-09
LOC108987408	1.49625	1.77263e-18	1.36688e-16
LOC108987419	1.24606	2.3114e-05	0.000179595
LOC108987426	2.17069	4.38154e-19	3.6155e-17
LOC108987469	1.35594	2.56266e-20	2.40782e-18
LOC108987473	1.74826	8.53026e-05	0.00056336
LOC108987498	1.92129	0.000695807	0.0034348
LOC108987555	4.63274	1.28428e-09	2.599e-08
LOC108987557	4.64461	1.79509e-08	2.97126e-07
LOC108987576	5.22577	2.44749e-05	0.000188662
LOC108987596	1.41894	6.54871e-06	5.86943e-05
LOC108987609	2.35085	0.00219834	0.00922831
LOC108987610	2.82473	7.54294e-07	8.6323e-06
LOC108987612	1.14633	9.2694e-05	0.000604674
LOC108987671	4.15674	0.000165628	0.000999132
LOC108987715	7.20923	6.41538e-05	0.000439717
LOC108987746	3.13332	6.01446e-10	1.28581e-08
LOC108987779	3.11276	0.0137882	0.0425406
LOC108987784	2.19392	4.70862e-06	4.40009e-05
LOC108987789	2.09645	1.50077e-06	1.59053e-05
LOC108987810	3.93311	1.07637e-09	2.21231e-08
LOC108987817	1.49221	1.66912e-09	3.31777e-08
LOC108987820	1.44916	3.44558e-07	4.27344e-06
LOC108987829	2.36298	0.00184402	0.00796062
LOC108987839	1.31927	0.0035658	0.0139087
LOC108987847	1.19212	0.00131959	0.00597465
LOC108987868	2.5016	0.0032812	0.0129682
LOC108987908	1.21508	2.74737e-11	7.46498e-10
LOC108987912	1.67571	6.44359e-24	8.83998e-22
LOC108987925	1.09081	0.00580855	0.0208359
LOC108987941	6.00669	5.88805e-21	6.03984e-19
LOC108987954	5.89651	2.50299e-09	4.80858e-08
LOC108987955	6.57235	1.55414e-07	2.09739e-06
LOC108987956	4.29702	1.07674e-06	1.17741e-05
LOC108988002	1.52628	8.99762e-06	7.72083e-05
LOC108988017	2.14181	1.06551e-06	1.16741e-05
LOC108988018	2.40724	1.72825e-13	6.81264e-12
LOC108988027	1.6501	7.63248e-09	1.36324e-07
LOC108988034	1.08254	8.10491e-12	2.40056e-10
LOC108988093	2.03204	0.000101891	0.000657001
LOC108988106	2.16088	2.37469e-13	9.07739e-12
LOC108988130	1.55982	3.74188e-15	1.91478e-13
LOC108988136	1.49516	5.07752e-11	1.31568e-09
LOC108988142	1.13423	5.90159e-08	8.77469e-07
LOC108988156	1.09676	0.00342503	0.0134417
LOC108988180	3.62283	2.31402e-05	0.000179674
LOC108988193	1.12082	2.73739e-06	2.76213e-05
LOC108988200	1.32193	0.0143918	0.04405
LOC108988223	1.66395	8.79894e-07	9.89604e-06
LOC108988224	1.75001	6.95308e-23	8.83436e-21
LOC108988235	2.07662	0.0038933	0.0149617
LOC108988255	5.2504	4.69332e-38	2.1865e-35
LOC108988282	1.23395	0.000926981	0.00440671
LOC108988294	2.0202	0.000861794	0.00414351
LOC108988299	1.30926	1.27498e-15	6.7243e-14
LOC108988317	1.42096	4.82203e-06	4.48732e-05
LOC108988342	2.74458	4.31968e-10	9.45173e-09
LOC108988344	1.8061	5.31209e-13	1.91595e-11
LOC108988361	1.80077	1.23975e-07	1.72088e-06
LOC108988382	3.58202	0.00027692	0.00156494
LOC108988412	1.47319	1.49152e-11	4.22729e-10
LOC108988452	2.69234	5.7832e-11	1.47462e-09
LOC108988485	1.89394	1.39274e-14	6.40831e-13
LOC108988496	2.88083	2.23582e-06	2.29345e-05
LOC108988497	4.5652	2.97193e-16	1.70844e-14
LOC108988516	1.02538	8.45989e-05	0.000559704
LOC108988545	1.02199	2.14755e-07	2.81004e-06
LOC108988552	8.83901	1.89571e-08	3.12393e-07
LOC108988566	1.32529	2.41936e-09	4.67603e-08
LOC108988593	2.93275	0.0047702	0.0177107
LOC108988604	2.54008	3.31558e-27	6.50377e-25
LOC108988605	2.7055	6.25483e-08	9.2251e-07
LOC108988607	1.11901	9.06458e-06	7.77206e-05
LOC108988614	1.08261	1.01817e-06	1.12381e-05
LOC108988651	5.06736	5.02146e-13	1.81405e-11
LOC108988661	3.01323	3.55469e-07	4.39378e-06
LOC108988662	3.87176	1.71744e-19	1.5061e-17
LOC108988687	2.45211	6.87481e-07	7.94767e-06
LOC108988692	1.3354	4.14511e-18	3.03911e-16
LOC108988699	1.08983	5.9569e-05	0.000411749
LOC108988775	1.33317	8.29498e-12	2.45077e-10
LOC108988800	1.48417	1.40081e-14	6.43224e-13
LOC108988804	1.25513	2.10108e-07	2.75085e-06
LOC108988867	2.17937	8.84518e-05	0.000580899
LOC108988871	1.33917	0.000108642	0.000693929
LOC108988899	1.10602	2.57362e-07	3.29618e-06
LOC108988908	1.23572	1.53245e-12	5.23186e-11
LOC108988915	2.64689	8.30982e-35	3.09707e-32
LOC108988917	2.04286	0.000473365	0.0024796
LOC108988936	1.36199	3.66434e-25	5.65116e-23
LOC108988942	2.21215	5.45181e-13	1.96252e-11
LOC108988948	1.27066	2.42353e-14	1.06683e-12
LOC108988953	1.63737	0.00136669	0.00616042
LOC108988973	2.53318	0.00131162	0.00594577
LOC108988992	1.44829	1.06088e-12	3.67805e-11
LOC108989023	1.11957	0.00126521	0.00576929
LOC108989025	8.22175	6.17443e-40	3.21099e-37
LOC108989045	1.1076	0.0142197	0.0436248
LOC108989046	1.12471	1.12665e-10	2.70904e-09
LOC108989071	3.61196	3.27356e-05	0.000243281
LOC108989076	4.73859	0.00067513	0.00334676
LOC108989101	7.57411	8.30658e-08	1.19301e-06
LOC108989105	4.06643	0.000771084	0.00375337
LOC108989179	3.25618	1.96966e-11	5.44445e-10
LOC108989202	4.55599	3.53271e-08	5.4784e-07
LOC108989203	3.85313	5.72959e-07	6.73073e-06
LOC108989226	1.20247	0.00686595	0.0239938
LOC108989261	6.74003	6.40438e-06	5.74591e-05
LOC108989274	1.50144	1.36142e-10	3.24564e-09
LOC108989320	3.84215	0.000474937	0.00248608
LOC108989336	1.12324	2.63956e-07	3.36713e-06
LOC108989344	10.3856	7.55747e-11	1.86947e-09
LOC108989351	1.76148	2.4085e-12	7.80565e-11
LOC108989383	1.26116	3.95931e-11	1.04531e-09
LOC108989402	1.39897	4.93382e-06	4.57422e-05
LOC108989412	1.76216	1.29437e-28	2.78315e-26
LOC108989435	3.06732	0.00124638	0.00569154
LOC108989439	1.73918	0.00234376	0.00976
LOC108989444	6.64703	2.78478e-27	5.5109e-25
LOC108989461	1.06791	5.22879e-07	6.21947e-06
LOC108989469	1.16674	6.21522e-06	5.60276e-05
LOC108989484	1.84155	0.0153357	0.0463239
LOC108989485	1.16324	4.68631e-10	1.0214e-08
LOC108989488	3.31616	2.53761e-11	6.93716e-10
LOC108989494	5.09982	2.7879e-24	3.92094e-22
LOC108989520	6.9823	1.74608e-38	8.48824e-36
LOC108989532	2.1833	8.19217e-06	7.08678e-05
LOC108989537	1.77561	0.000258968	0.0014792
LOC108989540	3.18598	7.63091e-07	8.72405e-06
LOC108989569	2.93435	9.42391e-32	2.6017e-29
LOC108989576	2.05592	3.29589e-16	1.88498e-14
LOC108989585	2.06578	1.24147e-08	2.12408e-07
LOC108989594	1.62502	3.12732e-13	1.17365e-11
LOC108989595	1.02916	2.58856e-06	2.62876e-05
LOC108989600	1.6941	1.05476e-08	1.83124e-07
LOC108989602	1.32244	2.14312e-10	4.91899e-09
LOC108989605	6.3423	2.84401e-12	9.0984e-11
LOC108989630	1.2355	5.28939e-10	1.14061e-08
LOC108989712	1.09098	1.54175e-07	2.08318e-06
LOC108989721	5.32777	2.44675e-11	6.69696e-10
LOC108989732	1.57275	6.18e-11	1.56686e-09
LOC108989735	1.17996	0.000165765	0.000999686
LOC108989748	1.83448	1.55538e-06	1.64295e-05
LOC108989749	1.05081	1.52731e-11	4.31234e-10
LOC108989773	1.30916	7.92748e-12	2.35424e-10
LOC108989825	1.35039	4.36593e-05	0.000313522
LOC108989834	2.19844	0.00698749	0.0243349
LOC108989842	1.02271	4.27057e-06	4.06204e-05
LOC108989844	1.20679	0.00587081	0.0210154
LOC108989851	1.39742	0.0150805	0.045689
LOC108989885	1.92328	1.85507e-22	2.23027e-20
LOC108989886	1.36088	1.56257e-12	5.32655e-11
LOC108989902	2.67945	2.70032e-11	7.34606e-10
LOC108989910	1.64843	1.09393e-05	9.19645e-05
LOC108989911	1.28783	0.00689641	0.0240777
LOC108989932	8.64812	6.11519e-21	6.24419e-19
LOC108989936	1.21876	4.02772e-16	2.26871e-14
LOC108989940	1.13345	2.113e-12	6.91816e-11
LOC108989942	2.03273	1.97826e-13	7.7204e-12
LOC108989994	1.18439	2.68022e-10	6.09096e-09
LOC108990030	1.60664	0.0143577	0.0439696
LOC108990056	3.38745	0.000138069	0.000853846
LOC108990121	1.10296	0.0137755	0.0425187
LOC108990130	1.08213	0.000523758	0.00270242
LOC108990176	2.92149	0.000893204	0.00427339
LOC108990181	1.75635	0.000548084	0.00280335
LOC108990182	3.18672	0.000369497	0.00200502
LOC108990221	7.166	1.10391e-10	2.6601e-09
LOC108990234	1.19624	0.0130789	0.0407322
LOC108990250	5.02791	6.74019e-05	0.000458825
LOC108990254	4.56614	3.18205e-07	3.97526e-06
LOC108990255	6.71408	2.77728e-06	2.79252e-05
LOC108990260	1.6137	4.17621e-07	5.08098e-06
LOC108990265	1.39674	2.70284e-08	4.28052e-07
LOC108990269	2.81408	1.59417e-17	1.10368e-15
LOC108990277	1.35553	1.19791e-10	2.87113e-09
LOC108990307	2.89765	0.000809736	0.00391764
LOC108990334	2.09183	3.29531e-05	0.000244654
LOC108990336	1.04574	0.000136112	0.00084314
LOC108990380	3.59266	6.17586e-12	1.87133e-10
LOC108990381	2.58276	0.000200585	0.00118164
LOC108990392	1.23216	0.00559984	0.0202397
LOC108990408	1.05217	2.46517e-09	4.75635e-08
LOC108990410	3.44475	9.22389e-19	7.393e-17
LOC108990460	1.04263	4.77111e-05	0.000338381
LOC108990479	4.96686	0.00701876	0.0244286
LOC108990503	3.31883	8.13926e-21	8.19866e-19
LOC108990538	1.68406	0.0028661	0.0115647
LOC108990588	3.13052	7.44911e-05	0.000500532
LOC108990598	2.34839	4.8446e-13	1.75299e-11
LOC108990600	3.9292	8.0941e-06	7.01552e-05
LOC108990606	1.63575	0.000655877	0.00325927
LOC108990632	1.14342	6.39582e-09	1.15621e-07
LOC108990637	1.44088	2.01451e-06	2.08945e-05
LOC108990640	1.68614	7.87094e-12	2.34056e-10
LOC108990643	1.66828	1.66533e-12	5.60845e-11
LOC108990656	1.69219	0.00607731	0.0216368
LOC108990691	2.42332	1.52914e-17	1.06194e-15
LOC108990693	1.51498	0.000417117	0.00222668
LOC108990701	2.93016	6.44679e-22	7.10163e-20
LOC108990709	1.49165	3.6288e-06	3.54355e-05
LOC108990715	2.00002	0.000410331	0.00219465
LOC108990759	1.7721	8.80209e-07	9.89604e-06
LOC108990788	1.27086	5.45055e-08	8.1311e-07
LOC108990813	1.43948	0.000556633	0.00284383
LOC108990833	2.64085	0.0160783	0.0480955
LOC108990846	2.40071	0.000133978	0.000831302
LOC108990862	1.59725	8.25836e-23	1.0317e-20
LOC108990864	3.91732	5.45182e-18	3.95824e-16
LOC108990866	2.60768	0.000278812	0.00157325
LOC108990887	1.00691	5.38123e-05	0.0003764
LOC108990893	2.28114	2.58265e-05	0.000197853
LOC108990911	1.53572	0.000538924	0.00276409
LOC108990971	2.62294	1.13842e-13	4.61184e-12
LOC108990991	1.13678	0.00413423	0.0157576
LOC108990995	1.14221	0.000559289	0.00285674
LOC108991021	10.4826	4.25063e-12	1.31835e-10
LOC108991044	5.31507	2.96071e-19	2.51739e-17
LOC108991058	1.12678	4.35218e-05	0.000312837
LOC108991125	2.46902	0.00116302	0.00535796
LOC108991155	4.58059	1.13788e-12	3.90864e-11
LOC108991157	1.07062	0.00187527	0.00807153
LOC108991159	1.6485	9.33258e-12	2.72448e-10
LOC108991172	5.3401	2.03495e-08	3.33131e-07
LOC108991209	2.44427	1.38625e-08	2.34488e-07
LOC108991213	1.15104	1.73095e-05	0.000138936
LOC108991229	4.88872	2.29271e-40	1.28174e-37
LOC108991232	1.01197	0.00434742	0.0164274
LOC108991294	1.78093	2.85468e-12	9.11948e-11
LOC108991297	4.91102	2.47433e-09	4.76992e-08
LOC108991298	9.29767	1.87858e-11	5.21417e-10
LOC108991299	7.57392	6.06789e-08	8.99205e-07
LOC108991335	3.64318	2.43549e-12	7.88168e-11
LOC108991363	1.43818	0.000138994	0.000857906
LOC108991382	3.45886	1.10743e-09	2.27196e-08
LOC108991441	1.09548	1.41138e-05	0.00011544
LOC108991446	12.6613	2.54575e-13	9.6652e-12
LOC108991483	3.59663	1.49822e-54	1.67516e-51
LOC108991488	1.18428	0.00308079	0.0122979
LOC108991494	2.34898	5.05156e-26	8.71762e-24
LOC108991514	5.78905	5.16389e-25	7.64734e-23
LOC108991568	2.19381	5.74069e-06	5.23759e-05
LOC108991582	2.77224	1.70219e-08	2.83428e-07
LOC108991591	7.16884	4.1408e-06	3.95373e-05
LOC108991593	1.227	9.06563e-05	0.000593112
LOC108991594	2.16074	2.65705e-07	3.38559e-06
LOC108991676	5.43236	2.18125e-35	8.55737e-33
LOC108991683	2.71555	0.00368888	0.0143213
LOC108991703	1.07083	1.73934e-05	0.000139509
LOC108991710	1.04685	1.47295e-07	2.00353e-06
LOC108991715	1.84364	3.45485e-32	9.9048e-30
LOC108991728	2.12779	0.000381872	0.00206216
LOC108991731	2.89232	1.7801e-08	2.94863e-07
LOC108991738	1.23197	0.00260786	0.0106671
LOC108991740	1.25011	6.73336e-08	9.87353e-07
LOC108991741	2.96969	6.72645e-06	6.00947e-05
LOC108991761	1.2192	0.00823753	0.0279441
LOC108991777	6.48761	7.43279e-07	8.52369e-06
LOC108991798	1.68558	0.0111653	0.035868
LOC108991801	1.09341	1.99382e-05	0.000157547
LOC108991804	1.78367	4.94312e-10	1.07214e-08
LOC108991819	1.20508	7.62022e-08	1.10151e-06
LOC108991824	2.44466	1.43072e-06	1.52279e-05
LOC108991835	1.15808	0.0100519	0.0329447
LOC108991861	3.86339	1.55033e-27	3.15168e-25
LOC108991896	1.601	3.26792e-12	1.03509e-10
LOC108991941	1.87637	4.00557e-06	3.83608e-05
LOC108991942	1.49509	3.27565e-10	7.32502e-09
LOC108991945	6.16577	1.26154e-13	5.06475e-12
LOC108991956	2.13196	0.0144138	0.0440993
LOC108991963	1.10096	1.62879e-07	2.18363e-06
LOC108991974	5.22458	2.38679e-88	1.06747e-84
LOC108991977	2.02762	0.0127772	0.0400396
LOC108992025	1.38638	1.15252e-06	1.25347e-05
LOC108992032	1.1571	1.27822e-10	3.05054e-09
LOC108992041	1.13692	4.73284e-10	1.02953e-08
LOC108992042	1.21714	1.67487e-12	5.6321e-11
LOC108992061	3.71349	1.40091e-23	1.88718e-21
LOC108992066	3.22527	7.41409e-11	1.83807e-09
LOC108992092	1.00639	3.63302e-10	8.03576e-09
LOC108992163	1.75737	7.29467e-06	6.46033e-05
LOC108992170	3.27726	2.4875e-07	3.19503e-06
LOC108992174	1.09968	1.70868e-07	2.28116e-06
LOC108992203	1.95722	1.18305e-09	2.41331e-08
LOC108992237	1.15312	9.5259e-07	1.05874e-05
LOC108992249	2.01927	4.55131e-24	6.32152e-22
LOC108992255	3.73124	0.000467522	0.0024534
LOC108992258	2.60424	3.81138e-07	4.68812e-06
LOC108992268	2.65497	6.982e-05	0.000473126
LOC108992295	1.75483	9.49427e-16	5.06708e-14
LOC108992309	8.94661	3.41502e-17	2.2933e-15
LOC108992311	10.0339	1.5274e-14	6.95635e-13
LOC108992312	2.29145	0.00015501	0.000943477
LOC108992314	7.1356	7.70481e-07	8.79954e-06
LOC108992315	7.893	4.01603e-08	6.16803e-07
LOC108992346	1.75096	7.51868e-06	6.62479e-05
LOC108992348	1.33165	6.75205e-15	3.31845e-13
LOC108992380	2.31213	0.0161233	0.0482017
LOC108992393	1.54769	0.00366906	0.0142592
LOC108992398	9.10052	6.28055e-08	9.25202e-07
LOC108992444	1.24201	3.74422e-10	8.26537e-09
LOC108992445	2.18139	0.00256626	0.0105297
LOC108992456	2.85993	5.63888e-15	2.82728e-13
LOC108992466	1.16672	2.89387e-05	0.000218772
LOC108992471	1.53014	7.99563e-05	0.000532716
LOC108992494	3.3304	2.884e-05	0.000218247
LOC108992580	1.19832	9.97882e-11	2.415e-09
LOC108992589	1.52737	7.45925e-12	2.22702e-10
LOC108992626	2.03316	2.62369e-20	2.45485e-18
LOC108992647	2.11765	6.14065e-40	3.21099e-37
LOC108992655	1.21903	0.00887819	0.0297118
LOC108992658	2.17895	8.68793e-07	9.79231e-06
LOC108992765	2.44414	1.8701e-07	2.47745e-06
LOC108992767	1.1836	6.04119e-06	5.46936e-05
LOC108992808	2.12212	2.1754e-25	3.45009e-23
LOC108992817	1.41232	2.84572e-06	2.85619e-05
LOC108992821	2.78	6.15055e-35	2.33116e-32
LOC108992827	1.51315	0.00469052	0.017472
LOC108992835	1.69847	0.00219302	0.00920932
LOC108992845	1.77414	0.0113799	0.0364319
LOC108992867	2.98179	0.00060228	0.00303406
LOC108992877	1.68865	4.00135e-05	0.000290703
LOC108992886	1.00643	8.77805e-05	0.000577337
LOC108992892	1.80802	0.000120716	0.000759556
LOC108992898	1.3575	1.69934e-12	5.68871e-11
LOC108992905	1.03535	1.81995e-10	4.22176e-09
LOC108992927	7.31298	1.58474e-47	1.222e-44
LOC108992937	1.9264	1.56422e-16	9.42833e-15
LOC108992939	1.13767	0.00498143	0.0183729
LOC108992990	3.67912	4.97328e-08	7.50195e-07
LOC108993000	1.26621	3.19641e-06	3.15855e-05
LOC108993011	3.75136	2.12543e-14	9.39307e-13
LOC108993021	3.15296	0.000578417	0.00293501
LOC108993037	1.57646	2.26301e-05	0.000176264
LOC108993043	1.59081	9.43968e-05	0.000613958
LOC108993049	1.03469	4.12347e-05	0.000298604
LOC108993062	2.00383	0.00134409	0.00606958
LOC108993086	3.74464	4.25152e-09	7.8833e-08
LOC108993124	1.47333	8.20017e-10	1.71858e-08
LOC108993143	6.9748	1.87332e-20	1.81347e-18
LOC108993145	9.44812	1.15395e-09	2.35875e-08
LOC108993158	1.23114	3.00585e-10	6.74868e-09
LOC108993162	5.16071	8.64885e-25	1.24778e-22
LOC108993183	1.17257	1.03971e-05	8.7835e-05
LOC108993196	4.80819	4.87675e-11	1.26954e-09
LOC108993232	1.88452	4.77632e-05	0.000338643
LOC108993252	1.63982	0.000126538	0.000790846
LOC108993271	5.07253	0.00021144	0.00123776
LOC108993281	1.17568	5.31295e-07	6.30951e-06
LOC108993306	1.34788	1.15435e-06	1.2543e-05
LOC108993317	1.50532	0.0111545	0.0358385
LOC108993333	1.80571	2.97233e-06	2.97127e-05
LOC108993352	2.41834	0.00454653	0.0170386
LOC108993358	1.25156	4.86006e-17	3.16853e-15
LOC108993392	1.17756	1.36701e-08	2.31583e-07
LOC108993399	6.25179	2.26912e-23	2.98482e-21
LOC108993403	1.22769	3.92818e-07	4.81062e-06
LOC108993418	1.21629	1.39322e-06	1.48642e-05
LOC108993419	1.0526	4.39499e-07	5.31534e-06
LOC108993432	2.82994	0.00124255	0.00567639
LOC108993446	3.18931	3.46254e-08	5.37703e-07
LOC108993447	5.41977	8.09541e-47	5.83966e-44
LOC108993448	5.41486	3.47904e-09	6.54868e-08
LOC108993466	1.13203	3.44749e-12	1.08735e-10
LOC108993480	1.76373	1.18949e-07	1.66246e-06
LOC108993488	3.46069	8.82874e-74	1.97428e-70
LOC108993508	1.99278	9.23876e-05	0.000602851
LOC108993525	1.57232	3.48064e-06	3.41078e-05
LOC108993530	2.57994	5.60439e-07	6.62046e-06
LOC108993548	3.5424	7.54952e-20	6.80735e-18
LOC108993557	1.12807	1.41611e-11	4.02376e-10
LOC108993586	1.96838	6.7225e-17	4.24657e-15
LOC108993590	4.26064	9.05023e-16	4.84166e-14
LOC108993634	1.14416	4.91096e-11	1.27548e-09
LOC108993640	1.2635	5.38763e-15	2.72575e-13
LOC108993646	1.87873	7.53711e-15	3.66044e-13
LOC108993654	6.24452	1.02199e-06	1.12691e-05
LOC108993678	2.49365	9.67756e-05	0.000627456
LOC108993713	1.48915	1.58572e-16	9.5322e-15
LOC108993733	1.08712	7.94892e-07	9.0552e-06
LOC108993751	2.62896	0.000529155	0.00272273
LOC108993774	1.41106	3.65364e-14	1.58955e-12
LOC108993789	3.96658	1.46427e-09	2.93142e-08
LOC108993801	1.08411	1.34692e-05	0.000110613
LOC108993803	1.72939	2.86447e-06	2.87115e-05
LOC108993888	2.07958	7.20029e-05	0.000486003
LOC108993909	1.66878	0.00784698	0.0268514
LOC108993967	7.24393	3.72317e-10	8.22704e-09
LOC108993983	5.60696	6.71031e-06	5.99744e-05
LOC108994064	1.21892	1.83733e-13	7.20815e-12
LOC108994072	1.9324	8.60343e-30	2.06871e-27
LOC108994087	1.18698	1.15122e-08	1.98639e-07
LOC108994128	6.78541	6.41943e-07	7.46497e-06
LOC108994149	1.56641	2.45887e-21	2.58146e-19
LOC108994152	1.04891	1.7052e-12	5.6998e-11
LOC108994156	2.30695	5.33107e-10	1.14849e-08
LOC108994185	3.50099	0.00107382	0.00501102
LOC108994191	1.52232	0.000734287	0.00359224
LOC108994209	1.75399	4.1423e-32	1.17253e-29
LOC108994212	3.13365	1.49433e-10	3.53986e-09
LOC108994219	1.02694	3.30112e-14	1.43898e-12
LOC108994230	3.08631	3.82191e-11	1.01143e-09
LOC108994269	7.34825	2.60225e-06	2.63907e-05
LOC108994271	1.20048	5.14778e-08	7.73101e-07
LOC108994276	1.26477	1.48759e-07	2.01731e-06
LOC108994279	1.32785	2.48891e-05	0.000191525
LOC108994285	2.09669	1.51228e-17	1.0568e-15
LOC108994294	2.93634	3.54399e-06	3.46982e-05
LOC108994301	3.52861	3.32752e-05	0.000246717
LOC108994304	2.20122	0.00183339	0.00791779
LOC108994320	1.60152	6.66593e-11	1.67675e-09
LOC108994332	1.34091	4.8472e-22	5.44689e-20
LOC108994379	1.53107	6.92336e-15	3.39518e-13
LOC108994385	1.22566	2.70648e-09	5.19059e-08
LOC108994390	1.13348	2.14641e-16	1.25979e-14
LOC108994392	2.77595	9.70073e-38	4.33855e-35
LOC108994396	1.10195	0.000947424	0.00449147
LOC108994404	1.93084	0.0154542	0.0466001
LOC108994405	1.75663	1.93758e-13	7.57485e-12
LOC108994414	2.21272	0.00191145	0.00820474
LOC108994417	1.33576	8.05545e-05	0.0005358
LOC108994422	1.02636	6.41623e-05	0.000439717
LOC108994440	1.64059	0.000961034	0.00454828
LOC108994448	6.09276	8.53093e-28	1.76638e-25
LOC108994472	5.35931	9.07051e-15	4.31563e-13
LOC108994495	3.14615	1.62709e-12	5.51694e-11
LOC108994500	1.37452	5.71459e-16	3.13979e-14
LOC108994511	1.19642	8.80794e-07	9.89765e-06
LOC108994514	2.01646	4.76783e-14	2.03859e-12
LOC108994552	1.22539	0.00019933	0.00117547
LOC108994554	2.67857	3.69403e-12	1.15371e-10
LOC108994581	4.55815	8.15656e-22	8.89742e-20
LOC108994599	2.78224	0.00498604	0.0183838
LOC108994607	2.13018	0.00853813	0.0287848
LOC108994615	1.02947	1.00376e-06	1.11041e-05
LOC108994625	3.69021	2.13953e-08	3.48211e-07
LOC108994640	4.49658	2.86083e-06	2.86878e-05
LOC108994655	1.09431	0.000420514	0.00224214
LOC108994656	1.24038	0.00115611	0.0053305
LOC108994664	1.356	3.31437e-07	4.12443e-06
LOC108994667	1.46105	0.000302255	0.0016868
LOC108994670	3.88424	1.69095e-05	0.000136005
LOC108994671	1.84091	0.000544052	0.00278656
LOC108994675	2.25322	0.00917105	0.0305456
LOC108994697	1.51449	0.0120834	0.0381976
LOC108994698	1.26814	1.2629e-06	1.35904e-05
LOC108994702	1.08436	0.000488459	0.00254554
LOC108994710	1.04962	0.000430745	0.00229254
LOC108994722	4.6834	1.87659e-12	6.18941e-11
LOC108994776	1.45491	6.88188e-27	1.31532e-24
LOC108994793	5.54856	1.76779e-20	1.71875e-18
LOC108994806	9.91118	1.03687e-07	1.46287e-06
LOC108994807	6.14185	2.47721e-13	9.43704e-12
LOC108994808	6.79883	3.74292e-19	3.14658e-17
LOC108994814	1.39801	1.27801e-15	6.72443e-14
LOC108994816	3.88653	3.62202e-12	1.13598e-10
LOC108994843	6.52268	1.86968e-62	2.6131e-59
LOC108994844	2.27741	0.00183189	0.00791283
LOC108994845	3.71312	3.83327e-14	1.66123e-12
LOC108994848	1.25884	2.88898e-07	3.64991e-06
LOC108994850	7.99555	3.00084e-10	6.74419e-09
LOC108994853	2.34786	5.09643e-11	1.31753e-09
LOC108994882	1.69677	0.00507857	0.0186604
LOC108994885	1.1211	2.2333e-12	7.28005e-11
LOC108994918	2.82089	4.27572e-22	4.85349e-20
LOC108994932	3.27319	5.82891e-29	1.29055e-26
LOC108994933	1.90873	5.27595e-05	0.000370243
LOC108994965	2.42556	1.55892e-05	0.000126662
LOC108994979	1.22483	0.0120056	0.0380108
LOC108995028	2.1447	6.13708e-05	0.000422789
LOC108995079	1.09825	3.42012e-10	7.58737e-09
LOC108995111	3.28131	0.000466864	0.00245128
LOC108995121	2.51011	0.00285545	0.0115277
LOC108995175	2.02453	1.0538e-06	1.15685e-05
LOC108995182	1.44267	1.73919e-12	5.80473e-11
LOC108995189	1.28021	0.000940427	0.00446209
LOC108995226	3.50951	1.67931e-13	6.6583e-12
LOC108995230	5.30255	1.54596e-06	1.63455e-05
LOC108995254	1.21409	2.43305e-07	3.13229e-06
LOC108995261	1.39141	0.00113835	0.00526165
LOC108995268	1.13953	0.000243467	0.00140356
LOC108995327	2.35856	9.96336e-05	0.000643746
LOC108995338	2.44552	0.000587264	0.00296912
LOC108995368	1.32116	0.00185687	0.00799993
LOC108995377	1.98875	2.65641e-24	3.75967e-22
LOC108995382	2.00612	3.62343e-16	2.05653e-14
LOC108995384	5.7821	1.89924e-07	2.50565e-06
LOC108995385	1.43031	0.00252735	0.0103948
LOC108995386	5.25872	2.0589e-14	9.13516e-13
LOC108995387	1.30828	0.00413267	0.0157543
LOC108995464	1.06658	1.35728e-05	0.000111259
LOC108995473	1.00889	8.78546e-11	2.14711e-09
LOC108995481	1.45458	3.23687e-13	1.20638e-11
LOC108995489	4.29987	1.11599e-11	3.22425e-10
LOC108995495	2.01442	0.00096204	0.00455208
LOC108995519	1.59472	1.32987e-06	1.42426e-05
LOC108995548	1.61654	1.52962e-16	9.24468e-15
LOC108995558	1.59437	9.11848e-11	2.22121e-09
LOC108995563	1.23735	5.3051e-05	0.000371773
LOC108995570	2.03447	1.2245e-08	2.09825e-07
LOC108995587	2.14515	0.00473149	0.0176049
LOC108995606	5.97041	8.29635e-12	2.45077e-10
LOC108995622	6.85513	3.93326e-09	7.32352e-08
LOC108995624	5.55192	6.85388e-57	8.06666e-54
LOC108995625	1.51131	0.00126427	0.00576616
LOC108995628	1.17608	5.14627e-09	9.43286e-08
LOC108995669	2.88662	1.45538e-07	1.98205e-06
LOC108995683	6.05659	8.78115e-10	1.83175e-08
LOC108995710	3.30476	5.04051e-05	0.000355123
LOC108995717	6.35399	1.06311e-31	2.89918e-29
LOC108995731	1.2929	3.41202e-06	3.35088e-05
LOC108995740	3.12592	8.03658e-16	4.32005e-14
LOC108995753	1.39809	3.54165e-07	4.38287e-06
LOC108995762	1.61972	0.00289437	0.0116578
LOC108995763	1.42264	0.0138349	0.0426254
LOC108995790	2.40641	7.66214e-07	8.75528e-06
LOC108995816	1.21067	1.70989e-06	1.79094e-05
LOC108995817	1.04835	0.000116496	0.00073694
LOC108995818	5.052	4.92048e-09	9.04866e-08
LOC108995841	1.9144	0.00251399	0.0103418
LOC108995846	5.69358	1.0019e-13	4.0959e-12
LOC108995853	1.32002	6.87673e-05	0.000467125
LOC108995856	2.19175	0.00127938	0.00582203
LOC108995858	1.18989	8.16159e-06	7.06745e-05
LOC108995889	3.3686	4.84806e-19	3.97115e-17
LOC108995893	2.52689	0.000203227	0.00119499
LOC108995901	1.18105	1.21261e-07	1.6895e-06
LOC108995921	1.57165	0.0016358	0.00718813
LOC108995978	1.57399	5.06305e-07	6.03839e-06
LOC108995988	1.18445	1.88805e-07	2.49531e-06
LOC108995992	1.11485	0.00783852	0.0268266
LOC108995994	2.02463	7.7782e-06	6.81301e-05
LOC108995995	2.28741	6.25071e-06	5.62489e-05
LOC108996018	7.14255	5.10476e-14	2.1702e-12
LOC108996033	1.02411	5.41409e-07	6.416e-06
LOC108996035	7.92684	5.07426e-45	3.33737e-42
LOC108996040	8.07896	9.86531e-09	1.72081e-07
LOC108996045	1.38727	4.13783e-07	5.03976e-06
LOC108996065	8.85659	5.89254e-17	3.7541e-15
LOC108996082	4.04755	3.97588e-15	2.02525e-13
LOC108996088	3.59729	3.98621e-07	4.87102e-06
LOC108996094	2.75711	0.000281448	0.00158733
LOC108996098	2.76307	1.25941e-07	1.74491e-06
LOC108996103	4.54605	5.11399e-09	9.38138e-08
LOC108996167	1.21001	8.96674e-09	1.57637e-07
LOC108996171	1.22237	0.000891496	0.00426796
LOC108996192	2.68534	0.000407064	0.00217978
LOC108996194	8.46036	7.29338e-13	2.56842e-11
LOC108996250	3.42368	1.84326e-16	1.09334e-14
LOC108996284	1.26013	0.0106878	0.0346028
LOC108996293	1.75388	4.33124e-06	4.111e-05
LOC108996304	1.01426	0.000374824	0.00203048
LOC108996316	1.12963	0.000156669	0.000951618
LOC108996336	3.23882	1.12056e-06	1.22175e-05
LOC108996341	1.39889	9.27944e-12	2.71251e-10
LOC108996342	2.1686	1.61999e-29	3.85208e-27
LOC108996348	1.37907	0.000913411	0.0043533
LOC108996382	1.8347	0.000332556	0.00182943
LOC108996394	1.28372	2.87553e-09	5.49126e-08
LOC108996395	1.33876	0.000133382	0.000828066
LOC108996397	1.76988	0.00268573	0.0109396
LOC108996399	2.14871	4.46956e-05	0.000319929
LOC108996401	1.23875	1.78621e-09	3.52855e-08
LOC108996403	1.05674	0.0102665	0.0335005
LOC108996416	1.09853	4.78478e-10	1.03982e-08
LOC108996418	3.42769	0.000195914	0.0011573
LOC108996435	1.11991	3.22404e-13	1.2036e-11
LOC108996449	1.13096	2.82209e-13	1.06781e-11
LOC108996458	3.21129	9.83218e-18	7.00214e-16
LOC108996461	1.47871	5.03236e-19	4.10707e-17
LOC108996470	1.73906	3.67055e-06	3.57963e-05
LOC108996522	2.06782	0.00386415	0.0148727
LOC108996549	2.584	5.42955e-05	0.000379424
LOC108996551	1.60963	2.75798e-05	0.000209775
LOC108996561	1.42027	3.96777e-05	0.000288638
LOC108996582	3.12937	2.62222e-06	2.65692e-05
LOC108996598	1.06701	2.98244e-06	2.97606e-05
LOC108996599	1.03975	6.17401e-08	9.13116e-07
LOC108996614	1.06352	7.51354e-06	6.62479e-05
LOC108996620	2.79001	0.00707428	0.0245912
LOC108996625	1.45163	0.00056308	0.00286955
LOC108996626	6.40551	4.59309e-30	1.15405e-27
LOC108996627	2.16865	0.00203278	0.00862725
LOC108996643	3.77982	1.39126e-75	3.88891e-72
LOC108996676	1.39432	2.29668e-10	5.26214e-09
LOC108996677	1.40726	4.66706e-21	4.8317e-19
LOC108996691	3.66533	1.32277e-14	6.11154e-13
LOC108996695	2.19045	4.38202e-17	2.88208e-15
LOC108996724	2.41376	2.94447e-16	1.69701e-14
LOC108996744	10.0157	1.94145e-10	4.485e-09
LOC108996754	9.64784	1.96438e-07	2.58245e-06
LOC108996775	4.92448	0.00141164	0.00633624
LOC108996841	1.0089	0.013617	0.0420702
LOC108996857	1.2084	4.84119e-09	8.91019e-08
LOC108996915	1.22692	0.00158877	0.00701582
LOC108996920	11.0029	6.02635e-19	4.88265e-17
LOC108996947	2.62613	7.0132e-08	1.02179e-06
LOC108996949	1.44756	2.28541e-06	2.34218e-05
LOC108996961	1.6123	6.8651e-33	2.10298e-30
LOC108996965	1.18534	1.19799e-07	1.67225e-06
LOC108996968	3.91121	2.48199e-07	3.18979e-06
LOC108996969	1.50621	6.08883e-05	0.000420112
LOC108996978	3.06303	2.94272e-08	4.62438e-07
LOC108996984	3.02876	2.14206e-19	1.85662e-17
LOC108996989	4.02784	2.23373e-07	2.91428e-06
LOC108996990	1.56051	4.68756e-06	4.38591e-05
LOC108996994	1.39288	2.10351e-06	2.17168e-05
LOC108996996	2.10138	0.00574492	0.0206474
LOC108997027	3.10162	2.74902e-12	8.83243e-11
LOC108997065	1.59851	0.00443568	0.01671
LOC108997067	1.6956	3.45895e-08	5.3752e-07
LOC108997078	1.01294	3.85959e-06	3.73628e-05
LOC108997091	1.48965	1.46274e-10	3.47239e-09
LOC108997093	3.95628	3.58282e-06	3.50323e-05
LOC108997102	3.44258	6.25798e-13	2.23191e-11
LOC108997122	3.19642	1.39069e-23	1.88476e-21
LOC108997129	1.16032	0.000152294	0.000929477
LOC108997130	3.51515	8.1615e-34	2.76527e-31
LOC108997135	1.30619	5.93142e-08	8.80734e-07
LOC108997153	1.84538	0.000578387	0.00293501
LOC108997194	3.15559	1.39756e-11	3.98119e-10
LOC108997197	2.73777	3.98039e-25	6.09653e-23
LOC108997198	1.04708	3.7126e-11	9.85998e-10
LOC108997200	1.62266	0.000211858	0.00123988
LOC108997211	1.81772	3.70843e-08	5.72707e-07
LOC108997238	2.57547	0.000176876	0.00105983
LOC108997244	2.47197	8.83268e-07	9.91548e-06
LOC108997258	2.85889	1.18773e-09	2.41895e-08
LOC108997277	1.26949	7.89026e-07	8.99756e-06
LOC108997318	3.24234	0.000515332	0.00266386
LOC108997331	1.07775	4.34322e-05	0.000312494
LOC108997364	1.00815	1.7028e-11	4.77766e-10
LOC108997367	1.10595	6.66759e-05	0.000454714
LOC108997394	3.57691	0.000597474	0.00301324
LOC108997399	3.71941	3.78951e-20	3.50169e-18
LOC108997414	1.09037	1.14704e-13	4.63819e-12
LOC108997424	1.291	8.32085e-07	9.42608e-06
LOC108997428	2.99259	0.00779906	0.0267161
LOC108997444	1.16836	3.56793e-05	0.00026254
LOC108997454	1.23979	1.60792e-07	2.16344e-06
LOC108997461	3.83172	9.30962e-27	1.71475e-24
LOC108997464	1.65023	0.00959189	0.0316923
LOC108997474	1.7016	3.05625e-16	1.75241e-14
LOC108997475	1.33767	0.000382651	0.00206557
LOC108997488	5.16007	1.49583e-06	1.58605e-05
LOC108997533	1.3935	0.0117927	0.0374745
LOC108997566	1.65033	5.87368e-27	1.1323e-24
LOC108997611	1.46409	3.91071e-06	3.77108e-05
LOC108997612	2.053	2.76093e-12	8.85793e-11
LOC108997618	3.39499	0.00386601	0.0148772
LOC108997635	2.29589	0.00132241	0.00598572
LOC108997636	2.79675	0.00279263	0.011307
LOC108997640	1.84024	0.00526911	0.0192278
LOC108997641	1.29576	0.000253516	0.00145213
LOC108997648	1.97814	4.09886e-05	0.000297111
LOC108997680	1.82771	0.00213371	0.00899313
LOC108997682	1.0339	0.00304894	0.0121939
LOC108997708	1.86996	1.0255e-06	1.12966e-05
LOC108997714	1.10564	5.98487e-09	1.08719e-07
LOC108997757	1.97982	1.96182e-08	3.22102e-07
LOC108997767	2.47982	2.21542e-21	2.33685e-19
LOC108997770	1.17067	5.53568e-13	1.98698e-11
LOC108997781	1.75844	7.7002e-09	1.37314e-07
LOC108997824	1.29449	5.607e-11	1.43296e-09
LOC108997827	1.59866	0.00353707	0.0138086
LOC108997835	2.22601	0.00429979	0.0162804
LOC108997869	1.24454	1.53407e-05	0.000124745
LOC108997930	3.0639	3.74809e-22	4.32035e-20
LOC108997937	1.73154	4.41051e-20	4.05876e-18
LOC108997940	4.97831	5.57958e-31	1.46789e-28
LOC108997951	2.67561	9.99804e-07	1.10736e-05
LOC108997995	1.56835	0.0018559	0.00799801
LOC108998009	2.0914	2.93653e-09	5.60295e-08
LOC108998047	7.4502	1.72785e-13	6.81264e-12
LOC108998053	1.08159	1.08838e-07	1.53168e-06
LOC108998069	1.3468	0.00979107	0.0322504
LOC108998105	1.12506	2.82894e-12	9.06313e-11
LOC108998139	1.6473	1.79367e-18	1.37405e-16
LOC108998155	1.23203	0.0017309	0.00754367
LOC108998196	2.6363	0.000104853	0.000672806
LOC108998203	1.44247	6.24933e-05	0.000429992
LOC108998214	2.16516	0.000453852	0.00239534
LOC108998239	4.1209	5.82083e-05	0.000404115
LOC108998264	2.43954	3.93698e-06	3.7915e-05
LOC108998268	2.62483	0.00044797	0.0023682
LOC108998274	1.49228	4.02895e-10	8.85893e-09
LOC108998277	4.37783	6.2857e-29	1.37805e-26
LOC108998285	1.42973	0.00191158	0.00820474
LOC108998294	1.30552	2.10766e-08	3.44528e-07
LOC108998336	4.93725	0.00188965	0.00812308
LOC108998350	1.29209	0.00687793	0.0240244
LOC108998363	3.34403	9.94169e-35	3.64453e-32
LOC108998367	3.12692	4.02015e-14	1.73885e-12
LOC108998369	3.37587	3.37788e-11	9.03543e-10
LOC108998414	1.11187	2.83335e-09	5.41534e-08
LOC108998428	1.00855	0.000754981	0.00367979
LOC108998467	3.2111	0.00116244	0.00535637
LOC108998491	1.30777	0.00342817	0.0134469
LOC108998511	1.40925	0.00634023	0.0224194
LOC108998513	2.99541	0.000436278	0.0023179
LOC108998533	3.01618	0.00083673	0.0040395
LOC108998536	1.33081	0.000141374	0.000870673
LOC108998540	8.92047	3.90544e-17	2.59921e-15
LOC108998554	1.71944	6.01719e-05	0.000415426
LOC108998616	1.49818	3.59447e-12	1.12893e-10
LOC108998623	1.14798	7.02127e-07	8.09745e-06
LOC108998625	1.78168	4.3082e-11	1.13208e-09
LOC108998651	3.23142	1.15124e-17	8.12113e-16
LOC108998652	1.39127	1.51069e-06	1.59952e-05
LOC108998664	2.89281	0.000145613	0.000893825
LOC108998665	1.09722	0.000110832	0.0007055
LOC108998702	1.31866	8.88979e-10	1.85269e-08
LOC108998713	1.37175	8.16584e-14	3.38784e-12
LOC108998717	2.19621	6.03597e-12	1.83143e-10
LOC108998726	1.33915	8.14989e-10	1.70964e-08
LOC108998744	1.5391	1.94312e-20	1.87293e-18
LOC108998745	2.39172	0.00102579	0.00481704
LOC108998747	2.46474	5.37904e-06	4.94394e-05
LOC108998774	1.79373	0.00600601	0.0214239
LOC108998779	4.39329	2.83652e-10	6.4071e-09
LOC108998787	2.32665	8.80203e-05	0.000578404
LOC108998802	1.14853	0.000128794	0.000803373
LOC108998823	2.6334	0.000272603	0.00154484
LOC108998853	1.69016	0.000287709	0.00161815
LOC108998855	1.31049	8.86113e-13	3.08169e-11
LOC108998878	6.58216	0.000120994	0.000760659
LOC108998879	3.56304	7.16623e-11	1.78852e-09
LOC108998882	2.13443	7.12132e-12	2.13477e-10
LOC108998894	1.36429	1.73703e-11	4.85627e-10
LOC108998906	2.3388	5.90987e-06	5.36785e-05
LOC108998921	1.70581	4.52754e-18	3.30866e-16
LOC108998958	1.01964	9.24271e-09	1.62233e-07
LOC108998988	1.47396	7.60599e-05	0.000510154
LOC108999000	1.77074	5.78173e-53	6.15672e-50
LOC108999002	2.34894	1.82521e-22	2.20624e-20
LOC108999012	1.24973	0.000120916	0.000760385
LOC108999019	2.45974	0.00385209	0.0148441
LOC108999023	1.38542	4.25812e-13	1.56612e-11
LOC108999061	7.32526	6.22358e-06	5.60724e-05
LOC108999068	4.91912	2.76404e-06	2.7817e-05
LOC108999072	1.3785	0.000743576	0.00363053
LOC108999074	1.87384	0.000367054	0.0019937
LOC108999084	1.82916	4.04716e-05	0.000293744
LOC108999109	2.01418	0.000437436	0.00232185
LOC108999137	1.40651	0.00769054	0.0263888
LOC108999143	2.15864	5.9484e-09	1.08145e-07
LOC108999166	1.59553	2.49336e-09	4.79833e-08
LOC108999172	1.7826	4.17615e-07	5.08098e-06
LOC108999180	5.29587	1.12917e-44	7.21444e-42
LOC108999233	1.32573	0.00998847	0.0327733
LOC108999239	2.8259	2.45407e-10	5.60551e-09
LOC108999244	1.31437	2.87248e-06	2.8766e-05
LOC108999265	1.11815	6.16884e-10	1.31629e-08
LOC108999268	2.2647	1.94611e-26	3.48152e-24
LOC108999271	1.26466	5.38882e-11	1.38224e-09
LOC108999281	4.63652	0.000909983	0.00433789
LOC108999341	1.64756	2.31989e-07	3.0016e-06
LOC108999409	2.50818	7.01393e-08	1.02179e-06
LOC108999419	1.49547	0.0143689	0.0439979
LOC108999521	1.60405	0.000544327	0.00278732
LOC108999538	1.00339	1.61131e-10	3.78092e-09
LOC108999695	1.4748	0.000752835	0.00367093
LOC108999698	8.87648	5.53226e-10	1.19069e-08
LOC108999712	1.03567	1.65527e-12	5.58298e-11
LOC108999727	1.14768	3.57251e-08	5.53245e-07
LOC108999761	1.47516	8.89182e-11	2.17073e-09
LOC108999916	1.80776	1.41853e-09	2.84749e-08
LOC109000238	1.13748	1.25617e-06	1.3531e-05
LOC109000282	5.98155	1.7787e-37	7.79909e-35
LOC109000298	1.02532	4.34807e-05	0.000312742
LOC109000350	1.05084	1.0409e-05	8.7903e-05
LOC109000351	1.503	1.47264e-08	2.47604e-07
LOC109000358	1.29895	0.00328959	0.0129926
LOC109000364	1.11375	0.00466012	0.017377
LOC109000395	1.18772	2.52861e-05	0.000194379
LOC109000456	6.9755	2.28919e-07	2.96759e-06
LOC109000474	2.09832	1.07306e-21	1.14812e-19
LOC109000477	1.07697	0.00840804	0.0284105
LOC109000492	1.08528	8.06258e-05	0.000535956
LOC109000494	4.04002	1.70801e-14	7.66956e-13
LOC109000507	8.91987	3.8486e-07	4.7261e-06
LOC109000510	2.50148	1.37897e-19	1.22367e-17
LOC109000513	1.15979	0.00284207	0.0114781
LOC109000525	1.25051	0.000333564	0.00183452
LOC109000539	1.26354	2.24814e-07	2.92624e-06
LOC109000610	1.00097	1.5836e-09	3.16182e-08
LOC109000614	5.14589	8.22956e-26	1.36318e-23
LOC109000625	1.08343	6.30882e-05	0.000433419
LOC109000669	1.15717	6.04342e-28	1.26302e-25
LOC109000671	1.39785	1.5537e-10	3.65724e-09
LOC109000677	6.26609	3.34349e-50	2.99068e-47
LOC109000679	1.88788	1.47596e-16	8.94454e-15
LOC109000681	1.07998	0.00338284	0.0133041
LOC109000692	1.25078	0.00284775	0.011499
LOC109000709	1.03595	5.00028e-05	0.000352399
LOC109000710	1.19621	7.89762e-08	1.13793e-06
LOC109000740	1.16546	2.90276e-14	1.27278e-12
LOC109000763	1.10765	0.000103702	0.000667142
LOC109000808	1.43524	0.000251834	0.00144472
LOC109000831	1.30607	7.37584e-16	4.0131e-14
LOC109000847	1.07652	1.64771e-11	4.63474e-10
LOC109000849	4.69352	1.04706e-51	1.06429e-48
LOC109000852	1.29315	2.58656e-13	9.80349e-12
LOC109000854	1.04063	0.00135549	0.00611365
LOC109000858	6.08167	7.55836e-05	0.000507111
LOC109000881	2.0332	2.62089e-05	0.000200439
LOC109000914	2.40199	0.00159563	0.00703775
LOC109000931	2.75429	8.16101e-11	2.00898e-09
LOC109000949	1.22032	0.00383056	0.014779
LOC109000982	1.34874	3.37769e-07	4.19156e-06
LOC109000998	1.16038	1.85992e-05	0.000148067
LOC109001018	2.27391	5.21873e-06	4.81044e-05
LOC109001030	2.31578	8.49352e-07	9.59738e-06
LOC109001109	1.21453	1.7707e-22	2.15198e-20
LOC109001134	2.52062	0.00306332	0.0122347
LOC109001154	1.75013	0.012306	0.0387969
LOC109001156	2.01041	4.50833e-13	1.65271e-11
LOC109001162	3.66354	8.35147e-62	1.09856e-58
LOC109001178	1.26193	1.2632e-08	2.15467e-07
LOC109001186	2.29051	7.1414e-27	1.35336e-24
LOC109001191	3.27124	1.82612e-16	1.08606e-14
LOC109001200	1.10991	8.51049e-05	0.000562553
LOC109001202	1.36919	0.00136878	0.00616737
LOC109001245	1.13968	0.00181956	0.0078695
LOC109001258	2.48401	8.29865e-07	9.4057e-06
LOC109001281	4.83441	1.21416e-22	1.50006e-20
LOC109001296	1.38453	1.92216e-15	9.99613e-14
LOC109001299	3.06063	3.08201e-22	3.58958e-20
LOC109001306	1.48716	0.000242929	0.00140104
LOC109001344	2.22985	0.00459218	0.0171608
LOC109001346	1.31734	1.92622e-09	3.78507e-08
LOC109001366	4.90441	0.000151849	0.000927773
LOC109001404	2.99251	1.17728e-76	3.76089e-73
LOC109001406	1.54295	0.00101656	0.00477873
LOC109001433	1.69407	1.3608e-07	1.86803e-06
LOC109001450	1.08258	5.39e-11	1.38224e-09
LOC109001454	1.98465	0.000535326	0.00274815
LOC109001461	1.73525	0.000645926	0.00321598
LOC109001462	1.98205	0.000327216	0.00180508
LOC109001490	2.03949	0.0128418	0.0402141
LOC109001495	1.34511	0.0152778	0.0461679
LOC109001513	1.27359	1.5239e-17	1.0616e-15
LOC109001520	1.13948	0.00650097	0.0229009
LOC109001543	2.90795	0.0137965	0.042554
LOC109001576	1.65707	2.55055e-11	6.96402e-10
LOC109001582	1.17497	0.00767325	0.0263457
LOC109001595	1.5285	0.000851853	0.00410453
LOC109001643	1.04637	8.9867e-07	1.00631e-05
LOC109001648	2.65636	0.00143447	0.00641552
LOC109001664	1.8407	7.78705e-06	6.81809e-05
LOC109001676	1.84718	9.31354e-09	1.63093e-07
LOC109001678	3.10788	1.26883e-05	0.000104893
LOC109001679	6.60741	1.54122e-32	4.53484e-30
LOC109001697	3.16754	0.000162928	0.000984968
LOC109001698	1.14922	0.000291183	0.00163508
LOC109001702	3.2226	7.95836e-12	2.36028e-10
LOC109001706	2.09137	5.38983e-08	8.04589e-07
LOC109001730	3.13159	2.33743e-09	4.53335e-08
LOC109001765	1.60204	7.43928e-06	6.57019e-05
LOC109001806	2.57246	3.9433e-06	3.79433e-05
LOC109001810	1.37573	3.01288e-05	0.000226239
LOC109001829	1.42234	0.00396209	0.0151895
LOC109001892	1.53175	4.20248e-26	7.39967e-24
LOC109001901	1.8465	4.36115e-06	4.13412e-05
LOC109001918	1.18317	5.13944e-06	4.74126e-05
LOC109001943	1.87275	0.00751814	0.0258727
LOC109001975	1.68342	2.16321e-05	0.000169375
LOC109001976	2.24368	0.00447547	0.0168287
LOC109001985	4.64274	8.02945e-16	4.32005e-14
LOC109002007	1.46223	6.97985e-05	0.000473123
LOC109002014	1.18354	3.03333e-07	3.80438e-06
LOC109002022	8.49341	1.39053e-08	2.35035e-07
LOC109002028	1.13468	0.0032115	0.0127446
LOC109002101	2.17815	3.90405e-06	3.7679e-05
LOC109002118	1.93408	1.95843e-33	6.44037e-31
LOC109002145	2.45858	0.00103351	0.0048431
LOC109002162	1.10973	2.73929e-06	2.76213e-05
LOC109002179	1.28448	2.33141e-12	7.57775e-11
LOC109002182	3.7865	1.388e-07	1.89954e-06
LOC109002194	1.33466	3.13831e-10	7.039e-09
LOC109002221	3.00886	0.000149138	0.000912707
LOC109002224	1.21704	2.83086e-06	2.84384e-05
LOC109002252	5.02203	1.49931e-08	2.51519e-07
LOC109002286	2.09568	0.00175766	0.00764505
LOC109002303	6.99812	9.28861e-07	1.03649e-05
LOC109002304	9.20567	3.32293e-10	7.40114e-09
LOC109002326	6.72706	1.06154e-18	8.44773e-17
LOC109002345	1.75207	0.00339483	0.0133395
LOC109002346	1.80933	5.98341e-11	1.52219e-09
LOC109002351	1.44256	2.60784e-05	0.000199509
LOC109002353	9.4544	3.01479e-11	8.14213e-10
LOC109002355	6.69585	8.5568e-05	0.000564946
LOC109002376	1.46232	0.00280111	0.0113352
LOC109002391	2.45126	4.35799e-09	8.05401e-08
LOC109002404	1.78152	0.000571243	0.00290652
LOC109002411	1.598	0.000270042	0.00153188
LOC109002421	5.21934	2.30134e-12	7.49092e-11
LOC109002424	1.23339	2.25745e-07	2.93324e-06
LOC109002458	1.99197	2.41581e-19	2.07778e-17
LOC109002519	3.09445	1.07392e-05	9.05046e-05
LOC109002543	1.07048	0.000861713	0.00414351
LOC109002551	1.04043	0.00264118	0.0107762
LOC109002586	2.62514	0.00730132	0.0252275
LOC109002652	1.15266	0.000177246	0.00106148
LOC109002657	1.45333	1.32954e-07	1.82849e-06
LOC109002708	1.77084	1.23392e-07	1.71385e-06
LOC109002713	1.34248	4.85886e-08	7.34644e-07
LOC109002736	3.1265	5.06913e-05	0.000356689
LOC109002737	5.83077	2.38287e-07	3.07655e-06
LOC109002760	1.50063	1.71913e-11	4.81745e-10
LOC109002787	2.75997	1.26672e-05	0.000104796
LOC109002807	1.00765	6.58861e-12	1.9937e-10
LOC109002826	1.32876	0.000244806	0.00140983
LOC109002827	2.78535	0.000138488	0.000855771
LOC109002829	1.55732	1.18334e-05	9.85545e-05
LOC109002842	1.07273	4.38174e-13	1.60894e-11
LOC109002865	1.40567	0.0107119	0.0346556
LOC109002915	2.63084	0.00552318	0.020018
LOC109002971	3.8235	1.28421e-07	1.77212e-06
LOC109003008	1.25144	1.28284e-05	0.000105934
LOC109003019	1.1695	4.64706e-11	1.21257e-09
LOC109003029	2.33806	3.88771e-08	5.99152e-07
LOC109003043	5.88842	4.41093e-14	1.90052e-12
LOC109003055	1.33414	2.34301e-08	3.7721e-07
LOC109003069	1.1101	5.48119e-09	1.00221e-07
LOC109003080	2.68314	0.010096	0.0330599
LOC109003133	2.32199	6.66587e-12	2.01435e-10
LOC109003161	1.71837	5.70351e-14	2.40645e-12
LOC109003207	1.16099	1.70861e-08	2.84285e-07
LOC109003208	8.05632	4.99716e-17	3.23903e-15
LOC109003212	1.12287	8.00461e-06	6.95142e-05
LOC109003222	1.90577	2.93994e-08	4.62327e-07
LOC109003229	1.06063	7.91486e-13	2.77853e-11
LOC109003243	1.08879	8.78467e-11	2.14711e-09
LOC109003249	1.7293	6.60195e-17	4.18223e-15
LOC109003254	1.77144	1.00918e-06	1.11553e-05
LOC109003262	2.01688	0.000296209	0.00165927
LOC109003263	1.4125	0.00628047	0.0222503
LOC109003280	1.04425	0.0166798	0.0496266
LOC109003315	1.62487	1.40338e-13	5.594e-12
LOC109003358	1.04913	0.00130476	0.00592308
LOC109003420	1.5029	3.30736e-16	1.88671e-14
LOC109003440	1.28719	1.35372e-05	0.000111089
LOC109003451	1.6848	0.00271801	0.0110469
LOC109003478	1.13314	0.00256337	0.0105217
LOC109003506	2.13117	0.00722311	0.0250113
LOC109003514	1.14768	3.33326e-18	2.50129e-16
LOC109003534	1.14634	0.00245959	0.0101572
LOC109003558	1.1461	3.40737e-09	6.43001e-08
LOC109003585	1.89502	2.07664e-09	4.05925e-08
LOC109003614	1.04565	1.14288e-05	9.55051e-05
LOC109003627	5.23038	9.95295e-72	2.02334e-68
LOC109003640	1.24711	0.00242129	0.0100361
LOC109003645	2.85524	1.00033e-06	1.1074e-05
LOC109003656	6.65971	6.86269e-05	0.000466313
LOC109003663	1.81686	0.00502103	0.0184976
LOC109003666	2.06485	0.00482921	0.0178922
LOC109003693	2.29667	1.97567e-17	1.35521e-15
LOC109003696	2.55265	0.00062743	0.00313743
LOC109003699	1.16044	6.0233e-09	1.09329e-07
LOC109003723	1.21784	7.02653e-07	8.09934e-06
LOC109003734	6.15438	8.95761e-20	8.0124e-18
LOC109003747	2.12247	3.69994e-06	3.59575e-05
LOC109003778	1.73885	1.99989e-22	2.39153e-20
LOC109003782	2.03024	2.14472e-10	4.91899e-09
LOC109003797	2.01689	0.00288189	0.011618
LOC109003799	2.69805	9.16556e-05	0.000598424
LOC109003890	1.1181	1.34492e-08	2.28014e-07
LOC109003896	2.49015	7.09558e-33	2.14421e-30
LOC109003899	1.57896	1.01681e-25	1.63582e-23
LOC109003914	3.03548	0.00240632	0.00998826
LOC109003924	6.04148	5.68508e-15	2.84407e-13
LOC109003963	2.20539	2.83374e-07	3.5923e-06
LOC109004005	3.07448	9.90044e-10	2.05375e-08
LOC109004008	1.48098	0.0049371	0.0182425
LOC109004023	1.03399	2.71195e-07	3.44768e-06
LOC109004025	1.39346	5.32731e-17	3.41345e-15
LOC109004129	2.06595	2.70736e-20	2.52259e-18
LOC109004164	4.03634	2.74651e-09	5.25385e-08
LOC109004165	4.43005	1.47909e-07	2.01066e-06
LOC109004171	2.32777	1.35457e-39	6.8843e-37
LOC109004188	1.17937	1.62829e-12	5.51694e-11
LOC109004193	1.56126	0.0129093	0.0403631
LOC109004194	1.42725	8.46507e-09	1.49523e-07
LOC109004206	1.03658	0.00264425	0.0107863
LOC109004208	1.11615	0.000466833	0.00245128
LOC109004219	1.33435	4.26897e-09	7.90766e-08
LOC109004270	3.54069	8.11767e-25	1.17875e-22
LOC109004277	2.2455	0.00176892	0.00768538
LOC109004287	2.93361	5.99449e-15	2.9855e-13
LOC109004295	1.18036	6.9741e-11	1.74446e-09
LOC109004306	2.01753	9.33642e-08	1.32559e-06
LOC109004312	1.83125	3.88209e-07	4.762e-06
LOC109004313	1.63578	1.33459e-08	2.26607e-07
LOC109004337	1.43214	9.84472e-08	1.39334e-06
LOC109004400	7.33618	2.8806e-07	3.64363e-06
LOC109004402	1.12194	4.7403e-06	4.4223e-05
LOC109004412	1.11267	0.000700558	0.00345292
LOC109004515	1.11134	0.00307808	0.0122892
LOC109004543	12.0349	1.61276e-12	5.48092e-11
LOC109004567	1.42785	0.0108187	0.0349059
LOC109004623	7.34255	1.06834e-11	3.10262e-10
LOC109004625	5.27162	4.91376e-38	2.24248e-35
LOC109004626	1.10729	0.00242858	0.010057
LOC109004654	3.59712	9.37711e-11	2.28039e-09
LOC109004659	1.56882	0.000490743	0.00255625
LOC109004695	2.53807	0.00151189	0.0067201
LOC109004714	3.01741	0.000923445	0.00439176
LOC109004725	1.32093	0.000468731	0.0024582
LOC109004742	4.01534	5.82412e-06	5.30073e-05
LOC109004756	1.47064	1.51301e-14	6.90489e-13
LOC109004792	1.9048	3.28813e-07	4.09634e-06
LOC109004842	1.74628	0.0157143	0.0472506
LOC109004853	1.53439	1.17534e-07	1.64371e-06
LOC109004863	2.10869	2.72989e-10	6.18731e-09
LOC109004879	3.73718	6.18572e-34	2.12808e-31
LOC109004887	2.92804	4.48764e-06	4.22562e-05
LOC109004963	1.85389	7.6454e-09	1.36446e-07
LOC109004987	1.18921	0.0151852	0.0459254
LOC109004988	1.00852	0.000231093	0.00134191
LOC109005005	1.55432	0.00822464	0.0279089
LOC109005021	1.4472	3.07545e-08	4.81605e-07
LOC109005029	1.62823	1.68621e-07	2.25521e-06
LOC109005032	2.80354	0.00228242	0.00954189
LOC109005054	1.06512	1.40948e-06	1.50232e-05
LOC109005065	2.10288	8.63357e-11	2.11461e-09
LOC109005069	1.422	2.23327e-13	8.5956e-12
LOC109005096	1.87159	2.11556e-28	4.50553e-26
LOC109005150	1.06513	4.61331e-06	4.33458e-05
LOC109005168	1.02334	4.10194e-07	4.99878e-06
LOC109005193	1.14266	0.000510159	0.00263956
LOC109005227	8.81206	3.80899e-07	4.68777e-06
LOC109005228	2.54985	0.00015884	0.000963381
LOC109005243	3.58324	2.22464e-06	2.28409e-05
LOC109005244	3.83776	0.000397663	0.00213455
LOC109005246	4.74008	4.51643e-19	3.7131e-17
LOC109005256	4.60169	0.00200473	0.00853577
LOC109005259	1.62462	9.07801e-07	1.01501e-05
LOC109005262	1.10189	3.9323e-05	0.000286431
LOC109005263	1.21939	4.65687e-08	7.06014e-07
LOC109005271	1.28022	0.000241457	0.00139449
LOC109005321	1.77672	7.59721e-21	7.68728e-19
LOC109005384	3.71895	5.05749e-05	0.000355983
LOC109005391	4.52475	3.18041e-05	0.000237305
LOC109005396	3.91467	2.01643e-18	1.53896e-16
LOC109005412	1.02201	1.269e-07	1.75404e-06
LOC109005420	1.48243	3.47267e-11	9.25577e-10
LOC109005451	1.78563	1.38795e-15	7.28577e-14
LOC109005452	1.52975	6.36137e-33	1.97574e-30
LOC109005473	1.23498	1.45808e-09	2.92165e-08
LOC109005547	1.06299	7.42065e-06	6.56006e-05
LOC109005551	3.3284	8.52919e-16	4.57386e-14
LOC109005552	1.60252	1.06087e-05	8.94618e-05
LOC109005590	1.24891	0.0046897	0.017472
LOC109005619	1.78649	5.80657e-05	0.000403375
LOC109005636	3.19968	0.000523708	0.00270242
LOC109005668	1.99009	0.000198052	0.00116887
LOC109005675	3.43544	2.70667e-07	3.44292e-06
LOC109005693	1.29221	2.15397e-17	1.46851e-15
LOC109005728	1.84862	3.80013e-09	7.09106e-08
LOC109005731	1.23981	0.00704412	0.0245085
LOC109005748	2.04421	4.15055e-09	7.70885e-08
LOC109005771	1.1163	0.00250133	0.0103029
LOC109005795	3.95264	0.00370318	0.0143743
LOC109005808	8.48481	1.43775e-10	3.41668e-09
LOC109005809	7.74645	1.61205e-14	7.2973e-13
LOC109005823	1.24763	0.000299374	0.00167365
LOC109005826	1.19426	0.00871443	0.0292503
LOC109005829	1.00697	1.00688e-08	1.75221e-07
LOC109005831	5.81377	2.20072e-05	0.000172012
LOC109005834	2.10679	9.76567e-06	8.30836e-05
LOC109005858	1.20636	6.49185e-05	0.000444083
LOC109005875	1.1574	2.51218e-08	4.02416e-07
LOC109005952	1.03541	1.91111e-05	0.000151816
LOC109005959	3.93243	2.78245e-05	0.000211493
LOC109005969	1.08819	0.00110026	0.00511836
LOC109005986	1.03573	1.0378e-09	2.13893e-08
LOC109006027	1.06571	1.24752e-05	0.000103284
LOC109006034	4.22588	1.17468e-22	1.45935e-20
LOC109006047	3.4288	4.76238e-09	8.78683e-08
LOC109006063	1.19443	9.94454e-17	6.14309e-15
LOC109006072	2.6327	0.00623836	0.0221291
LOC109006074	1.33148	7.58006e-10	1.5976e-08
LOC109006127	2.6494	5.22228e-07	6.21504e-06
LOC109006131	1.89112	7.5489e-05	0.00050678
LOC109006154	1.12907	1.92337e-08	3.16486e-07
LOC109006158	2.02823	6.44312e-07	7.48699e-06
LOC109006226	1.60271	0.00188682	0.0081125
LOC109006262	3.28617	4.01306e-35	1.54724e-32
LOC109006267	2.0702	0.00338439	0.0133079
LOC109006274	1.48792	4.17274e-11	1.09839e-09
LOC109006282	2.30395	2.53436e-22	2.98281e-20
LOC109006284	3.86187	1.67105e-05	0.000134757
LOC109006286	1.79198	7.39293e-27	1.38612e-24
LOC109006345	3.8211	8.76126e-14	3.62814e-12
LOC109006369	1.57677	1.93604e-08	3.18336e-07
LOC109006371	4.52694	2.25103e-05	0.000175514
LOC109006403	7.22647	4.27801e-17	2.82197e-15
LOC109006410	1.57212	5.63178e-07	6.63879e-06
LOC109006417	1.51994	1.21802e-08	2.09035e-07
LOC109006428	1.65363	3.39936e-05	0.000251329
LOC109006466	7.46627	2.15292e-34	7.64183e-32
LOC109006493	1.38106	4.3061e-05	0.000310223
LOC109006513	1.6809	1.14167e-20	1.12467e-18
LOC109006514	1.82192	0.00431435	0.0163272
LOC109006515	1.86943	1.61341e-06	1.69944e-05
LOC109006516	2.11551	0.00188029	0.00808752
LOC109006546	1.98811	6.8432e-07	7.92068e-06
LOC109006562	1.14177	0.000694165	0.00342896
LOC109006564	1.26184	0.00342573	0.0134421
LOC109006583	1.14713	0.000570658	0.0029042
LOC109006590	2.34782	0.0119663	0.0379129
LOC109006604	1.70055	0.00717791	0.0248818
LOC109006610	6.85673	4.09666e-22	4.67396e-20
LOC109006619	3.74689	2.76439e-10	6.25049e-09
LOC109006657	1.28515	3.39676e-10	7.55053e-09
LOC109006665	4.48971	4.7445e-20	4.34822e-18
LOC109006678	2.33136	0.013639	0.0421322
LOC109006679	1.0127	1.48168e-07	2.01173e-06
LOC109006690	1.17935	6.01887e-12	1.82872e-10
LOC109006696	1.96339	2.95672e-18	2.23372e-16
LOC109006698	1.36658	6.07009e-06	5.4933e-05
LOC109006699	2.18276	0.000200927	0.00118334
LOC109006700	1.33167	4.96231e-14	2.11366e-12
LOC109006719	2.18191	5.48789e-08	8.1759e-07
LOC109006752	2.73298	4.01503e-07	4.89821e-06
LOC109006801	2.06142	5.40276e-30	1.3424e-27
LOC109006813	1.28355	0.000887863	0.0042533
LOC109006820	1.0929	0.00645635	0.0227544
LOC109006845	2.89448	8.55982e-30	2.06871e-27
LOC109006899	2.67042	0.00196809	0.00840377
LOC109006925	4.98057	1.14985e-11	3.31352e-10
LOC109006932	4.75983	6.77264e-42	3.98552e-39
LOC109006940	1.30299	0.000136967	0.000847731
LOC109006941	2.73891	0.000139163	0.000858709
LOC109006947	2.20812	1.61084e-08	2.69422e-07
LOC109006953	1.74366	0.00280447	0.0113447
LOC109006955	3.50978	4.57389e-07	5.52275e-06
LOC109006961	2.14345	6.78758e-10	1.44328e-08
LOC109007006	4.81469	3.74946e-28	7.90994e-26
LOC109007014	1.42716	0.00127836	0.00581917
LOC109007044	5.13574	3.31235e-11	8.92419e-10
LOC109007045	4.42876	1.5376e-51	1.49495e-48
LOC109007050	3.33829	2.76036e-27	5.5109e-25
LOC109007051	2.26513	2.11284e-22	2.49986e-20
LOC109007053	1.08516	0.00172523	0.00752563
LOC109007057	4.1559	2.52574e-13	9.60554e-12
LOC109007064	4.77368	1.50309e-10	3.55683e-09
LOC109007071	1.13786	1.21959e-07	1.69602e-06
LOC109007091	3.91264	5.9359e-05	0.000410574
LOC109007092	3.00923	0.0004391	0.00232957
LOC109007102	4.10572	3.01342e-25	4.7455e-23
LOC109007116	1.62619	0.0101387	0.0331657
LOC109007151	3.13336	0.00522724	0.0190937
LOC109007159	2.82535	1.438e-08	2.42508e-07
LOC109007163	1.53701	0.00592713	0.0211865
LOC109007185	1.10246	6.81261e-06	6.07915e-05
LOC109007204	1.05738	1.44185e-08	2.42973e-07
LOC109007219	1.09096	0.00405519	0.0155012
LOC109007220	1.81799	3.37369e-10	7.50671e-09
LOC109007229	2.84771	2.18627e-05	0.000170942
LOC109007248	1.58436	2.68637e-05	0.000205236
LOC109007251	1.49426	2.16323e-19	1.86773e-17
LOC109007254	1.43786	3.75413e-12	1.17085e-10
LOC109007267	1.3672	1.1751e-05	9.79779e-05
LOC109007273	4.09232	1.88099e-16	1.10983e-14
LOC109007316	3.04758	8.30035e-10	1.73794e-08
LOC109007341	1.18162	0.00036396	0.0019793
LOC109007357	2.31902	6.03341e-09	1.09424e-07
LOC109007380	1.30803	8.45534e-13	2.94974e-11
LOC109007383	1.47078	5.35696e-08	8.00751e-07
LOC109007398	7.77785	3.09113e-06	3.07081e-05
LOC109007405	1.27292	3.05967e-06	3.04225e-05
LOC109007407	1.62987	0.00150731	0.00670243
LOC109007430	2.61807	5.204e-07	6.19659e-06
LOC109007486	1.70976	0.00868491	0.0291785
LOC109007491	3.52061	0.00054202	0.00277678
LOC109007520	1.92479	0.0155084	0.046732
LOC109007533	1.1223	4.10963e-05	0.000297698
LOC109007536	1.33144	1.10932e-05	9.30999e-05
LOC109007540	2.01226	0.000956969	0.00453192
LOC109007543	1.6918	0.00638666	0.0225516
LOC109007545	1.01147	5.99667e-06	5.43786e-05
LOC109007549	1.3864	0.000134044	0.000831481
LOC109007553	3.07314	1.45386e-08	2.44629e-07
LOC109007555	1.24338	6.44506e-07	7.48699e-06
LOC109007568	2.10354	4.77862e-12	1.46785e-10
LOC109007570	1.01751	0.00747953	0.0257517
LOC109007582	1.17036	7.33675e-13	2.57963e-11
LOC109007590	1.61101	1.13806e-07	1.59857e-06
LOC109007593	1.56969	2.23765e-08	3.6286e-07
LOC109007613	4.1905	2.00281e-33	6.49086e-31
LOC109007616	1.23537	2.81563e-07	3.57542e-06
LOC109007644	1.88977	6.89267e-08	1.00675e-06
LOC109007653	3.98628	6.25815e-08	9.2251e-07
LOC109007663	3.16122	0.00157257	0.00695113
LOC109007666	2.39458	6.75637e-19	5.45437e-17
LOC109007679	1.26709	8.55058e-10	1.78532e-08
LOC109007694	1.90928	0.00633497	0.0224085
LOC109007695	2.23809	1.12965e-09	2.31119e-08
LOC109007712	2.47993	6.64654e-15	3.27379e-13
LOC109007719	3.91675	4.56611e-44	2.83632e-41
LOC109007723	2.01137	0.000262619	0.00149585
LOC109007733	1.10184	0.0129463	0.0404425
LOC109007746	1.42687	7.16015e-05	0.000483586
LOC109007769	2.25498	1.01542e-06	1.12132e-05
LOC109007780	6.31485	5.15657e-08	7.73901e-07
LOC109007782	1.19198	9.993e-07	1.10735e-05
LOC109007785	1.07714	4.95254e-05	0.000349475
LOC109007812	1.30694	4.77026e-13	1.7318e-11
LOC109007858	1.07829	0.00474884	0.0176489
LOC109007878	6.9264	6.30498e-10	1.34278e-08
LOC109007888	1.08802	0.00061352	0.0030782
LOC109007906	1.35142	0.0145455	0.0443989
LOC109007913	1.09241	3.34746e-06	3.29762e-05
LOC109007990	1.44597	1.30851e-16	7.99481e-15
LOC109007995	1.64763	0.00513723	0.0188264
LOC109008005	2.54659	0.00468492	0.0174607
LOC109008038	8.85467	1.73786e-09	3.43911e-08
LOC109008043	2.12719	3.06566e-07	3.84272e-06
LOC109008069	1.20669	0.000614159	0.00308071
LOC109008112	1.36227	0.0140916	0.0433449
LOC109008126	3.32954	9.1936e-21	9.17801e-19
LOC109008135	1.18592	1.25864e-07	1.74491e-06
LOC109008138	1.28228	9.35063e-15	4.43006e-13
LOC109008153	1.12785	0.00297416	0.0119469
LOC109008154	1.45719	0.00141193	0.00633624
LOC109008160	1.50444	0.00336873	0.0132602
LOC109008172	6.07636	3.43358e-17	2.29885e-15
LOC109008205	1.76756	0.00244537	0.0101078
LOC109008206	1.22714	0.000174484	0.00104634
LOC109008214	4.95653	1.1229e-17	7.95715e-16
LOC109008221	1.14264	1.29037e-14	5.99051e-13
LOC109008231	1.28695	3.92308e-05	0.000285945
LOC109008238	1.18475	8.41027e-18	6.00864e-16
LOC109008286	11.2419	1.06652e-18	8.45726e-17
LOC109008312	1.22691	0.000242167	0.00139751
LOC109008320	1.41024	6.44194e-15	3.19412e-13
LOC109008337	2.38914	5.28149e-16	2.94525e-14
LOC109008355	1.84763	0.00232422	0.00969667
LOC109008427	1.11474	0.0012224	0.00559919
LOC109008440	1.61933	2.56751e-08	4.10105e-07
LOC109008442	1.30455	7.71299e-08	1.11348e-06
LOC109008462	1.77897	4.2148e-13	1.5553e-11
LOC109008469	1.69959	3.07275e-05	0.000230271
LOC109008476	3.34634	1.11973e-10	2.6953e-09
LOC109008477	1.53805	0.00256285	0.0105215
LOC109008501	1.34801	7.98283e-09	1.41676e-07
LOC109008502	1.13414	3.40083e-08	5.28854e-07
LOC109008510	2.79629	4.79501e-05	0.000339646
LOC109008521	3.1078	1.79235e-19	1.56565e-17
LOC109008526	1.20632	2.58232e-05	0.000197853
LOC109008540	1.15239	1.71837e-10	4.00691e-09
LOC109008553	2.5503	7.80131e-11	1.92766e-09
LOC109008573	3.39725	5.46158e-11	1.39899e-09
LOC109008601	2.29942	1.30684e-08	2.22571e-07
LOC109008644	2.04572	0.00118695	0.00545695
LOC109008656	1.4593	1.21987e-07	1.69602e-06
LOC109008664	2.50173	7.90163e-05	0.000528082
LOC109008690	3.75673	2.33811e-13	8.96823e-12
LOC109008720	1.92531	0.00830801	0.0281491
LOC109008735	1.2333	4.28601e-05	0.000308974
LOC109008760	1.97564	0.00114421	0.00528546
LOC109008766	1.57582	5.38447e-19	4.37845e-17
LOC109008840	2.29487	2.55144e-05	0.000195999
LOC109008841	9.97775	1.12516e-15	5.96226e-14
LOC109008842	1.94923	3.80599e-05	0.000278317
LOC109008861	2.00434	6.13207e-11	1.55647e-09
LOC109008869	1.13021	4.56109e-10	9.96045e-09
LOC109008880	1.02293	0.000174281	0.0010454
LOC109008882	5.74017	6.58249e-08	9.66498e-07
LOC109008888	2.2896	2.04131e-06	2.1143e-05
LOC109008896	1.68969	1.03557e-14	4.8548e-13
LOC109008910	3.84682	5.63437e-15	2.82728e-13
LOC109008917	2.3177	2.54636e-07	3.26313e-06
LOC109008925	1.02835	3.61394e-06	3.53212e-05
LOC109008959	3.94546	1.79421e-18	1.37405e-16
LOC109008971	1.13756	0.0167032	0.0496764
LOC109008976	2.69957	0.000193979	0.00114756
LOC109008979	1.77559	5.63904e-13	2.02084e-11
LOC109009025	2.74192	3.4092e-06	3.34959e-05
LOC109009052	1.23568	1.39278e-07	1.90491e-06
LOC109009054	2.64112	0.00234095	0.00975011
LOC109009088	5.32134	8.58002e-07	9.68533e-06
LOC109009092	1.32928	0.00426196	0.0161763
LOC109009107	1.14708	4.2535e-05	0.000306828
LOC109009109	2.06745	0.00258298	0.0105841
LOC109009118	3.47442	1.37471e-09	2.76948e-08
LOC109009145	2.85783	6.82794e-12	2.05777e-10
LOC109009154	1.36482	9.07763e-07	1.01501e-05
LOC109009171	2.80113	0.000491964	0.00256063
LOC109009176	1.38253	9.11222e-08	1.29706e-06
LOC109009189	2.9832	1.24167e-09	2.51733e-08
LOC109009215	3.04347	1.57451e-10	3.69845e-09
LOC109009226	1.47282	6.76155e-20	6.12153e-18
LOC109009233	2.07981	1.52099e-10	3.59109e-09
LOC109009246	1.34224	7.26983e-09	1.30263e-07
LOC109009247	1.37913	3.04945e-05	0.000228678
LOC109009251	1.51303	1.42912e-05	0.000116769
LOC109009252	1.50457	3.66359e-15	1.87902e-13
LOC109009256	5.56896	0.01221	0.0385379
LOC109009258	3.55545	2.64086e-06	2.67337e-05
LOC109009290	2.59309	8.92107e-07	9.99965e-06
LOC109009291	1.21368	2.53806e-17	1.71988e-15
LOC109009315	1.41618	9.3117e-14	3.82773e-12
LOC109009324	2.73782	4.17509e-11	1.09839e-09
LOC109009344	6.23976	3.6024e-25	5.63334e-23
LOC109009357	9.07721	4.9532e-32	1.38454e-29
LOC109009407	3.80392	1.84035e-12	6.09688e-11
LOC109009432	1.43079	0.000113734	0.000721711
LOC109009461	1.15361	0.000115628	0.000732276
LOC109009468	3.18202	2.95624e-11	8.01302e-10
LOC109009486	2.3405	1.20549e-09	2.45163e-08
LOC109009501	1.1321	5.0547e-05	0.000355898
LOC109009505	8.18482	5.41598e-12	1.65454e-10
LOC109009506	1.02262	0.00220631	0.00925832
LOC109009519	1.42125	0.000140246	0.000864678
LOC109009522	2.66161	2.04582e-18	1.55608e-16
LOC109009538	1.79231	1.90281e-30	4.8353e-28
LOC109009551	1.56234	3.04407e-24	4.25447e-22
LOC109009561	1.05405	1.95325e-05	0.000154669
LOC109009576	3.04209	3.32367e-06	3.27707e-05
LOC109009596	4.68866	2.73874e-07	3.47975e-06
LOC109009600	1.43088	1.68642e-12	5.66242e-11
LOC109009627	3.30176	0.00167005	0.00731548
LOC109009642	1.41174	1.73513e-05	0.000139222
LOC109009649	1.58134	1.6742e-26	3.01923e-24
LOC109009651	1.31006	0.00555071	0.0200947
LOC109009664	2.27279	0.0076961	0.0263998
LOC109009680	2.2508	2.94518e-17	1.98973e-15
LOC109009742	3.83082	1.81425e-06	1.89492e-05
LOC109009810	1.11037	2.13832e-09	4.16889e-08
LOC109009822	1.32008	5.51902e-07	6.52651e-06
LOC109009826	2.55384	1.83956e-08	3.04036e-07
LOC109009897	1.44042	2.60333e-11	7.09083e-10
LOC109009903	2.30823	0.00880442	0.0294914
LOC109009912	1.72098	0.00091747	0.00436706
LOC109009942	1.57534	1.64026e-18	1.26919e-16
LOC109009952	2.04511	0.00419267	0.0159504
LOC109009957	3.44877	5.73793e-09	1.04488e-07
LOC109009958	1.15894	0.00143613	0.00642165
LOC109009971	3.09346	4.2352e-13	1.56026e-11
LOC109009982	2.6435	1.78899e-14	7.98513e-13
LOC109009995	7.89932	8.66641e-15	4.14985e-13
LOC109009997	1.19962	0.000110241	0.000703061
LOC109010005	1.51325	1.55154e-15	8.12543e-14
LOC109010038	1.7635	0.00125263	0.00571659
LOC109010041	1.97987	4.58014e-06	4.30522e-05
LOC109010094	1.98288	7.51171e-25	1.09789e-22
LOC109010119	1.29329	2.53855e-12	8.1797e-11
LOC109010124	3.99573	5.93777e-11	1.5123e-09
LOC109010202	1.31639	4.78799e-05	0.000339363
LOC109010220	1.78974	0.000300739	0.0016796
LOC109010232	1.02215	3.98054e-08	6.12193e-07
LOC109010241	7.06271	0.00434741	0.0164274
LOC109010251	1.97115	0.00554764	0.0200868
LOC109010259	1.09419	5.63176e-07	6.63879e-06
LOC109010267	1.52365	0.000914033	0.00435525
LOC109010283	5.58364	7.06166e-05	0.0004778
LOC109010291	2.30806	1.42465e-05	0.000116483
LOC109010296	1.76471	0.000559929	0.00285936
LOC109010302	1.57024	0.000131786	0.000819009
LOC109010307	9.18437	2.10621e-17	1.44034e-15
LOC109010324	1.14529	5.45876e-13	1.96252e-11
LOC109010369	3.21083	8.12345e-15	3.91501e-13
LOC109010410	7.46012	4.85617e-05	0.000343353
LOC109010424	1.61425	0.0161712	0.0483062
LOC109010430	1.11933	0.00150038	0.00667559
LOC109010438	3.52065	3.82485e-07	4.69953e-06
LOC109010449	10.9517	2.78709e-16	1.61463e-14
LOC109010463	5.42526	5.08383e-11	1.31579e-09
LOC109010514	3.044	0.000182303	0.00108856
LOC109010521	3.38753	2.33016e-08	3.75682e-07
LOC109010571	1.12042	4.40731e-10	9.63405e-09
LOC109010572	6.85889	1.36269e-20	1.33067e-18
LOC109010590	2.22198	1.09037e-18	8.5855e-17
LOC109010609	1.78598	1.22084e-48	9.75016e-46
LOC109010628	3.04263	0.000153727	0.000937047
LOC109010637	2.164	0.000311847	0.00173126
LOC109010669	1.13597	3.5932e-08	5.56063e-07
LOC109010690	3.16575	5.54102e-05	0.00038661
LOC109010701	1.02536	4.72084e-05	0.000335454
LOC109010711	1.38399	7.79262e-06	6.82029e-05
LOC109010760	1.25894	1.08107e-15	5.74223e-14
LOC109010824	1.48163	1.33849e-05	0.000110123
LOC109010832	1.27268	0.000586336	0.00296576
LOC109010847	1.14603	0.00635733	0.0224724
LOC109010854	2.44954	0.0112755	0.0361599
LOC109010859	1.57389	4.72564e-13	1.72109e-11
LOC109010865	3.97834	1.46549e-06	1.55609e-05
LOC109010910	6.32885	1.40936e-11	4.00968e-10
LOC109010923	2.44311	6.96025e-11	1.74295e-09
LOC109010931	1.0587	5.03239e-11	1.3055e-09
LOC109010940	1.46776	0.00223203	0.00936095
LOC109010943	1.27664	0.000560965	0.00286334
LOC109010944	1.0005	0.000229695	0.00133518
LOC109010949	2.41847	7.26754e-06	6.44736e-05
LOC109010986	2.7184	7.92811e-06	6.90913e-05
LOC109010988	2.34828	0.000204	0.00119891
LOC109010996	1.11708	3.70798e-09	6.94454e-08
LOC109011000	2.98047	0.000269348	0.00152833
LOC109011021	1.08885	0.000364513	0.00198182
LOC109011028	1.04106	5.64117e-06	5.16153e-05
LOC109011052	3.55309	3.49089e-18	2.59712e-16
LOC109011053	1.48883	0.00122541	0.00561183
LOC109011054	1.79047	0.000267693	0.0015201
LOC109011057	1.23239	0.00172576	0.00752563
LOC109011065	1.22542	5.89016e-13	2.10409e-11
LOC109011071	1.72588	6.78449e-08	9.92248e-07
LOC109011076	4.04156	3.97565e-09	7.39629e-08
LOC109011077	4.5509	1.68894e-23	2.2481e-21
LOC109011084	2.19922	0.00500443	0.0184395
LOC109011086	3.9904	3.80535e-11	1.00824e-09
LOC109011098	1.3542	4.14291e-13	1.53384e-11
LOC109011125	2.63364	0.00490788	0.0181375
LOC109011126	1.88893	9.02316e-05	0.000590843
LOC109011139	1.00389	0.00201276	0.00856341
LOC109011147	1.65876	8.45711e-08	1.21344e-06
LOC109011153	2.41442	2.10486e-05	0.000165619
LOC109011177	7.60974	4.96486e-07	5.93394e-06
LOC109011181	2.47053	1.58568e-11	4.4715e-10
LOC109011182	1.22092	6.76346e-05	0.00045985
LOC109011192	4.89533	5.89014e-09	1.07173e-07
LOC109011206	5.51719	0.0111947	0.0359316
LOC109011217	5.00095	2.36771e-12	7.68456e-11
LOC109011226	8.12538	1.59314e-07	2.14613e-06
LOC109011230	3.27326	2.36324e-07	3.05296e-06
LOC109011285	1.18386	0.000138534	0.000855771
LOC109011294	1.10573	9.15839e-14	3.7786e-12
LOC109011299	1.38632	5.49108e-06	5.03657e-05
LOC109011314	1.31592	0.000350909	0.00191765
LOC109011358	2.13668	0.00435904	0.0164601
LOC109011366	7.50134	5.47279e-07	6.47527e-06
LOC109011387	1.25478	0.00853996	0.0287867
LOC109011389	1.00913	2.33376e-07	3.01662e-06
LOC109011397	3.67408	8.78953e-12	2.58281e-10
LOC109011403	2.9724	1.35835e-11	3.87937e-10
LOC109011404	1.25323	1.0041e-14	4.73707e-13
LOC109011420	1.16457	1.38026e-13	5.51169e-12
LOC109011458	1.01695	0.00306441	0.0122368
LOC109011510	2.6845	0.000154715	0.00094194
LOC109011511	1.19267	2.24978e-07	2.92649e-06
LOC109011512	1.39097	0.000390608	0.00210223
LOC109011513	2.54613	3.45733e-06	3.39092e-05
LOC109011524	6.78935	6.15218e-06	5.56084e-05
LOC109011541	2.91034	0.000216168	0.00126246
LOC109011545	4.94183	4.35958e-06	4.13412e-05
LOC109011547	4.47141	7.84634e-06	6.85321e-05
LOC109011563	5.93815	6.63284e-11	1.67031e-09
LOC109011564	3.58191	1.37015e-07	1.87971e-06
LOC109011565	1.1485	2.84796e-05	0.000215958
LOC109011569	1.67157	5.12318e-17	3.31112e-15
LOC109011606	1.14489	5.31272e-21	5.4748e-19
LOC109011612	1.59525	8.64465e-06	7.45513e-05
LOC109011614	2.21472	6.56002e-13	2.3322e-11
LOC109011620	1.17861	0.00142849	0.00639388
LOC109011628	5.41675	2.58212e-06	2.62342e-05
LOC109011636	1.5923	6.09211e-06	5.51099e-05
LOC109011637	1.06066	0.015499	0.0467163
LOC109011643	7.30958	2.82229e-08	4.45392e-07
LOC109011647	2.03248	2.44305e-06	2.49459e-05
LOC109011671	5.41093	2.40849e-05	0.000186298
LOC109011697	1.68658	1.86211e-16	1.1016e-14
LOC109011698	2.58592	9.96931e-28	2.04526e-25
LOC109011726	1.27142	4.67176e-12	1.44096e-10
LOC109011731	4.6361	5.64919e-07	6.6558e-06
LOC109011741	1.14435	0.00445503	0.0167716
LOC109011768	3.74087	3.89919e-45	2.64223e-42
LOC109011795	2.92802	8.95256e-12	2.62726e-10
LOC109011808	2.56786	0.00808087	0.0274919
LOC109011858	1.99666	3.78371e-18	2.78326e-16
LOC109011883	3.8101	1.69574e-06	1.77778e-05
LOC109011886	4.25459	5.82148e-13	2.08288e-11
LOC109011891	1.79226	2.90789e-08	4.57608e-07
LOC109011917	1.61182	0.00305808	0.0122159
LOC109011942	1.36574	0.000177135	0.0010611
LOC109011944	6.65186	1.27253e-22	1.56354e-20
LOC109011945	1.30963	8.19457e-05	0.000544083
LOC109011948	3.2392	0.00368299	0.0143059
LOC109011951	1.70322	2.62942e-09	5.04714e-08
LOC109011964	2.06248	0.00247124	0.0102016
LOC109011977	1.60014	5.58454e-09	1.01944e-07
LOC109012016	5.25651	0.000117346	0.000741687
LOC109012043	3.36727	3.53189e-17	2.35761e-15
LOC109012056	5.72248	2.609e-06	2.64472e-05
LOC109012060	1.13347	1.01674e-09	2.10133e-08
LOC109012061	2.05407	1.61694e-07	2.17295e-06
LOC109012074	1.22904	5.09219e-06	4.69986e-05
LOC109012083	1.0784	1.57446e-08	2.6373e-07
LOC109012085	2.20028	9.17617e-12	2.68935e-10
LOC109012146	2.12491	0.0130344	0.0406352
LOC109012161	1.65675	0.00785766	0.0268798
LOC109012221	1.37543	0.000296502	0.0016605
LOC109012282	1.03446	2.79857e-11	7.59485e-10
LOC109012298	1.4168	1.12443e-17	7.95715e-16
LOC109012300	1.24043	0.000631271	0.00315256
LOC109012305	2.63504	3.02708e-07	3.80289e-06
LOC109012307	2.82551	3.9965e-17	2.65192e-15
LOC109012311	1.07133	1.23737e-05	0.000102672
LOC109012322	1.48166	0.00129116	0.00586968
LOC109012386	1.94146	8.5351e-13	2.97293e-11
LOC109012388	1.66847	3.98001e-08	6.12193e-07
LOC109012399	1.47803	5.12219e-10	1.10669e-08
LOC109012418	1.46042	8.09567e-15	3.91005e-13
LOC109012421	4.75718	4.35381e-11	1.14138e-09
LOC109012425	1.14675	1.91781e-05	0.00015224
LOC109012433	1.91166	0.00348371	0.0136336
LOC109012435	1.15983	0.000507727	0.00262877
LOC109012445	4.29167	2.96208e-12	9.43561e-11
LOC109012454	1.00317	4.56572e-08	6.95022e-07
LOC109012460	2.50085	1.9026e-05	0.000151247
LOC109012482	1.69442	6.48563e-05	0.000443793
LOC109012491	2.22313	0.00859284	0.0289387
LOC109012495	1.24869	3.11404e-06	3.09082e-05
LOC109012519	1.11332	0.000192967	0.00114308
LOC109012564	8.06708	9.81684e-10	2.03829e-08
LOC109012566	1.27247	3.87346e-07	4.75402e-06
LOC109012573	1.82249	9.61858e-09	1.68171e-07
LOC109012576	2.70953	0.00146504	0.00653375
LOC109012587	3.21919	3.00539e-13	1.13333e-11
LOC109012596	1.27859	7.28169e-13	2.56835e-11
LOC109012598	1.08024	1.88378e-08	3.10656e-07
LOC109012599	2.89432	2.13045e-05	0.000167338
LOC109012607	2.50579	6.83668e-29	1.48429e-26
LOC109012630	1.36737	4.9791e-16	2.79054e-14
LOC109012635	1.30677	0.00545996	0.0198272
LOC109012653	1.5717	1.20425e-06	1.30345e-05
LOC109012678	1.89974	0.00718228	0.0248892
LOC109012691	1.25192	2.17309e-12	7.10448e-11
LOC109012705	1.07496	1.87266e-08	3.09279e-07
LOC109012712	1.23729	0.00157888	0.00697629
LOC109012717	1.17647	0.0059987	0.0214046
LOC109012745	1.71326	0.00168453	0.00737459
LOC109012760	1.35873	4.70682e-12	1.44978e-10
LOC109012774	1.34267	4.59301e-13	1.681e-11
LOC109012790	1.15221	0.00137452	0.00618701
LOC109012796	2.31681	2.47005e-20	2.3306e-18
LOC109012799	1.06725	1.0676e-13	4.3565e-12
LOC109012810	3.10546	1.05209e-08	1.82804e-07
LOC109012828	1.55026	0.000108099	0.000691053
LOC109012832	1.50563	8.10717e-14	3.36975e-12
LOC109012837	1.15241	7.42227e-06	6.56006e-05
LOC109012844	1.94456	0.0128171	0.0401536
LOC109012852	1.40281	0.000116587	0.000737307
LOC109012868	9.84338	8.78206e-12	2.58281e-10
LOC109012885	1.22002	0.00358859	0.0139805
LOC109012893	1.37059	1.30852e-08	2.22687e-07
LOC109012910	1.56699	2.30181e-23	3.01012e-21
LOC109012958	3.03464	2.29066e-06	2.34541e-05
LOC109012996	1.02371	0.00034025	0.00186435
LOC109013056	1.22771	4.938e-06	4.5762e-05
LOC109013075	1.48862	7.17544e-11	1.78882e-09
LOC109013106	1.06872	3.12211e-12	9.91714e-11
LOC109013108	8.00648	1.8412e-17	1.27077e-15
LOC109013131	2.76937	3.8816e-06	3.75272e-05
LOC109013138	1.5488	5.61683e-16	3.09369e-14
LOC109013145	2.82199	9.08056e-08	1.29337e-06
LOC109013153	3.93877	9.47423e-65	1.41242e-61
LOC109013185	1.06814	2.99755e-14	1.31176e-12
LOC109013187	2.31787	3.4766e-06	3.40832e-05
LOC109013190	1.94832	3.40051e-15	1.7481e-13
LOC109013197	3.38006	0.00562769	0.020324
LOC109013201	1.00613	8.02121e-17	4.98251e-15
LOC109013212	1.56879	1.07301e-06	1.17506e-05
LOC109013214	2.80254	8.00804e-17	4.98251e-15
[truncated: 534 more rows]

## Sheet: 0h vs 24h
	log2FoldChange	pvalue	padj
LOC108979070	5.70548	4.05952e-13	4.86502e-11
LOC108979075	4.78129	3.1137e-08	1.0488e-06
LOC108979089	2.44204	0.000728771	0.00518404
LOC108979094	2.89076	2.6144e-05	0.000345501
LOC108979099	1.73091	2.90553e-06	5.31396e-05
LOC108979103	2.20792	0.00124723	0.00790989
LOC108979104	4.29597	1.15697e-11	9.82991e-10
LOC108979114	3.41431	1.67468e-06	3.37156e-05
LOC108979135	1.3128	0.00106623	0.00702461
LOC108979139	8.19592	7.248e-16	1.5424e-13
LOC108979147	3.27528	1.11494e-08	4.28836e-07
LOC108979200	3.25122	3.20877e-05	0.000407494
LOC108979207	2.65916	0.00464852	0.0218016
LOC108979225	12.2372	1.53403e-05	0.000221917
LOC108979228	1.06327	0.00356165	0.01782
LOC108979233	1.29856	0.00183237	0.0107368
LOC108979234	1.45994	5.46803e-07	1.30062e-05
LOC108979238	1.98157	0.000267123	0.00232547
LOC108979249	5.29428	1.11487e-05	0.000168005
LOC108979251	1.17541	0.00272956	0.0145239
LOC108979252	4.7268	0.000831446	0.0057702
LOC108979253	3.77747	7.44764e-13	8.07537e-11
LOC108979273	5.10323	0.000221315	0.0020077
LOC108979275	4.1529	3.41821e-06	6.14306e-05
LOC108979305	2.26473	0.00525219	0.0239616
LOC108979309	2.48253	2.242e-05	0.000304778
LOC108979324	1.59739	0.000121071	0.0012209
LOC108979346	1.29904	0.000365374	0.00298942
LOC108979347	10.8974	1.93685e-05	0.000269409
LOC108979359	1.51515	0.00260207	0.0140301
LOC108979371	1.5908	0.000380191	0.00307981
LOC108979384	1.28161	0.000412165	0.00328451
LOC108979388	1.38968	9.55332e-06	0.000147979
LOC108979436	2.15765	0.000255536	0.0022509
LOC108979438	10.9812	0.00494426	0.0228498
LOC108979473	1.90116	3.93383e-07	9.70457e-06
LOC108979476	2.80878	1.43757e-07	4.06628e-06
LOC108979494	1.18858	8.01491e-06	0.000127444
LOC108979545	7.69019	4.90946e-06	8.39101e-05
LOC108979546	9.2553	4.33881e-08	1.41743e-06
LOC108979560	1.26847	0.0126963	0.0465983
LOC108979561	1.25746	9.41456e-07	2.05729e-05
LOC108979594	2.10233	0.0124925	0.0460132
LOC108979687	6.44285	0.00254229	0.0137828
LOC108979694	7.76271	2.45524e-10	1.53587e-08
LOC108979719	2.658	0.000413337	0.00328965
LOC108979737	2.55256	9.56908e-05	0.00101108
LOC108979752	3.0492	0.0016632	0.0099288
LOC108979756	3.89851	3.06914e-06	5.58181e-05
LOC108979759	3.31522	2.75625e-07	7.1318e-06
LOC108979763	1.54038	0.000307777	0.0026137
LOC108979764	2.85456	3.9803e-05	0.000486221
LOC108979789	3.94498	0.000536909	0.00407739
LOC108979796	2.38636	5.70859e-09	2.38942e-07
LOC108979799	4.57022	1.81845e-07	4.95881e-06
LOC108979822	5.5066	3.871e-06	6.83277e-05
LOC108979841	2.01444	0.000754829	0.00533772
LOC108979873	2.56174	0.00139218	0.00865549
LOC108979876	3.9046	3.13952e-05	0.000401161
LOC108979878	8.44143	2.41739e-06	4.57555e-05
LOC108979882	5.55977	8.2165e-23	4.25204e-20
LOC108979908	8.54241	2.54489e-05	0.000337687
LOC108979930	2.27221	8.2665e-11	5.8275e-09
LOC108979938	1.76405	3.11578e-09	1.39384e-07
LOC108979957	6.01573	8.43212e-11	5.90767e-09
LOC108980000	1.19733	0.0104299	0.0400891
LOC108980001	1.11136	0.000486902	0.00375695
LOC108980006	3.29137	2.7657e-12	2.66843e-10
LOC108980007	4.10989	5.06878e-59	5.77081e-55
LOC108980008	2.01682	0.0111801	0.0422805
LOC108980015	1.28357	0.00562483	0.0252469
LOC108980020	2.02466	0.00603307	0.0265301
LOC108980029	2.54615	4.53854e-08	1.47133e-06
LOC108980037	3.53648	0.000534982	0.00407137
LOC108980052	2.43551	0.00307494	0.0159164
LOC108980071	1.48369	0.00294449	0.0153881
LOC108980091	4.19164	0.000137986	0.00136015
LOC108980095	1.56486	0.00785259	0.0323744
LOC108980127	1.38291	0.000349063	0.00289129
LOC108980138	1.35106	0.00452899	0.0213775
LOC108980154	1.26711	0.000101411	0.00105334
LOC108980177	3.65191	0.000451472	0.00353678
LOC108980184	1.63065	8.08239e-06	0.000128248
LOC108980191	2.1262	4.62596e-05	0.00055206
LOC108980203	2.68132	2.80312e-07	7.22026e-06
LOC108980211	4.85799	3.77986e-17	9.6705e-15
LOC108980214	1.82748	9.53452e-10	4.94535e-08
LOC108980231	2.765	7.41422e-05	0.000822718
LOC108980267	9.16998	1.25678e-05	0.000186551
LOC108980281	8.98856	7.57726e-08	2.3285e-06
LOC108980317	4.61721	3.89632e-08	1.29328e-06
LOC108980324	1.44857	6.0245e-05	0.000689336
LOC108980339	2.263	0.0114486	0.0430884
LOC108980341	3.35315	0.00132983	0.00834396
LOC108980351	1.22546	0.000662927	0.00481341
LOC108980397	1.80509	2.39692e-06	4.54436e-05
LOC108980460	2.86943	7.94058e-09	3.19447e-07
LOC108980477	2.07485	0.00570222	0.0254487
LOC108980485	4.74142	0.0103196	0.0398198
LOC108980487	1.96471	1.73017e-05	0.000244695
LOC108980489	1.3463	0.000892863	0.00609976
LOC108980493	2.30427	0.00064511	0.00470998
LOC108980498	1.33005	0.000201229	0.00185506
LOC108980504	1.08063	0.00594132	0.0262381
LOC108980510	1.22083	0.00436183	0.0207911
LOC108980512	10.0567	9.04604e-11	6.27983e-09
LOC108980515	3.40963	3.43577e-05	0.00043127
LOC108980520	3.33574	2.67585e-10	1.6512e-08
LOC108980530	4.73589	1.68219e-12	1.69484e-10
LOC108980553	1.66198	2.02902e-05	0.000280174
LOC108980556	2.89438	9.40099e-05	0.000997022
LOC108980557	1.44419	0.000311942	0.00263755
LOC108980559	1.08767	0.00278129	0.0147074
LOC108980569	5.16579	1.57456e-12	1.61499e-10
LOC108980619	9.80773	3.68491e-07	9.14001e-06
LOC108980672	1.21302	0.000867741	0.00596143
LOC108980673	1.67191	0.00314877	0.0162102
LOC108980680	2.56703	0.00146305	0.00897824
LOC108980688	3.23461	2.24633e-07	5.95446e-06
LOC108980698	2.58125	7.54587e-08	2.3285e-06
LOC108980727	1.2633	0.000927716	0.00630194
LOC108980728	2.80421	0.00653679	0.0281632
LOC108980759	2.51527	0.00026188	0.00229082
LOC108980761	1.04939	0.00022915	0.00206316
LOC108980762	3.34212	1.36565e-07	3.89185e-06
LOC108980771	1.45928	0.0021203	0.0120068
LOC108980777	1.77477	3.87036e-10	2.2655e-08
LOC108980779	2.72433	0.000190242	0.0017652
LOC108980780	5.79033	1.98978e-07	5.36816e-06
LOC108980807	1.10343	0.000352358	0.00291003
LOC108980824	1.30471	0.000335915	0.00279868
LOC108980869	1.70064	1.78792e-07	4.89315e-06
LOC108980877	5.17111	1.41453e-06	2.93075e-05
LOC108980914	1.79122	0.000231182	0.00207982
LOC108980919	2.43186	2.47575e-05	0.000330633
LOC108980934	2.34759	1.95095e-08	6.95197e-07
LOC108980940	1.52716	9.64279e-05	0.00101651
LOC108980954	1.95173	2.95484e-09	1.33495e-07
LOC108980992	4.50673	5.41468e-08	1.73651e-06
LOC108981003	1.79759	0.00179654	0.0105676
LOC108981013	12.9559	1.34119e-08	5.00638e-07
LOC108981014	2.60092	0.000686842	0.00494136
LOC108981025	1.08703	0.00107806	0.00706461
LOC108981042	1.49065	0.00219121	0.0123127
LOC108981046	3.735	2.53332e-05	0.000336741
LOC108981096	1.09831	1.12658e-05	0.000169657
LOC108981098	1.0033	0.000670917	0.00485439
LOC108981100	1.01093	0.00724211	0.0304316
LOC108981101	1.35184	0.00193987	0.0112052
LOC108981102	2.56343	0.0005785	0.00432048
LOC108981103	1.48293	0.0026238	0.0141205
LOC108981113	2.01162	1.67714e-06	3.37354e-05
LOC108981116	1.78662	0.00116206	0.00748306
LOC108981135	2.22393	0.00375673	0.0185474
LOC108981148	1.44991	0.00163904	0.00981616
LOC108981154	2.73926	1.03525e-05	0.000157994
LOC108981166	2.42084	0.000311807	0.00263738
LOC108981170	3.61621	3.98136e-08	1.31385e-06
LOC108981179	3.19788	3.01546e-06	5.49736e-05
LOC108981189	1.08585	0.0083319	0.0338479
LOC108981192	4.17606	3.72207e-05	0.000459607
LOC108981208	3.53099	2.84907e-06	5.23593e-05
LOC108981215	1.16191	0.0115495	0.043336
LOC108981248	9.44593	7.31544e-08	2.27312e-06
LOC108981271	7.38178	1.82558e-05	0.000256122
LOC108981276	2.63627	0.00488278	0.0226208
LOC108981282	1.21152	6.42185e-05	0.000729669
LOC108981290	1.39875	5.99775e-05	0.000686621
LOC108981292	6.16546	2.69523e-06	5.01803e-05
LOC108981302	7.79745	0.000207264	0.00190375
LOC108981303	10.9753	0.000104117	0.00107468
LOC108981310	2.93821	0.00411478	0.0199179
LOC108981334	3.26225	0.000586258	0.00436468
LOC108981349	1.29205	0.00111864	0.00727962
LOC108981353	7.25278	3.64622e-06	6.47616e-05
LOC108981359	1.18946	0.0116261	0.0435262
LOC108981387	5.28404	7.40539e-06	0.000119167
LOC108981396	1.38871	0.00196839	0.0113326
LOC108981431	1.08732	0.000177211	0.00166601
LOC108981442	2.3318	0.000118735	0.00120106
LOC108981447	2.46386	4.68451e-05	0.000558755
LOC108981451	10.0059	6.44298e-10	3.5266e-08
LOC108981465	2.91043	7.40522e-06	0.000119167
LOC108981478	1.64311	0.00385317	0.0189251
LOC108981482	6.6868	7.78886e-12	6.84758e-10
LOC108981529	6.36152	1.6836e-15	3.42282e-13
LOC108981537	1.66748	0.000712101	0.00509117
LOC108981544	1.53748	0.000264358	0.00230657
LOC108981584	1.18812	0.00207784	0.0118133
LOC108981618	1.66116	0.0105442	0.0404059
LOC108981623	2.47138	0.00280116	0.0147884
LOC108981645	3.16682	3.41174e-15	6.47377e-13
LOC108981667	1.9615	0.000351678	0.00290661
LOC108981751	4.484	3.16601e-10	1.89711e-08
LOC108981778	1.73801	0.00417161	0.0201117
LOC108981795	1.2744	8.40823e-06	0.000132863
LOC108981796	1.17761	0.00129612	0.00817525
LOC108981822	1.03459	9.97073e-05	0.00104001
LOC108981850	4.30153	2.4297e-07	6.40328e-06
LOC108981924	3.26348	4.73651e-37	1.19834e-33
LOC108981942	1.01023	0.00566613	0.0253523
LOC108981958	1.21234	0.0105086	0.0403168
LOC108982028	1.68026	2.88327e-11	2.21798e-09
LOC108982034	1.00484	0.00561669	0.0252153
LOC108982052	1.99904	2.44574e-05	0.000327392
LOC108982057	3.2686	0.000451186	0.00353678
LOC108982058	1.33014	2.66689e-06	4.96932e-05
LOC108982077	2.42138	4.16003e-06	7.28086e-05
LOC108982107	2.4707	0.0123399	0.0455921
LOC108982108	2.004	0.000847115	0.00585271
LOC108982110	4.17161	5.34922e-06	9.01567e-05
LOC108982144	1.75802	0.000164085	0.00156225
LOC108982177	1.49644	0.000626815	0.00460257
LOC108982238	1.15843	0.0015177	0.00922288
LOC108982247	1.17051	0.00136409	0.00851667
LOC108982250	1.09821	0.00146979	0.00900864
LOC108982252	1.57722	0.00647633	0.027961
LOC108982269	2.31936	1.2412e-05	0.00018484
LOC108982276	2.68495	0.000106941	0.00110018
LOC108982288	2.16691	0.000593993	0.00441856
LOC108982294	4.51794	0.000302158	0.0025749
LOC108982301	1.58139	0.000420748	0.00333929
LOC108982327	1.87441	5.42466e-06	9.11583e-05
LOC108982337	7.89052	2.02996e-08	7.16624e-07
LOC108982344	2.28905	8.36306e-05	0.000905932
LOC108982350	1.58351	2.04117e-05	0.00028134
LOC108982352	2.18756	0.00977539	0.0381425
LOC108982360	5.92301	5.45653e-14	8.17402e-12
LOC108982363	1.36434	0.000135942	0.00134583
LOC108982373	4.40355	1.55065e-05	0.000223753
LOC108982374	3.80579	3.2634e-06	5.89743e-05
LOC108982382	1.5199	0.00156521	0.00945146
LOC108982406	5.62145	7.46107e-07	1.69176e-05
LOC108982421	4.95681	0.000253653	0.00223777
LOC108982441	1.22433	0.00670289	0.0286748
LOC108982483	6.52641	0.00522573	0.0238515
LOC108982494	1.65914	0.0014587	0.00896964
LOC108982505	1.24559	0.000617249	0.00454553
LOC108982521	2.49816	0.00845659	0.0342127
LOC108982524	5.8614	8.34347e-11	5.8636e-09
LOC108982608	1.23571	0.00131211	0.00825555
LOC108982617	1.43831	0.0105375	0.0403871
LOC108982627	8.73239	8.64713e-62	1.96895e-57
LOC108982654	2.00641	0.00183673	0.0107504
LOC108982691	1.76969	3.03264e-16	6.97507e-14
LOC108982715	1.10545	0.000128407	0.00128407
LOC108982716	1.22356	0.000111386	0.00113886
LOC108982752	2.04509	3.82735e-18	1.07591e-15
LOC108982783	1.83766	1.32739e-05	0.000195883
LOC108982837	11.143	2.26584e-24	1.3229e-21
LOC108982846	2.94724	0.00255642	0.013843
LOC108982852	2.2531	5.8914e-07	1.38012e-05
LOC108982857	1.55658	1.93005e-06	3.80125e-05
LOC108982890	1.85649	0.00108393	0.00709637
LOC108982927	1.73612	0.00909247	0.0362013
LOC108982936	1.34648	2.53332e-05	0.000336741
LOC108982992	6.59319	1.33479e-08	4.99067e-07
LOC108983000	1.20141	0.000495108	0.00381123
LOC108983025	6.2222	0.0125627	0.0462044
LOC108983035	4.56693	3.91039e-05	0.000479739
LOC108983058	1.31396	0.00111585	0.00726562
LOC108983060	4.42078	2.53636e-13	3.2085e-11
LOC108983073	2.72205	0.000481065	0.00372326
LOC108983075	2.05783	1.57279e-07	4.41584e-06
LOC108983121	6.50228	6.11608e-17	1.49745e-14
LOC108983122	5.30607	9.15501e-20	3.20707e-17
LOC108983123	5.7343	2.96858e-12	2.82823e-10
LOC108983141	1.2488	0.0112581	0.0425121
LOC108983148	12.4575	7.69595e-09	3.11255e-07
LOC108983157	2.52873	0.00143449	0.00885663
LOC108983167	11.5885	4.32924e-20	1.64295e-17
LOC108983170	3.73557	2.03729e-06	3.97168e-05
LOC108983203	3.30529	0.0022061	0.0123757
LOC108983210	1.06125	1.81066e-15	3.64856e-13
LOC108983222	3.88992	1.08609e-06	2.33086e-05
LOC108983244	2.01529	0.00224518	0.0125455
LOC108983247	2.54933	0.00402353	0.019576
LOC108983260	2.8674	1.10654e-07	3.23855e-06
LOC108983269	1.01697	0.00912905	0.0362709
LOC108983281	2.96073	1.41274e-07	4.00101e-06
LOC108983291	1.08869	0.0100064	0.0388384
LOC108983353	1.09691	0.00433998	0.0207129
LOC108983368	1.64419	8.85661e-05	0.000949012
LOC108983378	1.98705	0.00134255	0.00841221
LOC108983386	1.93356	0.00306764	0.0158895
LOC108983401	1.43394	0.000317389	0.00267149
LOC108983435	6.49706	0.000461743	0.00359572
LOC108983458	11.1888	9.53353e-15	1.66983e-12
LOC108983465	1.05619	0.000318853	0.00268204
LOC108983469	3.93539	1.7244e-07	4.75934e-06
LOC108983472	3.48224	7.29482e-10	3.90831e-08
LOC108983523	3.24263	3.69466e-16	8.1677e-14
LOC108983527	1.3016	9.84533e-09	3.83867e-07
LOC108983541	2.43579	4.37253e-08	1.4264e-06
LOC108983551	5.83327	1.72908e-16	4.14434e-14
LOC108983557	1.25094	0.00011526	0.00117059
LOC108983561	2.87368	0.000702673	0.00503457
LOC108983579	1.38073	2.04354e-08	7.20302e-07
LOC108983581	3.3911	0.00165445	0.00989279
LOC108983590	1.37776	0.00412799	0.0199691
LOC108983598	1.15841	0.010387	0.0399583
LOC108983625	6.32587	3.38052e-10	2.00978e-08
LOC108983706	1.65769	0.00286732	0.0150852
LOC108983727	2.58796	0.0049867	0.0230225
LOC108983739	1.97489	0.00137266	0.0085608
LOC108983756	3.71664	1.01815e-05	0.000156077
LOC108983759	2.42161	0.00759411	0.0315709
LOC108983768	2.16093	8.18704e-07	1.83303e-05
LOC108983770	2.20212	9.16997e-05	0.000977529
LOC108983781	1.00913	0.00365893	0.0181822
LOC108983784	1.18579	0.00237917	0.0131171
LOC108983800	2.25042	0.000807313	0.00563136
LOC108983804	2.29964	9.8582e-05	0.00103292
LOC108983805	2.09924	0.00379925	0.0187006
LOC108983812	1.66255	1.01931e-08	3.95397e-07
LOC108983826	1.3652	0.000833414	0.0057821
LOC108983837	2.97744	1.38765e-06	2.88409e-05
LOC108983841	1.65258	0.00440967	0.0209358
LOC108983871	1.78427	1.25094e-07	3.60099e-06
LOC108983872	3.63821	2.97234e-06	5.42309e-05
LOC108983882	1.5422	3.60797e-07	9.00807e-06
LOC108983901	4.64309	9.04782e-07	2.00018e-05
LOC108983932	1.40132	4.78827e-06	8.23481e-05
LOC108983943	1.02495	0.000244034	0.0021693
LOC108983958	2.03147	0.00122505	0.00779688
LOC108983966	1.2007	0.000942195	0.00636838
LOC108983980	4.23441	2.79611e-06	5.15943e-05
LOC108984033	2.02545	2.26002e-05	0.000307044
LOC108984034	1.11475	0.000876691	0.00599827
LOC108984042	2.58593	4.46671e-06	7.73437e-05
LOC108984074	1.49756	0.0068741	0.0292076
LOC108984086	1.4387	0.000170396	0.00160993
LOC108984088	4.24238	0.00550273	0.0248334
LOC108984109	10.7484	0.000113845	0.00116036
LOC108984120	2.23858	9.85568e-05	0.00103292
LOC108984123	12.3361	3.68325e-16	8.1677e-14
LOC108984172	1.42948	0.0034597	0.0174595
LOC108984186	2.36433	0.00195308	0.0112642
LOC108984187	2.59132	0.000638839	0.00467514
LOC108984192	1.02014	0.00230342	0.0127861
LOC108984217	1.90631	0.00169825	0.0100938
LOC108984234	2.49415	0.00535426	0.0243007
LOC108984236	2.20264	0.000385828	0.00311978
LOC108984281	1.44318	4.22684e-06	7.38076e-05
LOC108984287	7.48826	2.76386e-14	4.37035e-12
LOC108984298	1.68925	7.55817e-08	2.3285e-06
LOC108984306	4.39915	1.33057e-06	2.78465e-05
LOC108984307	2.32233	2.48965e-05	0.000332294
LOC108984325	1.37974	0.00237465	0.0130986
LOC108984340	1.11238	0.00198997	0.011425
LOC108984349	7.78895	0.000123754	0.0012441
LOC108984361	1.30193	0.00131345	0.0082617
LOC108984390	1.97989	0.00132948	0.00834396
LOC108984407	1.59538	0.00186535	0.0108824
LOC108984416	1.95791	0.00112481	0.00730821
LOC108984417	11.4779	9.28743e-06	0.000144648
LOC108984441	7.18037	3.37284e-13	4.10693e-11
LOC108984444	1.14762	0.00075886	0.00535957
LOC108984452	1.72322	1.21747e-24	7.49236e-22
LOC108984463	3.31359	0.000584836	0.00436042
LOC108984478	2.56154	0.00526736	0.0240068
LOC108984495	9.58344	3.97521e-13	4.78918e-11
LOC108984516	4.34068	6.34949e-08	1.99811e-06
LOC108984534	2.75322	9.42408e-07	2.05739e-05
LOC108984543	4.7278	0.000207535	0.00190547
LOC108984551	1.17936	0.00639782	0.027743
LOC108984554	7.87695	2.52376e-07	6.62814e-06
LOC108984576	3.50948	0.000632985	0.0046404
LOC108984581	12.1305	1.40351e-07	3.97982e-06
LOC108984659	1.2727	0.00312202	0.0161052
LOC108984700	1.11456	0.00015598	0.00149817
LOC108984706	2.64172	0.0102925	0.0397425
LOC108984723	1.3871	0.000177178	0.00166601
LOC108984724	1.28927	0.00404366	0.0196488
LOC108984745	1.51296	4.70661e-06	8.10307e-05
LOC108984746	4.07797	9.39897e-05	0.000997022
LOC108984762	3.3555	2.31601e-09	1.07624e-07
LOC108984766	1.71439	0.00297108	0.0154951
LOC108984789	5.08045	3.05783e-11	2.34433e-09
LOC108984805	1.33744	0.000438183	0.00345359
LOC108984846	6.6012	2.85531e-05	0.000371305
LOC108984847	4.23422	0.000706936	0.00505875
LOC108984850	1.03491	0.000280127	0.00241673
LOC108984855	1.06199	0.00115739	0.00745931
LOC108984866	2.78549	4.18536e-07	1.02474e-05
LOC108984879	1.19303	0.00121338	0.00773912
LOC108984894	11.8464	3.3233e-05	0.000419
LOC108984907	3.1873	0.000260023	0.00227983
LOC108984922	7.23546	1.16251e-10	7.8092e-09
LOC108984929	4.52674	1.77058e-07	4.86581e-06
LOC108984931	1.83075	2.02162e-05	0.000279491
LOC108984942	3.31061	7.76167e-05	0.000855023
LOC108985005	2.83499	2.88427e-05	0.000374216
LOC108985022	1.56669	0.00180141	0.0105881
LOC108985046	2.71702	3.02396e-05	0.000389234
LOC108985048	2.25053	5.87566e-12	5.26728e-10
LOC108985094	4.05023	1.11967e-06	2.38797e-05
LOC108985103	5.99823	3.39314e-09	1.50608e-07
LOC108985128	1.689	0.00149516	0.0091322
LOC108985145	2.15058	0.000282769	0.00243703
LOC108985147	6.81786	6.144e-09	2.54361e-07
LOC108985183	10.423	1.99502e-10	1.2689e-08
LOC108985191	2.11469	0.001779	0.0104807
LOC108985196	1.68159	0.0021874	0.012295
LOC108985198	4.07965	6.46677e-07	1.49339e-05
LOC108985213	1.01827	0.000245811	0.00218381
LOC108985219	1.39654	0.00105249	0.00696783
LOC108985232	2.16268	2.351e-05	0.000316198
LOC108985246	6.22066	3.99426e-05	0.000487664
LOC108985250	3.2813	2.34227e-06	4.46305e-05
LOC108985255	1.65175	0.000271091	0.00235511
LOC108985302	1.13031	0.00105989	0.00699731
LOC108985311	1.25024	0.0128641	0.0470455
LOC108985341	1.26797	0.00769066	0.0318375
LOC108985376	3.12512	9.2507e-05	0.000984752
LOC108985411	1.5434	0.000300626	0.00256377
LOC108985454	3.27049	7.87564e-09	3.17395e-07
LOC108985468	1.82945	0.000332509	0.00277538
LOC108985469	1.07069	0.000443814	0.00348952
LOC108985474	7.84079	9.77303e-08	2.90512e-06
LOC108985489	2.70156	1.13285e-06	2.4085e-05
LOC108985511	1.05066	0.00814279	0.0332577
LOC108985515	8.4773	2.57512e-05	0.000340705
LOC108985524	1.83711	0.00667875	0.0285963
LOC108985536	3.19807	1.5934e-12	1.62699e-10
LOC108985537	4.17663	1.61454e-07	4.51359e-06
LOC108985551	1.55369	0.00126455	0.00801164
LOC108985593	2.90227	0.00406589	0.0197315
LOC108985607	4.76517	8.35984e-05	0.000905932
LOC108985625	4.45756	0.000670906	0.00485439
LOC108985628	9.77755	0.000120814	0.00121889
LOC108985630	2.96206	0.000586222	0.00436468
LOC108985644	1.37094	0.00219262	0.0123127
LOC108985680	4.01908	0.000250396	0.00221418
LOC108985688	3.51922	5.47787e-27	4.61967e-24
LOC108985705	1.54808	0.000100569	0.00104611
LOC108985735	1.07888	0.00060792	0.00449865
LOC108985768	1.22298	2.52764e-07	6.6307e-06
LOC108985769	1.78077	4.90957e-06	8.39101e-05
LOC108985784	1.69111	0.00129669	0.00817656
LOC108985797	2.91784	7.20613e-06	0.000116289
LOC108985800	3.51361	0.0037114	0.0183834
LOC108985812	1.86979	0.000628152	0.00460941
LOC108985824	1.85538	0.0105709	0.0404672
LOC108985825	3.40532	2.1652e-10	1.37331e-08
LOC108985833	5.54616	4.76816e-07	1.15134e-05
LOC108985851	1.64265	0.000244082	0.0021693
LOC108985858	1.44711	6.34256e-06	0.000104728
LOC108985876	1.0302	0.0102507	0.0396078
LOC108985933	10.0239	1.0064e-33	1.90965e-30
LOC108985962	2.14064	0.00216374	0.0121861
LOC108985977	2.71173	0.00109934	0.00717661
LOC108986004	4.08129	0.000175486	0.00165328
LOC108986005	2.86895	0.000272972	0.00236693
LOC108986024	1.72545	0.00193509	0.0111816
LOC108986027	2.55557	0.00047584	0.00369035
LOC108986060	1.43594	0.000384661	0.00311145
LOC108986065	3.70343	1.8571e-05	0.000259425
LOC108986077	3.74735	0.00039121	0.00315546
LOC108986100	3.11566	0.00287762	0.0151239
LOC108986123	9.26068	3.56841e-25	2.38979e-22
LOC108986124	1.28468	0.000333216	0.00278026
LOC108986128	4.94071	7.02345e-06	0.000113744
LOC108986146	1.74558	6.27721e-06	0.000103875
LOC108986151	2.09617	5.09391e-05	0.000599732
LOC108986158	1.23327	0.00881334	0.0353061
LOC108986170	2.58686	0.00711966	0.0300388
LOC108986188	2.49953	0.00135273	0.00845737
LOC108986192	1.57858	5.62966e-13	6.44157e-11
LOC108986204	8.35522	6.79985e-05	0.000766498
LOC108986216	1.62055	1.35942e-05	0.000200221
LOC108986259	1.62052	0.0136151	0.0490009
LOC108986262	1.40523	0.00273786	0.0145487
LOC108986264	2.16802	2.34131e-20	9.03588e-18
LOC108986272	2.80128	9.99686e-06	0.000153492
LOC108986281	1.09686	1.97709e-05	0.000274335
LOC108986300	1.38679	0.00159403	0.00959959
LOC108986302	1.35464	0.0106742	0.040794
LOC108986319	2.33388	0.00840454	0.0340579
LOC108986343	3.6435	1.62325e-06	3.27962e-05
LOC108986355	1.61514	0.00183553	0.010747
LOC108986372	5.76444	0.000718055	0.00511741
LOC108986419	1.28011	0.00107148	0.00704729
LOC108986433	1.75277	9.28479e-05	0.000987919
LOC108986461	4.58006	0.00014482	0.00141239
LOC108986474	2.84669	2.06545e-06	4.01968e-05
LOC108986491	3.38531	1.71135e-10	1.1039e-08
LOC108986520	4.52077	0.000638957	0.00467514
LOC108986542	1.20294	0.00190447	0.011063
LOC108986562	2.07665	0.000371464	0.00302837
LOC108986577	1.27607	0.00111423	0.00725718
LOC108986587	1.07285	0.00841399	0.0340841
LOC108986597	1.10171	0.0103308	0.0398564
LOC108986609	2.21656	5.10689e-05	0.000600951
LOC108986620	3.3525	1.19316e-10	7.99069e-09
LOC108986624	1.03938	0.00713257	0.0300695
LOC108986641	2.00075	0.000391409	0.00315594
LOC108986653	1.68674	0.00925367	0.0366127
LOC108986674	4.20018	0.00393975	0.0192548
LOC108986687	2.01709	0.0117006	0.0437546
LOC108986725	1.79807	0.00377726	0.0186133
LOC108986726	1.94641	1.23917e-07	3.57163e-06
LOC108986750	1.46302	0.000792784	0.00555266
LOC108986754	2.61977	9.07085e-06	0.000141954
LOC108986757	1.02902	6.97589e-06	0.000113262
LOC108986760	2.12664	0.000782711	0.00549055
LOC108986762	10.1321	0.000178563	0.00167666
LOC108986786	1.91978	9.62181e-08	2.86765e-06
LOC108986805	2.18954	0.000263201	0.00229796
LOC108986807	2.0954	0.000179846	0.00168453
LOC108986844	1.20385	0.00118163	0.00758551
LOC108986864	2.38214	2.7505e-05	0.000360558
LOC108986879	1.52183	4.57652e-05	0.000547294
LOC108986896	1.24141	0.00235139	0.0130017
LOC108986919	2.18981	8.18001e-05	0.000890764
LOC108986927	9.32862	6.12831e-07	1.42099e-05
LOC108986975	2.58087	0.00192017	0.0111253
LOC108986977	4.76289	1.77008e-14	2.85849e-12
LOC108986978	3.46248	4.71039e-11	3.52529e-09
LOC108986982	1.35745	0.00982565	0.038251
LOC108986986	2.23846	0.000105533	0.00108781
LOC108987000	3.06768	0.00137612	0.00857903
LOC108987004	3.01537	7.49593e-06	0.000120199
LOC108987034	2.44723	0.0130268	0.0475347
LOC108987036	6.47153	1.06858e-20	4.34493e-18
LOC108987084	1.38505	0.00334782	0.016989
LOC108987089	1.79908	0.000375288	0.00305299
LOC108987108	1.71234	1.6096e-05	0.000230217
LOC108987116	3.97539	0.000550673	0.00415193
LOC108987121	1.55317	0.000114911	0.00116809
LOC108987129	1.60046	0.00789269	0.0324926
LOC108987131	4.50505	1.5895e-06	3.22863e-05
LOC108987144	5.8522	4.38311e-13	5.17116e-11
LOC108987153	1.37884	0.000172904	0.00163159
LOC108987182	1.2654	5.4158e-05	0.000630782
LOC108987200	2.79141	0.0115505	0.043336
LOC108987228	1.23264	0.000259375	0.0022759
LOC108987251	2.28041	1.87643e-06	3.7218e-05
LOC108987265	1.62774	0.00961121	0.0376933
LOC108987282	1.79027	0.000346652	0.00287656
LOC108987297	3.6183	0.000168013	0.00159137
LOC108987304	6.99971	1.03444e-14	1.79804e-12
LOC108987347	1.19962	0.000715372	0.00510473
LOC108987350	1.30539	1.01858e-05	0.000156077
LOC108987372	4.25349	1.38822e-06	2.88409e-05
LOC108987394	2.97789	2.67887e-05	0.000352998
LOC108987395	1.57976	1.10106e-05	0.000166364
LOC108987403	3.20713	0.00446094	0.0211163
LOC108987404	1.84425	0.00014627	0.00142454
LOC108987408	1.15128	0.00483763	0.0224894
LOC108987422	3.35286	8.00372e-07	1.79551e-05
LOC108987426	1.56958	0.00391495	0.0191604
LOC108987473	1.91916	6.97878e-06	0.000113262
LOC108987511	3.12562	0.00037634	0.00305936
LOC108987557	5.61848	3.41035e-08	1.14197e-06
LOC108987563	1.77323	0.00793255	0.0325919
LOC108987596	1.44372	0.000259581	0.00227683
LOC108987609	2.03699	0.000805994	0.00562442
LOC108987610	4.08185	1.49026e-06	3.06257e-05
LOC108987621	6.74469	1.7989e-08	6.50335e-07
LOC108987671	6.86043	1.22339e-14	2.04828e-12
LOC108987726	2.18583	3.94836e-08	1.30675e-06
LOC108987746	3.22033	2.34133e-08	8.05317e-07
LOC108987759	1.05817	0.00385133	0.0189201
LOC108987776	1.40603	0.00025677	0.00226061
LOC108987784	2.63925	9.78734e-09	3.82917e-07
LOC108987785	4.01332	8.97814e-12	7.80276e-10
LOC108987789	2.31484	7.23808e-05	0.000807743
LOC108987810	5.47114	2.40944e-11	1.90496e-09
LOC108987814	6.89036	2.12435e-05	0.00029052
LOC108987832	1.09672	0.00430963	0.0206242
LOC108987839	3.52859	1.14519e-09	5.84664e-08
LOC108987867	1.44651	0.000109291	0.00112097
LOC108987908	1.51063	0.00238057	0.0131185
LOC108987933	2.4325	0.000291304	0.00249386
LOC108987936	2.98116	1.93151e-06	3.80125e-05
LOC108987939	1.93997	0.00580561	0.0257889
LOC108987941	5.30097	7.00485e-13	7.66829e-11
LOC108987943	1.69724	0.0106314	0.0406646
LOC108987949	1.49116	0.00764645	0.0317128
LOC108987954	4.89599	1.47208e-07	4.15873e-06
LOC108987955	6.55535	6.85082e-06	0.000111663
LOC108987956	4.02037	6.58942e-07	1.51742e-05
LOC108987998	2.11714	0.00153282	0.0092969
LOC108988000	2.1038	0.00298632	0.0155603
LOC108988002	2.84137	0.000154232	0.00148608
LOC108988017	3.13289	1.61204e-05	0.000230421
LOC108988018	2.69249	1.30485e-22	6.32157e-20
LOC108988023	5.46838	2.02859e-11	1.63219e-09
LOC108988027	1.61382	0.00095626	0.00643441
LOC108988034	1.35321	0.00669341	0.0286537
LOC108988093	2.81096	3.21695e-05	0.000407899
LOC108988106	2.34283	2.87286e-05	0.000373184
LOC108988131	1.28714	0.000819987	0.00570284
LOC108988135	1.0321	0.00213222	0.0120652
LOC108988142	1.2548	0.00249482	0.0136
LOC108988148	1.47645	0.00564915	0.0253161
LOC108988155	1.32127	1.06638e-09	5.48116e-08
LOC108988180	4.68736	2.88213e-06	5.28391e-05
LOC108988184	1.0269	4.07996e-05	0.000496377
LOC108988200	2.64748	2.15126e-06	4.15121e-05
LOC108988222	1.62087	0.00035347	0.00291401
LOC108988226	1.0325	0.00201954	0.011554
LOC108988255	4.59759	4.72092e-09	2.02439e-07
LOC108988258	2.55673	1.24361e-05	0.000185078
LOC108988265	2.51099	0.00288963	0.0151676
LOC108988279	1.10163	0.00849595	0.0342941
LOC108988281	3.19479	1.57749e-06	3.21488e-05
LOC108988282	1.47132	0.00144609	0.00891618
LOC108988294	2.34418	0.000366989	0.0029991
LOC108988315	5.76406	2.0449e-05	0.000281513
LOC108988316	5.81564	2.63206e-05	0.000347633
LOC108988317	2.05816	0.00024946	0.00220794
LOC108988325	1.50562	4.57881e-05	0.000547294
LOC108988342	2.44036	3.09236e-18	9.0273e-16
LOC108988346	1.40098	2.4921e-05	0.000332426
LOC108988382	4.93864	9.52872e-06	0.000147799
LOC108988391	1.09765	0.00671951	0.0287275
LOC108988399	1.75368	0.00401726	0.0195539
LOC108988412	1.11011	0.0130751	0.0476428
LOC108988422	10.8209	3.80968e-05	0.0004689
LOC108988452	2.41799	2.35077e-05	0.000316198
LOC108988468	1.97556	0.000797248	0.00557706
LOC108988485	1.51582	0.00665027	0.0284904
LOC108988496	4.13721	3.83974e-06	6.78285e-05
LOC108988499	1.35083	0.00213388	0.0120687
LOC108988509	1.09799	0.000380209	0.00307981
LOC108988525	2.49537	0.000270046	0.00234872
LOC108988544	2.87161	0.00276226	0.0146373
LOC108988545	1.41941	0.000785734	0.00551006
LOC108988552	10.2665	1.0291e-09	5.31349e-08
LOC108988564	2.17147	3.31774e-05	0.000418531
LOC108988566	1.31275	0.000960955	0.00645837
LOC108988592	2.83826	0.00314333	0.0161968
LOC108988596	1.03732	0.000372535	0.00303601
LOC108988597	9.1217	4.81834e-07	1.16222e-05
LOC108988604	2.87807	7.38272e-22	3.43071e-19
LOC108988605	3.24755	4.35767e-10	2.5377e-08
LOC108988651	7.47505	4.92229e-12	4.48322e-10
LOC108988661	3.2625	2.84795e-08	9.69726e-07
LOC108988662	3.91245	9.06727e-10	4.72452e-08
LOC108988687	3.72121	6.96921e-10	3.77634e-08
LOC108988696	2.21176	0.0115686	0.0433831
LOC108988710	1.14038	7.85368e-05	0.000862239
LOC108988763	3.68623	2.41239e-15	4.69488e-13
LOC108988764	3.08371	0.000411301	0.00327918
LOC108988807	2.38603	0.000689336	0.00495617
LOC108988811	1.31965	0.00444245	0.0210563
LOC108988840	5.64665	0.000243935	0.0021693
LOC108988847	2.73276	0.00294713	0.0153984
LOC108988850	1.72055	0.0131361	0.0477887
LOC108988867	1.20395	0.000126952	0.00127176
LOC108988871	1.24728	0.0121681	0.0451153
LOC108988881	1.88186	0.0119507	0.0444926
LOC108988894	1.47711	0.00656303	0.0282282
LOC108988915	1.22553	0.00766089	0.0317392
LOC108988917	4.78122	1.055e-11	9.03096e-10
LOC108988926	2.5704	0.00251224	0.0136622
LOC108988929	1.22856	0.00890262	0.0355823
LOC108988942	2.25699	1.97959e-05	0.000274514
LOC108988953	1.56995	8.02405e-06	0.0001275
LOC108988973	3.02221	0.000100614	0.00104611
LOC108988992	1.52582	2.14277e-05	0.000292336
LOC108989023	1.24817	7.92401e-05	0.000869122
LOC108989025	6.16914	5.40347e-11	3.96893e-09
LOC108989045	1.32264	0.00832507	0.0338322
LOC108989071	2.34261	0.0049971	0.023055
LOC108989079	1.5575	0.000876519	0.00599827
LOC108989179	4.4162	2.24108e-06	4.2954e-05
LOC108989202	8.0185	3.4671e-16	7.81641e-14
LOC108989203	6.8457	3.16849e-15	6.11411e-13
LOC108989237	1.93134	1.05063e-05	0.000159913
LOC108989238	2.05436	0.00368508	0.0182889
LOC108989239	3.49341	0.00047887	0.00371133
LOC108989253	9.33418	2.90876e-08	9.88545e-07
LOC108989261	7.65859	1.46425e-08	5.42131e-07
LOC108989295	1.77515	0.00587819	0.02603
LOC108989313	1.11789	0.0013482	0.00844064
LOC108989320	6.90604	8.56397e-10	4.47896e-08
LOC108989336	1.4025	0.000725062	0.0051625
LOC108989344	13.1279	1.17346e-09	5.9377e-08
LOC108989380	1.14981	0.00264139	0.0141917
LOC108989386	2.68996	2.57297e-05	0.000340619
LOC108989402	2.24002	3.47858e-05	0.000434435
LOC108989432	7.37717	0.000123176	0.00123883
LOC108989433	2.84867	0.00588922	0.0260687
LOC108989435	5.36983	5.10457e-07	1.22295e-05
LOC108989444	7.25663	2.04661e-15	4.0479e-13
LOC108989469	1.63054	0.000925842	0.00629108
LOC108989484	3.02968	9.89665e-11	6.76717e-09
LOC108989485	1.06371	0.00322218	0.016506
LOC108989488	4.68698	1.13316e-08	4.34377e-07
LOC108989494	4.4732	7.87345e-11	5.60245e-09
LOC108989514	3.53606	0.000429095	0.00339371
LOC108989519	2.56891	0.0110204	0.0418016
LOC108989520	8.10565	5.57279e-13	6.40871e-11
LOC108989525	1.33348	1.58905e-06	3.22863e-05
LOC108989528	3.01919	3.3592e-07	8.47993e-06
LOC108989532	3.06568	4.4024e-08	1.43204e-06
LOC108989533	8.03584	3.34198e-05	0.00042089
LOC108989537	2.56184	1.19863e-09	6.0516e-08
LOC108989540	5.59722	1.84005e-08	6.62943e-07
LOC108989541	2.62247	0.000571219	0.00428132
LOC108989545	1.21017	0.00151764	0.00922288
LOC108989550	3.18432	0.00353452	0.0177271
LOC108989567	1.40797	2.66407e-07	6.94061e-06
LOC108989569	1.13278	0.000227305	0.00204899
LOC108989571	2.38969	6.30459e-08	1.9883e-06
LOC108989576	3.32272	3.9949e-09	1.73265e-07
LOC108989585	3.49602	3.80491e-14	5.8539e-12
LOC108989594	2.75814	7.737e-07	1.746e-05
LOC108989595	1.45999	0.000356813	0.00293414
LOC108989605	6.76164	6.08867e-10	3.36502e-08
LOC108989642	2.52502	0.00948735	0.037291
LOC108989708	1.33928	0.00256229	0.0138616
LOC108989721	6.84619	3.03398e-08	1.02541e-06
LOC108989732	2.14091	5.14659e-09	2.17821e-07
LOC108989748	1.61348	0.00156205	0.00943693
LOC108989752	1.39945	0.00135558	0.00847054
LOC108989756	1.13571	0.0102434	0.0395929
LOC108989775	1.28501	0.00105981	0.00699731
LOC108989808	1.13436	0.00472058	0.0220578
LOC108989810	1.55719	0.00454974	0.0214576
LOC108989825	1.14604	0.000676643	0.0048868
LOC108989834	3.40914	5.61423e-07	1.32886e-05
LOC108989842	1.53061	1.31998e-06	2.76504e-05
LOC108989851	2.383	0.00242802	0.0133316
LOC108989852	2.61825	0.000776021	0.00545554
LOC108989885	1.71964	0.000176609	0.00166173
LOC108989902	1.57584	0.000518921	0.0039677
LOC108989910	1.72897	4.80868e-06	8.2514e-05
LOC108989911	2.40816	1.87275e-06	3.71774e-05
LOC108989916	1.02808	7.96262e-05	0.000871677
LOC108989920	6.82557	0.00190022	0.0110462
LOC108989932	8.11478	0.000362681	0.00297059
LOC108989942	1.21407	0.00246906	0.0134922
LOC108989985	2.92028	0.011056	0.0419127
LOC108989994	1.11187	0.00643042	0.0278155
LOC108990002	1.02848	0.00512482	0.0234746
LOC108990023	1.08817	0.00430526	0.020612
LOC108990033	1.58325	0.00117163	0.00752976
LOC108990042	4.70635	0.000427391	0.00338141
LOC108990056	5.54138	0.000638458	0.0046745
LOC108990107	1.62652	5.83743e-07	1.37029e-05
LOC108990130	1.63815	0.000777633	0.00546503
LOC108990137	1.49509	0.000762977	0.00538196
LOC108990150	1.05152	2.10395e-06	4.07718e-05
LOC108990176	3.31226	0.000982128	0.0065793
LOC108990182	3.92924	4.23229e-12	3.90159e-10
LOC108990186	3.91783	9.08338e-05	0.000968752
LOC108990192	1.27347	0.000186839	0.00173859
LOC108990221	9.00219	9.86083e-12	8.47288e-10
LOC108990224	2.76664	0.000311521	0.00263611
LOC108990245	2.25636	0.00163468	0.00979774
LOC108990250	6.27886	1.15679e-09	5.89264e-08
LOC108990254	5.59317	9.80705e-09	3.8303e-07
LOC108990255	7.86418	3.0065e-07	7.67467e-06
LOC108990265	1.7132	1.08687e-05	0.000164439
LOC108990269	2.71963	2.1184e-05	0.000290053
LOC108990275	4.50132	6.74635e-05	0.000761221
LOC108990297	7.12141	0.00500383	0.0230711
LOC108990298	9.33272	2.70818e-07	7.03139e-06
LOC108990334	1.49565	0.00538249	0.0243851
LOC108990336	2.00968	0.00084778	0.00585323
LOC108990341	3.30974	0.000670237	0.00485256
LOC108990344	3.67527	0.00150374	0.00915739
LOC108990380	2.97535	8.30144e-15	1.47675e-12
LOC108990381	1.39708	0.00397694	0.0193992
LOC108990384	2.26645	9.33531e-05	0.000992367
LOC108990392	2.062	0.000524499	0.00400363
LOC108990410	6.0113	2.07356e-09	9.79564e-08
LOC108990467	4.00163	0.000515669	0.00394947
LOC108990474	3.07973	0.00332031	0.0168871
LOC108990485	1.95181	0.000545592	0.00412866
LOC108990503	1.66398	0.00362304	0.0180399
LOC108990505	2.68492	0.00120921	0.00771899
LOC108990566	1.05189	3.24792e-05	0.0004111
LOC108990569	1.19341	0.00151566	0.00921535
LOC108990584	7.77909	1.66313e-05	0.000236389
LOC108990588	2.90036	0.000301396	0.00256937
LOC108990600	4.1138	2.26376e-06	4.33521e-05
LOC108990625	1.06632	0.000940762	0.00636398
LOC108990634	1.92116	0.0010927	0.00714638
LOC108990637	1.19859	0.000855704	0.00589543
LOC108990640	1.03943	0.00483355	0.0224796
LOC108990656	2.49722	5.60868e-07	1.32886e-05
LOC108990691	1.65191	1.02199e-05	0.000156389
LOC108990693	1.45622	0.0125142	0.0460784
LOC108990701	3.00987	3.81831e-08	1.27296e-06
LOC108990703	3.28978	0.00266222	0.0142532
LOC108990716	1.07778	0.00899787	0.0358937
LOC108990753	2.19513	0.00139525	0.00865829
LOC108990800	8.31248	0.000537026	0.00407739
LOC108990829	1.1258	0.00903183	0.0360103
LOC108990833	1.72756	0.00918468	0.0364409
LOC108990835	2.09592	0.000415364	0.00330143
LOC108990846	5.77113	1.23731e-15	2.58474e-13
LOC108990862	1.06487	4.51878e-05	0.000541256
LOC108990864	4.81756	4.29165e-11	3.23579e-09
LOC108990950	1.97615	1.20374e-05	0.000179733
LOC108990971	2.27756	4.46025e-13	5.23505e-11
LOC108990988	4.47711	5.77437e-05	0.000665734
LOC108990990	1.00618	9.56048e-05	0.00101064
LOC108990991	2.01887	6.22315e-11	4.51277e-09
LOC108991014	2.8865	0.000572385	0.00428583
LOC108991021	13.5232	8.44763e-20	3.00551e-17
LOC108991044	7.07454	2.2781e-11	1.8074e-09
LOC108991051	2.10169	0.00487211	0.0225897
LOC108991055	2.0733	6.48381e-06	0.00010672
LOC108991125	5.50939	3.01527e-10	1.826e-08
LOC108991155	4.95435	5.41735e-14	8.16908e-12
LOC108991159	1.93176	1.81034e-06	3.6191e-05
LOC108991172	7.53194	8.33551e-20	3.00551e-17
LOC108991173	11.8331	3.08676e-14	4.84727e-12
LOC108991181	1.37731	5.85024e-07	1.37188e-05
LOC108991205	1.22222	0.00247025	0.0134948
LOC108991209	3.94053	7.58102e-25	4.79499e-22
LOC108991229	3.90547	1.1924e-08	4.53923e-07
LOC108991232	1.16163	6.81106e-06	0.000111334
LOC108991233	3.62634	4.942e-07	1.18827e-05
LOC108991235	3.95125	7.38207e-07	1.67587e-05
LOC108991260	2.04525	4.93572e-05	0.000584129
LOC108991273	2.86934	6.74221e-07	1.54914e-05
LOC108991294	2.01363	9.29645e-10	4.83288e-08
LOC108991297	5.29625	6.15931e-14	9.04823e-12
LOC108991298	8.5596	2.95882e-10	1.80623e-08
LOC108991299	7.37783	6.13536e-08	1.94031e-06
LOC108991318	1.18882	0.00188807	0.0109934
LOC108991335	4.08111	1.773e-12	1.76294e-10
LOC108991338	1.07729	0.00114132	0.0073829
LOC108991363	2.14968	3.58149e-05	0.000445631
LOC108991382	6.42794	8.04777e-14	1.13819e-11
LOC108991409	2.42028	0.000293254	0.00250841
LOC108991419	1.30525	0.000350265	0.0029002
LOC108991423	2.4784	6.09764e-07	1.41884e-05
LOC108991446	14.7992	9.10433e-28	9.01328e-25
LOC108991451	2.21656	0.00485079	0.0225459
LOC108991483	2.83412	1.30939e-06	2.74538e-05
LOC108991494	2.03656	0.000213872	0.00195185
LOC108991514	4.35416	4.29884e-21	1.77972e-18
LOC108991537	1.02858	0.0100877	0.039104
LOC108991568	4.56283	1.25787e-07	3.61182e-06
LOC108991582	4.78751	1.23934e-12	1.30647e-10
LOC108991586	1.01744	0.00346145	0.0174613
LOC108991591	10.4589	2.21038e-09	1.03348e-07
LOC108991603	2.09423	0.000243839	0.0021693
LOC108991611	3.12139	0.00214014	0.0120891
LOC108991676	6.05048	2.87823e-12	2.76529e-10
LOC108991683	4.94953	4.01024e-07	9.88237e-06
LOC108991687	3.97475	0.00321686	0.0164936
LOC108991703	1.46817	9.06339e-05	0.000967527
LOC108991731	4.31582	1.85464e-10	1.18519e-08
LOC108991738	2.22776	1.95678e-08	6.96185e-07
LOC108991740	1.04267	0.00554605	0.0249819
LOC108991741	3.28512	2.46955e-05	0.000329997
LOC108991761	1.76938	0.000207645	0.00190571
LOC108991762	2.5718	0.00211683	0.0119941
LOC108991765	1.59713	9.16676e-06	0.000143062
LOC108991777	7.71295	1.18219e-06	2.50405e-05
LOC108991783	2.25019	0.00552255	0.0249155
LOC108991792	2.41415	0.000258466	0.00227055
LOC108991798	2.56392	1.35034e-05	0.00019914
LOC108991804	1.11447	0.00340685	0.0172425
LOC108991824	3.15945	1.19896e-11	1.01112e-09
LOC108991835	1.62109	0.00045283	0.00354334
LOC108991861	3.22901	5.66619e-06	9.46582e-05
LOC108991866	1.39667	4.52196e-06	7.81222e-05
LOC108991870	8.13167	2.36026e-05	0.000317256
LOC108991896	1.46156	0.00130341	0.00820989
LOC108991908	1.08599	2.30778e-08	7.96184e-07
LOC108991912	1.35609	0.00266029	0.0142495
LOC108991918	1.1293	8.54203e-10	4.47896e-08
LOC108991921	1.44855	0.00274589	0.0145734
LOC108991934	3.80817	3.49349e-07	8.78e-06
LOC108991939	1.17683	4.3231e-05	0.000520831
LOC108991941	2.8912	2.97344e-10	1.8103e-08
LOC108991945	8.77852	2.07729e-08	7.28811e-07
LOC108991974	6.0302	5.74515e-37	1.30817e-33
LOC108991977	1.41132	0.00883645	0.0353738
LOC108991983	2.27056	0.0130865	0.0476617
LOC108991995	1.13085	0.00610499	0.0267724
LOC108992001	6.98691	1.16544e-09	5.91024e-08
LOC108992054	2.02532	0.0118641	0.044286
LOC108992061	4.67561	2.78366e-25	1.92072e-22
LOC108992066	2.28784	0.000247106	0.0021919
LOC108992079	3.14635	3.29284e-05	0.000416313
LOC108992087	1.58102	0.00014421	0.00140895
LOC108992094	1.06877	0.00553109	0.0249343
LOC108992163	1.81368	0.000855647	0.00589543
LOC108992164	1.25784	0.00019321	0.0017891
LOC108992165	1.35858	2.5439e-05	0.000337687
LOC108992170	1.07759	0.00990554	0.0385027
LOC108992173	1.05495	0.000183814	0.00171534
LOC108992177	1.88873	2.12631e-05	0.000290535
LOC108992198	1.3072	0.00273581	0.0145412
LOC108992203	2.75505	5.49495e-05	0.00063902
LOC108992249	1.52648	0.00176962	0.0104368
LOC108992255	5.09078	5.13304e-06	8.69637e-05
LOC108992257	3.31913	0.00013255	0.00131568
LOC108992258	3.95852	1.0769e-07	3.15674e-06
LOC108992261	9.51613	1.83745e-06	3.67005e-05
LOC108992264	1.36544	0.000136133	0.00134596
LOC108992266	1.27239	0.000946755	0.00638933
LOC108992268	1.67265	0.00119946	0.00768044
LOC108992284	1.90788	1.22771e-09	6.18471e-08
LOC108992295	1.01491	0.0103459	0.0398795
LOC108992296	1.24711	0.00907971	0.03618
LOC108992305	4.9155	0.000149451	0.00145117
LOC108992309	11.1135	6.74915e-08	2.11096e-06
LOC108992311	11.9645	1.11236e-06	2.37827e-05
LOC108992312	3.36093	2.30864e-13	2.95325e-11
LOC108992313	7.79754	0.000116628	0.00118238
LOC108992314	10.7123	1.21575e-05	0.000181287
LOC108992315	10.9263	6.68478e-06	0.000109505
LOC108992325	1.49247	0.000100418	0.00104598
LOC108992348	1.00452	0.000339778	0.00282776
LOC108992354	1.12742	0.0030233	0.0157148
LOC108992365	1.27557	0.00103514	0.00687778
LOC108992380	2.60374	2.74209e-07	7.11131e-06
LOC108992393	1.59961	0.00346289	0.017464
LOC108992398	11.1459	1.88324e-14	3.01982e-12
LOC108992456	3.05127	2.66254e-06	4.96527e-05
LOC108992471	1.34379	0.00708444	0.0299206
LOC108992498	1.30657	0.00182572	0.0107006
LOC108992499	2.03349	0.00625621	0.02729
LOC108992532	1.31043	0.0010013	0.00668221
LOC108992589	1.33817	0.0036596	0.0181822
LOC108992591	2.12956	0.0051111	0.0234259
LOC108992654	2.12178	0.00416082	0.0200767
LOC108992656	1.0666	0.00222229	0.0124481
LOC108992672	1.19235	0.00415398	0.0200479
LOC108992682	1.72934	0.00695982	0.0295057
LOC108992698	1.28017	0.0126764	0.0465477
LOC108992733	2.7295	0.000400347	0.00320756
LOC108992750	1.08012	0.00886583	0.0354664
LOC108992755	3.87314	0.00954135	0.0374709
LOC108992763	1.30321	0.00153586	0.00931083
LOC108992765	3.55008	1.74992e-07	4.82394e-06
LOC108992772	1.98565	0.000765772	0.00539834
LOC108992775	2.52988	0.00471717	0.0220509
LOC108992776	1.91077	0.00563002	0.0252569
LOC108992808	2.41047	1.63273e-07	4.53586e-06
LOC108992809	1.52673	0.000251006	0.00221785
LOC108992817	1.29683	1.06792e-05	0.000161894
LOC108992821	2.15418	6.06217e-25	3.94388e-22
LOC108992829	1.05616	0.0123453	0.0456039
LOC108992835	2.31548	3.13095e-06	5.67793e-05
LOC108992845	3.1261	0.000598957	0.00444921
LOC108992846	1.91547	0.000452	0.00353921
LOC108992867	3.95892	6.99234e-07	1.60016e-05
LOC108992870	3.43355	8.65158e-07	1.93134e-05
LOC108992872	1.03715	0.00180986	0.0106185
LOC108992877	2.19606	2.59884e-06	4.86642e-05
LOC108992883	1.09145	0.00169717	0.01009
LOC108992892	1.79212	0.00114565	0.00740254
LOC108992924	1.52181	1.08619e-05	0.000164439
LOC108992927	6.44624	1.63994e-12	1.65962e-10
LOC108992937	1.67056	0.000100842	0.001048
LOC108992978	1.02795	0.000830071	0.00576417
LOC108992990	4.63693	1.24215e-06	2.62133e-05
LOC108993000	1.96033	0.000257973	0.00226795
LOC108993011	2.73467	3.88518e-07	9.60537e-06
LOC108993012	2.6821	0.000632346	0.0046372
LOC108993013	1.20677	1.69516e-05	0.000240491
LOC108993021	4.04989	3.42943e-05	0.000430713
LOC108993043	1.77892	0.000154268	0.00148608
LOC108993073	1.21691	0.00294843	0.0154016
LOC108993086	4.70841	1.88092e-07	5.09864e-06
LOC108993096	3.35073	0.000751707	0.00531894
LOC108993112	7.28104	0.00393817	0.0192512
LOC108993124	2.37697	0.000194923	0.00180417
LOC108993143	9.93169	1.7047e-07	4.71642e-06
LOC108993145	12.5315	1.00102e-07	2.97175e-06
LOC108993152	1.28816	2.56827e-05	0.000340249
LOC108993162	6.79477	1.02128e-07	3.02399e-06
LOC108993180	1.19091	0.0034363	0.0173645
LOC108993183	1.53097	8.3001e-05	0.000901255
LOC108993189	1.05584	0.00275396	0.0146001
LOC108993196	3.59498	7.48464e-05	0.000829713
LOC108993197	1.10505	0.0106634	0.0407598
LOC108993210	3.32877	2.629e-06	4.90675e-05
LOC108993212	1.705	0.000442324	0.00348253
LOC108993232	2.34648	1.12005e-06	2.38797e-05
LOC108993245	3.74983	0.00518764	0.0237146
LOC108993252	1.27418	2.31078e-05	0.000312478
LOC108993271	8.45932	0.00215799	0.0121642
LOC108993281	1.06507	0.00929692	0.0367455
LOC108993286	1.14565	0.006013	0.0264777
LOC108993298	1.84192	0.0125104	0.0460719
LOC108993306	2.8758	6.99584e-05	0.000786643
LOC108993317	2.01994	0.00485414	0.0225477
LOC108993333	2.36631	2.78943e-06	5.15546e-05
LOC108993352	4.97166	5.01944e-09	2.13232e-07
LOC108993356	1.29522	0.00791105	0.032527
LOC108993399	5.06287	3.29856e-10	1.96826e-08
LOC108993403	1.05071	0.0131106	0.0477319
LOC108993420	1.27931	0.00147371	0.00902149
LOC108993432	6.30749	2.35816e-10	1.4874e-08
LOC108993436	1.44322	0.00149888	0.00913775
LOC108993446	4.84701	4.73982e-09	2.02868e-07
LOC108993447	5.35989	6.97873e-11	5.0128e-09
LOC108993448	6.79455	8.05115e-10	4.26336e-08
LOC108993469	1.3149	0.000634276	0.00464836
LOC108993477	2.03323	0.0004752	0.00368664
LOC108993480	3.26624	3.21063e-06	5.80668e-05
LOC108993481	1.48519	0.00015886	0.00152092
LOC108993488	3.73505	3.6757e-09	1.62201e-07
LOC108993508	2.4925	7.67818e-07	1.73645e-05
LOC108993548	3.40131	5.76193e-14	8.56307e-12
LOC108993585	1.02689	4.80564e-06	8.2514e-05
LOC108993586	3.43831	1.36918e-12	1.43669e-10
LOC108993587	1.2663	0.000526128	0.00401472
LOC108993588	1.76828	0.00799476	0.0328001
LOC108993590	6.6998	2.98983e-31	4.2549e-28
LOC108993600	1.95628	0.00250487	0.0136456
LOC108993609	1.7396	0.000938572	0.00635483
LOC108993629	1.30543	3.6682e-06	6.51012e-05
LOC108993646	1.07801	0.00428971	0.0205765
LOC108993652	1.09873	0.000215785	0.00196537
LOC108993654	8.89856	6.00341e-07	1.40059e-05
LOC108993667	6.24321	1.93675e-05	0.000269409
LOC108993678	2.7032	3.15086e-06	5.70764e-05
LOC108993679	7.72238	1.63049e-05	0.000231894
LOC108993713	1.2517	4.08577e-05	0.000496377
LOC108993733	1.20302	0.00267435	0.0142966
LOC108993751	4.64173	9.32395e-07	2.04534e-05
LOC108993752	5.22271	6.67837e-06	0.000109479
LOC108993789	5.95195	5.65672e-26	4.02511e-23
LOC108993803	1.86841	0.000988214	0.00661035
LOC108993817	3.413	0.000660216	0.00479985
LOC108993833	8.99188	5.9771e-07	1.39588e-05
LOC108993857	1.39203	0.000535384	0.00407171
LOC108993888	4.06954	3.4437e-05	0.000431789
LOC108993910	7.12888	8.24518e-05	0.000896575
LOC108993928	1.03898	0.00175905	0.01039
LOC108993966	2.20502	0.00120146	0.00768197
LOC108993967	8.73419	1.09557e-06	2.34676e-05
LOC108993972	3.90539	0.000543055	0.0041122
LOC108993973	1.01158	0.00506768	0.0232796
LOC108993983	7.44413	6.02342e-08	1.909e-06
LOC108994003	6.36995	3.60696e-07	9.00807e-06
LOC108994012	1.91787	0.000130257	0.00129687
LOC108994089	1.28638	0.00201123	0.0115211
LOC108994127	8.28094	1.32448e-08	4.96027e-07
LOC108994130	2.97963	0.000206194	0.00189545
LOC108994136	3.08537	2.95995e-05	0.000382292
LOC108994148	2.24368	0.000723952	0.00515621
LOC108994149	1.72959	0.0001887	0.00175304
LOC108994156	2.65188	0.0023087	0.0128001
LOC108994185	6.51292	3.57708e-08	1.19604e-06
LOC108994195	1.02993	0.00118817	0.00761672
LOC108994201	2.05903	0.00256827	0.013884
LOC108994209	1.24005	0.00324652	0.0166157
LOC108994212	4.99728	5.11101e-10	2.93143e-08
LOC108994230	2.54948	5.55543e-06	9.30126e-05
LOC108994259	1.69381	1.10353e-05	0.000166517
LOC108994269	6.74093	5.39421e-09	2.26616e-07
LOC108994271	1.10532	0.00278635	0.0147273
LOC108994285	2.18591	1.76964e-05	0.000249658
LOC108994294	2.36515	0.000149621	0.00145221
LOC108994301	4.66925	8.98781e-08	2.71063e-06
LOC108994304	7.30212	4.01651e-12	3.7329e-10
LOC108994320	1.50832	0.000122735	0.00123549
LOC108994334	4.44296	0.00170633	0.0101285
LOC108994359	1.59244	0.0134622	0.0486949
LOC108994379	1.87598	2.06039e-05	0.000283146
LOC108994389	1.24103	0.000651184	0.0047463
LOC108994392	1.38704	2.66751e-05	0.000351703
LOC108994404	3.2358	0.000248031	0.00219754
LOC108994405	1.69212	1.92363e-06	3.79559e-05
LOC108994414	3.095	0.000330976	0.00276664
LOC108994417	1.57828	0.00920069	0.0364919
LOC108994422	1.11613	0.000952428	0.00641621
LOC108994439	1.0968	4.48525e-07	1.08923e-05
LOC108994448	5.73863	2.33635e-20	9.03588e-18
LOC108994466	8.01873	1.44225e-06	2.98004e-05
LOC108994470	10.6372	0.000183642	0.00171445
LOC108994472	3.75234	4.01044e-05	0.000489114
LOC108994493	1.83751	0.000156756	0.00150414
LOC108994495	2.47889	0.00043594	0.0034383
LOC108994500	1.17564	5.97234e-05	0.000684418
LOC108994517	7.01369	3.39086e-08	1.13711e-06
LOC108994538	1.93888	0.00103507	0.00687778
LOC108994554	3.49986	1.68651e-11	1.38635e-09
LOC108994555	1.75279	0.000126843	0.00127122
LOC108994581	3.7236	1.48695e-09	7.32817e-08
LOC108994599	3.3412	1.67672e-09	8.10594e-08
LOC108994602	5.377	9.11634e-07	2.00948e-05
LOC108994607	3.78521	4.35852e-06	7.57583e-05
LOC108994625	5.53683	7.58747e-09	3.07962e-07
LOC108994640	5.8593	5.90341e-05	0.000677714
LOC108994664	1.52029	9.28476e-09	3.66324e-07
LOC108994667	1.03442	0.00169291	0.0100699
LOC108994670	4.21406	8.94873e-05	0.000957081
LOC108994671	2.50344	0.00539903	0.0244551
LOC108994685	10.2492	0.000406197	0.0032453
LOC108994690	1.13682	0.00155496	0.00940411
LOC108994704	2.66149	0.00179341	0.0105519
LOC108994710	1.72079	0.0108815	0.0413782
LOC108994711	1.46685	0.000263008	0.00229716
LOC108994713	3.12286	0.00133339	0.0083617
LOC108994722	6.56963	3.73393e-14	5.78378e-12
LOC108994772	1.12596	0.000457197	0.00356764
LOC108994793	6.29745	4.70432e-13	5.4932e-11
LOC108994806	13.9319	1.03603e-08	4.00518e-07
LOC108994807	9.25091	4.82358e-08	1.56013e-06
LOC108994808	10.2157	1.37838e-10	9.15037e-09
LOC108994814	1.09734	0.00186822	0.0108936
LOC108994816	4.30959	3.62121e-07	9.02133e-06
LOC108994842	1.1079	0.000508257	0.00390189
LOC108994843	8.41462	1.61734e-19	5.33722e-17
LOC108994845	3.47528	0.00035837	0.00294269
LOC108994848	1.37845	9.58856e-05	0.0010122
LOC108994850	8.55309	1.58649e-08	5.83002e-07
LOC108994853	3.38679	2.36129e-09	1.09282e-07
LOC108994882	1.35883	0.00228781	0.0127306
LOC108994885	1.56539	1.51171e-05	0.000219107
LOC108994890	4.59626	0.00369219	0.0183114
LOC108994912	1.65495	0.00698721	0.0295998
LOC108994918	2.57223	1.44317e-14	2.38123e-12
LOC108994932	2.06129	0.000264403	0.00230657
LOC108994933	1.39038	0.00354045	0.0177412
LOC108994965	5.61728	7.47421e-15	1.3507e-12
LOC108995002	2.8937	0.00290757	0.0152407
LOC108995007	2.46909	0.00127193	0.00805165
LOC108995028	2.79833	2.15913e-06	4.15888e-05
LOC108995040	3.99472	1.09127e-06	2.33976e-05
LOC108995042	1.34814	0.000942812	0.00636838
LOC108995043	1.16906	0.00206477	0.0117567
LOC108995087	1.44184	0.000260949	0.00228531
LOC108995090	1.18443	9.01804e-06	0.000141322
LOC108995096	4.51275	0.000937889	0.00635209
LOC108995104	2.84977	0.00374139	0.0184957
LOC108995110	3.60467	0.0127785	0.0468091
LOC108995111	4.33761	1.10499e-08	4.25731e-07
LOC108995114	3.40107	0.00162104	0.00973138
LOC108995175	3.35395	2.2759e-10	1.43951e-08
LOC108995213	8.7693	1.16987e-05	0.000175481
LOC108995226	3.24661	2.23153e-07	5.92367e-06
LOC108995230	8.99041	1.71558e-07	4.74076e-06
LOC108995256	2.95422	0.00114549	0.00740254
LOC108995268	1.01209	0.00857418	0.0345119
LOC108995312	4.76458	0.000414922	0.00329995
LOC108995317	2.25533	1.74301e-06	3.48755e-05
LOC108995327	2.32832	9.24955e-09	3.65646e-07
LOC108995334	2.80423	0.000772686	0.00544034
LOC108995353	2.6262	5.82668e-07	1.36918e-05
LOC108995377	1.2526	0.00251354	0.013666
LOC108995382	1.4376	0.00105474	0.00697547
LOC108995384	8.85746	1.40849e-13	1.86461e-11
LOC108995385	2.20557	0.000873001	0.00598382
LOC108995386	7.96876	2.82855e-13	3.53879e-11
LOC108995387	2.34885	0.000223468	0.0020216
LOC108995398	3.18921	0.00253824	0.0137674
LOC108995469	4.94913	7.62672e-06	0.000122124
LOC108995489	7.15772	4.11308e-17	1.04061e-14
LOC108995519	2.5575	3.09855e-05	0.000397263
LOC108995525	3.40689	3.13196e-06	5.67793e-05
LOC108995528	3.39351	0.0014018	0.00868782
LOC108995530	4.6917	2.31767e-05	0.000312639
LOC108995548	1.89623	3.56762e-06	6.35143e-05
LOC108995551	4.42813	8.16051e-05	0.000889343
LOC108995558	2.48549	6.6914e-05	0.00075577
LOC108995587	4.0609	0.000437015	0.00344558
LOC108995606	9.32702	1.73122e-12	1.73515e-10
LOC108995609	9.6539	4.89188e-06	8.38765e-05
LOC108995620	1.67565	0.00342901	0.0173354
LOC108995622	9.29955	3.44469e-07	8.67651e-06
LOC108995624	5.0289	1.44211e-15	2.98517e-13
LOC108995632	1.04406	0.0121694	0.0451153
LOC108995669	4.69412	5.7787e-07	1.36212e-05
LOC108995670	1.31961	0.00701322	0.0296768
LOC108995673	1.88325	1.14221e-11	9.74086e-10
LOC108995683	9.24186	6.43145e-24	3.57181e-21
LOC108995684	2.3549	0.00839615	0.0340482
LOC108995699	1.0216	0.0133747	0.0484322
LOC108995700	3.24221	5.56316e-05	0.000645752
LOC108995701	9.48835	5.14898e-11	3.79425e-09
LOC108995710	2.51471	0.00295971	0.0154453
LOC108995717	7.50873	7.99323e-11	5.65235e-09
LOC108995731	2.11426	1.28115e-08	4.82179e-07
LOC108995740	3.26428	8.3562e-52	6.34236e-48
LOC108995744	1.28988	0.000236479	0.00211743
LOC108995752	1.20872	0.000156276	0.00150017
LOC108995758	5.67893	0.0131183	0.0477391
LOC108995762	2.01396	0.00607585	0.0266719
LOC108995780	2.59558	0.00768078	0.03181
LOC108995787	2.75678	0.00163172	0.00978516
LOC108995790	1.62921	8.53809e-05	0.000921386
LOC108995816	1.58977	0.000353101	0.00291203
LOC108995818	6.89658	4.24776e-13	5.03758e-11
LOC108995841	4.55054	1.8582e-10	1.18519e-08
LOC108995846	6.59518	4.72206e-11	3.52529e-09
LOC108995852	2.25632	6.02798e-08	1.909e-06
LOC108995856	2.94051	0.000314938	0.00265598
LOC108995858	1.20047	0.00135153	0.00845448
LOC108995889	2.33078	2.08343e-06	4.05121e-05
LOC108995893	5.23138	2.15203e-09	1.01243e-07
LOC108995901	1.41348	4.54327e-05	0.000543617
LOC108995904	1.79497	0.000600219	0.00445469
LOC108995912	2.96372	0.00183426	0.0107434
LOC108995913	1.02313	0.00784056	0.032334
LOC108995915	5.44738	9.11354e-06	0.000142524
LOC108995971	1.0086	0.000353728	0.00291509
LOC108995994	2.24345	7.75943e-06	0.000124162
LOC108995995	2.23128	0.000158622	0.00151968
LOC108995999	4.3116	0.000808978	0.00564005
LOC108996008	1.49271	0.000866864	0.00595789
LOC108996018	7.87842	1.77758e-08	6.44513e-07
LOC108996033	1.39489	3.18128e-06	5.75817e-05
LOC108996035	9.19032	1.19632e-19	4.12732e-17
LOC108996040	7.38132	2.15572e-06	4.15628e-05
LOC108996044	1.77141	0.00253326	0.0137502
LOC108996065	8.02398	1.89569e-09	9.03033e-08
LOC108996066	1.09087	0.00685764	0.0291648
LOC108996072	3.07171	0.00227034	0.012655
LOC108996077	1.06561	0.0059319	0.0262118
LOC108996082	5.28624	2.27207e-14	3.61784e-12
LOC108996093	2.15091	0.00105074	0.00696111
LOC108996094	3.17351	1.58745e-08	5.83002e-07
LOC108996101	3.33225	0.00171377	0.0101595
LOC108996102	5.30812	0.000132971	0.00131928
LOC108996141	1.22916	2.31253e-05	0.000312501
LOC108996192	1.66161	2.34521e-06	4.46492e-05
LOC108996194	9.62825	5.17048e-06	8.74029e-05
LOC108996203	3.37101	0.00343587	0.0173645
LOC108996250	4.56209	6.07877e-10	3.36502e-08
LOC108996256	1.16998	0.000674815	0.00487794
LOC108996265	3.57462	0.00359672	0.0179403
LOC108996285	1.20235	0.00482613	0.0224588
LOC108996296	1.31623	0.00122254	0.00778664
LOC108996297	1.22384	0.00641484	0.027785
LOC108996336	5.01638	4.2862e-07	1.04382e-05
LOC108996338	1.23415	2.89107e-05	0.000374884
LOC108996341	1.72617	3.95353e-05	0.000483728
LOC108996342	2.58707	5.61861e-12	5.07682e-10
LOC108996344	1.0615	0.00506982	0.0232796
LOC108996348	1.46467	0.0098196	0.0382451
LOC108996357	1.0169	0.000104412	0.00107675
LOC108996382	1.84269	0.00135735	0.00847927
LOC108996386	1.49625	0.000144629	0.00141157
LOC108996397	2.49104	5.196e-05	0.000608919
LOC108996399	2.62255	2.99485e-05	0.00038658
LOC108996401	1.20608	0.000517243	0.00395886
LOC108996403	1.05864	0.0134148	0.0485466
LOC108996418	6.46724	5.99655e-08	1.90434e-06
LOC108996470	1.52676	0.00111997	0.00728622
LOC108996475	1.85552	0.0118132	0.0441177
LOC108996521	2.36139	2.4147e-06	4.57427e-05
LOC108996522	2.51882	0.000367083	0.0029991
LOC108996549	2.50772	0.000700832	0.00502612
LOC108996551	1.51067	0.00481381	0.0224233
LOC108996552	1.54787	0.000131328	0.00130526
LOC108996561	1.62477	0.0105973	0.0405546
LOC108996599	1.17183	0.00536867	0.0243482
LOC108996625	2.54917	0.0015263	0.00926524
LOC108996626	6.97578	1.09349e-18	3.36471e-16
LOC108996643	4.08555	5.34482e-10	3.03432e-08
LOC108996646	1.95828	4.21104e-07	1.02894e-05
LOC108996653	2.26459	0.0116917	0.0437286
LOC108996686	3.05601	0.000141977	0.00139226
LOC108996691	4.15102	8.57631e-10	4.47896e-08
LOC108996695	1.3183	0.000994418	0.00664015
LOC108996724	1.94329	1.84488e-08	6.63024e-07
LOC108996742	1.32107	0.00021157	0.00193394
LOC108996744	10.4071	3.50082e-12	3.26952e-10
LOC108996752	7.94969	0.000102967	0.00106474
LOC108996754	9.78819	6.0622e-13	6.86747e-11
LOC108996763	4.29948	1.14708e-06	2.43195e-05
LOC108996790	1.87151	0.000170243	0.00160993
LOC108996792	4.96193	0.00211268	0.0119755
LOC108996841	1.61399	0.00298098	0.015536
LOC108996855	6.73925	0.0100073	0.0388384
LOC108996864	2.08326	0.00541403	0.0245084
LOC108996869	10.2806	2.44688e-09	1.12732e-07
LOC108996895	2.58811	0.000827483	0.00574887
LOC108996920	11.8769	1.11344e-05	0.0001679
LOC108996947	2.86008	9.72299e-05	0.0010226
LOC108996949	1.61454	1.51379e-07	4.2607e-06
LOC108996952	1.12923	0.00196691	0.0113298
LOC108996958	3.98406	0.00447865	0.0211838
LOC108996965	1.0682	0.00310047	0.0160267
LOC108996968	1.93713	0.00565107	0.0253177
LOC108996969	1.52604	0.00082532	0.00573818
LOC108996978	4.1768	4.70586e-06	8.10307e-05
LOC108996984	3.02373	3.08403e-09	1.38235e-07
LOC108996989	5.81583	2.69483e-09	1.22478e-07
LOC108996990	2.30667	0.00203667	0.011636
LOC108996994	2.09668	6.52231e-06	0.0001072
LOC108996996	2.69316	6.31085e-05	0.000718849
LOC108997025	1.49005	0.000745675	0.00528119
LOC108997027	4.30228	6.24018e-08	1.97072e-06
LOC108997033	10.982	0.00032686	0.00273484
LOC108997035	8.31003	9.53561e-05	0.00100942
LOC108997041	3.97694	0.000395622	0.00318202
LOC108997060	1.32014	0.000566472	0.00425274
LOC108997067	1.93096	3.16038e-07	8.04943e-06
LOC108997074	1.70662	0.00645688	0.0278978
LOC108997078	1.10743	0.00782143	0.0322693
LOC108997089	1.54858	0.00349886	0.0175987
LOC108997091	1.94532	0.000678954	0.00489862
LOC108997093	1.85705	0.00011515	0.00116999
LOC108997102	4.5876	1.85796e-07	5.04841e-06
LOC108997113	1.06613	0.00775324	0.0320343
LOC108997116	7.4495	0.000142139	0.00139324
LOC108997122	2.32974	0.000247515	0.00219453
LOC108997130	3.12837	1.4216e-12	1.47807e-10
LOC108997142	1.04059	6.35323e-08	1.99811e-06
LOC108997150	1.41845	4.04853e-08	1.33023e-06
LOC108997153	2.80347	4.05061e-06	7.11669e-05
LOC108997156	9.26278	9.29759e-08	2.79529e-06
LOC108997158	1.83979	0.0103452	0.0398795
LOC108997165	8.58595	1.51795e-05	0.00021987
LOC108997174	3.15421	7.69566e-05	0.000849807
LOC108997193	1.59022	4.43667e-05	0.00053226
LOC108997194	2.81863	7.94167e-11	5.63339e-09
LOC108997197	4.34747	2.98616e-08	1.01183e-06
LOC108997198	1.26272	0.000704794	0.005045
LOC108997200	2.18516	0.00403049	0.0196057
LOC108997210	1.05816	0.00336816	0.0170833
LOC108997228	3.02527	0.00840046	0.0340516
LOC108997229	1.01466	0.0109717	0.0416651
LOC108997232	2.11935	1.84541e-06	3.67219e-05
LOC108997236	4.19831	3.42439e-06	6.14932e-05
LOC108997238	3.75141	0.000392628	0.00316465
LOC108997244	4.15991	1.21314e-08	4.58095e-07
LOC108997258	2.74064	3.38165e-29	3.85001e-26
LOC108997283	2.02702	5.70602e-05	0.000659523
LOC108997284	2.40119	1.75846e-07	4.84162e-06
LOC108997292	1.09373	8.03921e-05	0.000878372
LOC108997293	2.69443	2.52445e-05	0.000335953
LOC108997294	3.39352	0.000242807	0.00216557
LOC108997301	1.90028	0.00437655	0.020835
LOC108997310	9.33646	4.21154e-07	1.02894e-05
LOC108997318	3.75944	0.000320419	0.00269123
LOC108997329	2.6686	1.17425e-05	0.000176022
LOC108997341	6.58096	9.78714e-05	0.00102745
LOC108997390	2.11125	0.00285061	0.0150112
LOC108997394	6.07096	9.73547e-08	2.89773e-06
LOC108997399	4.15122	1.49024e-11	1.23842e-09
LOC108997419	2.50845	1.9922e-06	3.90062e-05
LOC108997461	5.38422	5.50124e-08	1.75931e-06
LOC108997466	1.74939	3.12661e-05	0.00039996
LOC108997474	1.47223	0.000973522	0.00653319
LOC108997475	1.45955	0.00113684	0.00736742
LOC108997488	7.58638	1.73744e-12	1.73515e-10
LOC108997563	1.11467	0.00340029	0.0172208
LOC108997612	2.02889	2.13978e-05	0.000292103
LOC108997618	2.66844	0.00666142	0.0285275
LOC108997635	3.42304	1.1603e-08	4.43288e-07
LOC108997636	5.63285	1.16414e-09	5.91024e-08
LOC108997640	1.74477	0.00101611	0.00677112
LOC108997648	2.6717	0.0112553	0.0425084
LOC108997653	3.75125	6.16008e-05	0.000703083
LOC108997681	1.16386	5.29706e-05	0.000619487
LOC108997696	3.88494	1.22601e-07	3.53817e-06
LOC108997708	1.79446	0.00024901	0.00220535
LOC108997757	2.19593	0.000590604	0.00439479
LOC108997767	1.80652	0.000130055	0.00129543
LOC108997790	4.55329	0.000844085	0.00583834
LOC108997824	1.57442	1.39219e-06	2.88971e-05
LOC108997827	1.73961	0.000221922	0.00201081
LOC108997930	3.47152	4.02682e-07	9.91251e-06
LOC108997937	1.9327	8.70645e-05	0.000936005
LOC108997940	4.27756	3.80824e-09	1.66878e-07
LOC108997983	1.91608	4.37827e-06	7.60437e-05
LOC108998009	1.77317	0.00160505	0.00965316
LOC108998046	1.60206	0.00123813	0.00786174
LOC108998047	10.1639	1.26496e-06	2.66203e-05
LOC108998052	1.29672	0.000347446	0.00288104
LOC108998069	1.06537	0.00482502	0.0224582
LOC108998087	7.30292	9.38646e-12	8.1266e-10
LOC108998105	1.75016	0.000420898	0.00333932
LOC108998106	4.49056	0.000512172	0.00392666
LOC108998140	1.12271	0.000164853	0.00156665
LOC108998150	1.10122	0.000409937	0.00327059
LOC108998155	1.74391	0.00116919	0.00751939
LOC108998196	2.44965	0.0059951	0.0264193
LOC108998203	1.30835	0.000131223	0.00130478
LOC108998209	2.24987	9.60282e-05	0.00101277
LOC108998210	1.34119	3.66961e-05	0.000454609
LOC108998239	5.58859	1.34762e-10	8.97229e-09
LOC108998260	1.65352	0.00124252	0.00788301
LOC108998268	3.90203	4.25469e-07	1.03725e-05
LOC108998277	4.98698	6.85539e-11	4.93979e-09
LOC108998278	1.47706	0.00209315	0.0118746
LOC108998279	1.72096	0.0139621	0.0498989
LOC108998285	1.39109	0.00223087	0.01249
LOC108998294	2.36127	3.96174e-05	0.000484472
LOC108998301	6.63168	1.03128e-05	0.000157493
LOC108998331	1.67262	0.0066361	0.0284563
LOC108998349	5.52223	0.000943429	0.00637066
LOC108998363	4.45711	6.55229e-12	5.82795e-10
LOC108998367	2.59707	6.05887e-15	1.11258e-12
LOC108998369	2.96388	3.44117e-06	6.16972e-05
LOC108998483	3.78588	0.00303266	0.0157549
LOC108998484	11.3408	1.37246e-07	3.90147e-06
LOC108998491	1.3484	1.60495e-05	0.000229872
LOC108998513	3.17712	2.78342e-05	0.000363826
LOC108998533	2.08673	0.0119267	0.0444324
LOC108998536	1.55583	0.000125471	0.00125858
LOC108998540	11.5028	1.37321e-31	2.23342e-28
LOC108998554	1.9834	1.06366e-05	0.000161544
LOC108998581	7.65109	2.73112e-06	5.07353e-05
LOC108998582	1.20312	0.00279953	0.0147833
LOC108998585	1.18836	0.00342242	0.0173097
LOC108998602	1.57761	0.00555477	0.0250075
LOC108998606	1.30775	5.81724e-06	9.68973e-05
LOC108998614	2.94053	3.65678e-07	9.09004e-06
LOC108998623	1.43715	0.000439519	0.00346292
LOC108998641	1.18125	0.00147974	0.00904773
LOC108998651	3.91672	8.09729e-18	2.18382e-15
LOC108998652	1.72797	0.000276163	0.00238999
LOC108998664	3.2318	0.000378766	0.00307359
LOC108998677	1.98015	1.50321e-08	5.5475e-07
LOC108998680	3.36015	0.00139577	0.00865829
LOC108998702	1.00773	0.00614467	0.0269034
LOC108998717	2.79778	1.38845e-05	0.000203968
LOC108998747	3.4461	6.4568e-13	7.20692e-11
LOC108998774	2.63405	0.000342529	0.00284649
LOC108998779	5.34948	1.1981e-08	4.53923e-07
LOC108998780	1.46538	0.00610605	0.0267724
LOC108998782	5.28253	0.00025507	0.00224853
LOC108998787	2.01679	3.80361e-05	0.000468406
LOC108998815	2.01284	0.0111505	0.0421895
LOC108998823	1.67202	0.0137786	0.0493959
LOC108998855	1.23811	0.00201438	0.0115331
LOC108998857	1.13939	6.10629e-05	0.000697993
LOC108998872	3.09367	0.000894482	0.00610898
LOC108998879	3.8621	5.86431e-08	1.86495e-06
LOC108998882	2.05581	0.000454244	0.00355068
LOC108998900	1.08482	3.90839e-06	6.88808e-05
LOC108998905	1.02891	0.0122728	0.0453803
LOC108998906	2.32819	3.27787e-06	5.91419e-05
LOC108998907	1.20363	0.000184402	0.00172013
LOC108998913	2.2794	1.39199e-05	0.000204225
LOC108998921	1.87567	3.31188e-09	1.47288e-07
LOC108998988	1.64546	7.67947e-05	0.000848431
LOC108999002	2.56919	9.84696e-11	6.75347e-09
LOC108999012	1.48294	0.00304153	0.0157901
LOC108999019	3.83562	7.39464e-09	3.01749e-07
LOC108999029	2.12043	1.92564e-05	0.000268378
LOC108999037	7.88578	1.42491e-06	2.94689e-05
LOC108999038	1.60855	0.0048916	0.0226524
LOC108999048	2.19599	0.000942761	0.00636838
LOC108999050	6.52364	0.000197503	0.00182366
LOC108999068	8.03013	4.64324e-09	1.99484e-07
LOC108999072	1.54171	0.00980874	0.0382178
LOC108999084	2.92657	0.000516704	0.00395607
LOC108999092	4.2847	0.00098771	0.00660892
LOC108999103	7.10123	0.00068394	0.00492515
LOC108999137	2.88252	1.12931e-05	0.000169956
LOC108999143	2.26309	6.10617e-07	1.41884e-05
LOC108999144	1.13236	0.00532891	0.0242194
LOC108999166	2.58201	2.60977e-06	4.87886e-05
LOC108999172	1.65729	0.00051819	0.00396478
LOC108999180	4.48806	2.76704e-10	1.70285e-08
LOC108999189	3.82275	0.000102027	0.00105694
LOC108999239	2.2422	7.1373e-07	1.63005e-05
LOC108999244	2.5845	7.23447e-14	1.04259e-11
LOC108999268	3.22998	6.33226e-10	3.47435e-08
LOC108999321	5.68702	1.17583e-08	4.48471e-07
LOC108999396	3.30818	0.00130233	0.00820534
LOC108999469	2.33276	0.00950067	0.0373305
LOC108999514	2.01506	6.89696e-06	0.000112335
LOC108999521	1.55	1.68294e-10	1.08865e-08
LOC108999561	3.71006	0.000807483	0.00563136
LOC108999611	1.99458	0.000961536	0.00646037
LOC108999695	1.44158	0.00207051	0.0117775
LOC108999698	6.57403	9.54799e-06	0.000147979
LOC108999759	1.6307	0.00636887	0.0276651
LOC108999916	1.6173	0.000380945	0.00308439
LOC109000156	8.22903	8.58412e-08	2.59575e-06
LOC109000157	1.45128	0.00302357	0.0157148
LOC109000270	1.63808	0.0124015	0.04573
LOC109000271	1.6178	0.0075967	0.0315709
LOC109000277	8.50254	2.0969e-06	4.06698e-05
LOC109000282	6.12641	1.81271e-13	2.3452e-11
LOC109000298	2.51373	2.82687e-07	7.26499e-06
LOC109000306	2.84819	6.91264e-10	3.76557e-08
LOC109000386	2.4734	0.00373561	0.0184792
LOC109000456	9.9921	2.23694e-08	7.75267e-07
LOC109000471	1.00952	0.00196453	0.0113189
LOC109000474	1.84196	0.000983125	0.00658211
LOC109000477	1.37187	0.00418582	0.0201674
LOC109000494	5.71473	6.20474e-15	1.13026e-12
LOC109000507	11.7383	0.000110803	0.00113443
LOC109000510	2.2363	2.42061e-06	4.57684e-05
LOC109000511	1.11389	0.000803026	0.00561059
LOC109000539	1.27561	0.00109283	0.00714638
LOC109000556	1.9875	2.28748e-05	0.000310405
LOC109000614	5.45898	3.08026e-19	9.87853e-17
LOC109000657	3.11208	0.000280157	0.00241673
LOC109000669	2.02833	1.3192e-05	0.000194927
LOC109000677	7.58044	1.27663e-26	1.00237e-23
LOC109000679	1.87144	0.000802732	0.00561059
LOC109000681	1.39761	0.00825805	0.0336199
LOC109000733	1.87769	0.00152529	0.00926159
LOC109000801	4.16993	0.000316102	0.0026648
LOC109000807	1.19446	0.0002718	0.00235947
LOC109000808	2.52288	2.79313e-06	5.15812e-05
LOC109000819	1.19645	0.0014776	0.00904189
LOC109000831	1.3059	0.00232813	0.0128856
LOC109000849	4.39578	4.6735e-27	4.0929e-24
LOC109000852	1.02124	0.00434301	0.0207187
LOC109000858	7.21275	1.43671e-05	0.000209672
LOC109000861	1.57205	0.0127385	0.0467187
LOC109000866	1.0684	0.000901628	0.00615225
LOC109000876	1.26399	0.011133	0.0421373
LOC109000881	2.36871	8.40242e-05	0.000909762
LOC109000905	1.03713	0.000124029	0.00124631
LOC109000920	2.59338	0.00166552	0.00993029
LOC109000931	2.34578	0.000262227	0.00229185
LOC109000972	1.16929	0.00622735	0.0271902
LOC109000989	3.5393	6.91572e-14	1.003e-11
LOC109001018	2.137	4.4767e-05	0.000536498
LOC109001023	1.63229	2.08506e-08	7.2929e-07
LOC109001030	2.43665	0.000543323	0.00411285
LOC109001052	2.39629	0.009776	0.0381425
LOC109001118	4.24384	0.00396368	0.0193537
LOC109001154	3.324	3.47686e-05	0.000434435
LOC109001156	1.4865	8.76596e-07	1.94923e-05
LOC109001158	4.82299	9.9972e-05	0.00104181
LOC109001162	3.71071	1.653e-07	4.5845e-06
LOC109001166	1.57302	0.000390859	0.00315486
LOC109001177	1.39492	0.000360668	0.00295836
LOC109001178	1.67121	1.6173e-05	0.000230883
LOC109001182	2.7416	8.90743e-07	1.9749e-05
LOC109001186	1.91287	0.000304547	0.00259041
LOC109001191	2.14464	6.46735e-05	0.000733375
LOC109001192	1.7203	9.28793e-07	2.04137e-05
LOC109001197	1.00115	0.00642173	0.0277885
LOC109001202	1.65119	5.87588e-05	0.000675584
LOC109001245	2.29171	0.000127195	0.00127363
LOC109001258	3.78964	2.49816e-05	0.000333039
LOC109001271	4.0308	0.0001439	0.00140808
LOC109001281	5.60596	2.57917e-10	1.59586e-08
LOC109001291	1.66915	1.24217e-06	2.62133e-05
LOC109001299	3.22047	8.15619e-08	2.48284e-06
LOC109001306	3.03172	0.000125593	0.00125925
LOC109001315	1.45072	0.00180492	0.0106005
LOC109001316	1.6868	2.54152e-05	0.000337633
LOC109001320	2.3721	0.00501063	0.0230909
LOC109001328	1.33303	0.00877732	0.0351741
LOC109001342	2.64379	0.00331555	0.0168704
LOC109001344	3.60032	7.42986e-06	0.000119476
LOC109001366	7.40505	7.4105e-09	3.01855e-07
LOC109001399	2.312	0.00217428	0.0122363
LOC109001404	2.26584	1.61591e-05	0.00023083
LOC109001406	1.49805	0.000809747	0.00564369
LOC109001418	1.62111	4.74352e-05	0.000564905
LOC109001433	2.74309	1.81795e-09	8.69639e-08
LOC109001454	4.14736	1.46272e-06	3.0165e-05
LOC109001456	1.86335	7.22615e-05	0.000807357
LOC109001506	2.91069	5.47207e-07	1.30062e-05
LOC109001507	1.00162	0.0080243	0.032868
LOC109001513	1.18271	0.00301426	0.0156808
LOC109001520	2.79752	4.91226e-06	8.39101e-05
LOC109001531	1.21345	0.00205245	0.0117128
LOC109001533	1.61066	0.0118852	0.0443285
LOC109001576	1.22295	0.0109511	0.0415962
LOC109001578	1.11372	0.0103585	0.0398889
LOC109001639	3.90807	7.56592e-08	2.3285e-06
LOC109001643	1.2662	0.00152279	0.00924886
LOC109001648	1.62395	0.0130124	0.0474903
LOC109001664	2.90143	9.06031e-07	2.00029e-05
LOC109001670	3.72603	0.00189673	0.0110353
LOC109001676	2.04341	1.60806e-06	3.25471e-05
LOC109001678	2.76475	0.00279763	0.0147766
LOC109001679	7.3395	1.55429e-15	3.18839e-13
LOC109001682	4.37923	7.16849e-06	0.000115928
LOC109001697	3.32775	2.83275e-05	0.000368845
LOC109001702	2.53768	3.31098e-07	8.38611e-06
LOC109001706	1.57794	0.0123193	0.0455373
LOC109001730	5.14297	7.97937e-10	4.2451e-08
LOC109001740	2.42708	0.00357479	0.0178663
LOC109001751	4.66969	6.84435e-06	0.000111638
LOC109001783	2.73522	0.000408346	0.00325957
LOC109001789	2.11203	0.00167211	0.00996441
LOC109001806	5.63926	1.50256e-12	1.55515e-10
LOC109001810	1.26554	0.00140259	0.00869031
LOC109001814	1.59792	9.22412e-07	2.03001e-05
LOC109001829	1.28794	0.0073481	0.0307228
LOC109001838	6.80345	2.8498e-11	2.19966e-09
LOC109001900	1.10059	0.00530652	0.0241418
LOC109001901	4.02392	0.000354087	0.00291699
LOC109001903	2.02228	0.00506685	0.0232796
LOC109001904	3.00452	0.0040357	0.0196226
LOC109001915	1.73245	0.00125573	0.00796018
LOC109001918	1.4083	0.000317047	0.0026708
LOC109001943	3.75851	0.00016614	0.00157714
LOC109001978	1.90823	1.63347e-07	4.53586e-06
LOC109001985	3.52825	1.1586e-14	1.95417e-12
LOC109001989	1.25507	9.42654e-05	0.000998907
LOC109002007	2.56782	0.000170334	0.00160993
LOC109002022	12.5479	1.51101e-06	3.09961e-05
LOC109002024	3.5428	1.78309e-11	1.46046e-09
LOC109002028	1.47364	0.00246656	0.0134879
LOC109002038	1.93225	9.78219e-06	0.000150806
LOC109002040	1.92034	0.000479119	0.00371199
LOC109002071	2.58287	8.21798e-05	0.000894044
LOC109002101	2.36991	0.00635371	0.0276201
LOC109002118	1.85309	5.3867e-05	0.000628035
LOC109002126	1.39792	0.00106235	0.00700747
LOC109002170	1.29807	0.00172831	0.0102385
LOC109002179	1.43567	1.05597e-05	0.000160511
LOC109002180	3.84752	6.33442e-06	0.00010467
LOC109002182	4.35617	3.08113e-05	0.000395475
LOC109002186	2.61265	0.000287916	0.00247297
LOC109002221	4.89945	1.93502e-06	3.80487e-05
LOC109002223	1.08688	0.00113651	0.00736742
LOC109002248	3.71187	6.42879e-06	0.000105939
LOC109002252	4.8768	9.3508e-14	1.27496e-11
LOC109002253	3.82827	0.000506645	0.00389214
LOC109002284	1.0602	0.00506809	0.0232796
LOC109002286	3.62635	4.59019e-05	0.000548113
LOC109002291	5.68449	1.38548e-06	2.88368e-05
LOC109002296	1.20776	0.00393002	0.0192238
LOC109002302	7.24821	9.87058e-06	0.000151678
LOC109002303	12.7579	2.62251e-11	2.04502e-09
LOC109002304	13.1674	4.3903e-16	9.61222e-14
LOC109002326	7.93242	3.06706e-21	1.29328e-18
LOC109002333	1.60338	0.00621269	0.0271366
LOC109002337	2.93213	2.66992e-07	6.9479e-06
LOC109002338	1.45315	0.000640092	0.00468044
LOC109002341	2.83078	0.00414239	0.0200174
LOC109002345	2.05986	0.00213148	0.0120641
LOC109002346	1.81514	0.000340068	0.00282914
LOC109002353	10.5687	3.48006e-05	0.000434435
LOC109002355	6.97137	0.00663808	0.0284563
LOC109002376	1.48702	5.27931e-08	1.69649e-06
LOC109002391	2.61009	1.13697e-06	2.41501e-05
LOC109002401	2.44401	0.00103991	0.0069069
LOC109002404	3.32893	2.97251e-07	7.60495e-06
LOC109002417	1.18724	0.000205329	0.00188826
LOC109002418	2.32721	0.000163359	0.00155897
LOC109002421	8.78353	3.38855e-18	9.64467e-16
LOC109002422	1.01687	0.00853094	0.0344048
LOC109002453	8.90855	4.11279e-06	7.2148e-05
LOC109002489	2.00847	1.49737e-07	4.22492e-06
LOC109002519	2.11396	0.0091669	0.0363895
LOC109002527	1.1452	0.00129329	0.00816226
LOC109002555	1.71013	0.00520198	0.0237659
LOC109002613	2.08016	0.0011272	0.00731859
LOC109002633	2.47033	0.00268575	0.0143319
LOC109002657	1.27341	0.00221003	0.0123947
LOC109002662	1.12752	0.000324415	0.00271778
LOC109002708	1.98448	0.00549383	0.0248105
LOC109002710	2.24715	0.00594813	0.0262529
LOC109002713	1.90528	0.000616509	0.00454449
LOC109002725	1.21983	3.811e-09	1.66878e-07
LOC109002736	4.01367	1.80267e-05	0.000253688
LOC109002737	7.42857	7.83703e-09	3.16399e-07
LOC109002760	1.39706	0.00240751	0.0132413
LOC109002774	2.14219	0.012639	0.0464401
LOC109002787	3.13949	0.000137354	0.00135568
LOC109002803	1.53621	4.96699e-06	8.47178e-05
LOC109002826	2.45422	8.84962e-07	1.96399e-05
LOC109002827	4.42685	3.97257e-09	1.72955e-07
LOC109002831	2.24732	0.000317456	0.00267149
LOC109002837	2.48138	0.00568276	0.0254067
LOC109002847	3.23199	0.00300466	0.0156487
LOC109002856	1.15708	0.00640921	0.0277659
LOC109002865	1.45181	0.0108544	0.0413096
LOC109002896	5.6029	9.37006e-07	2.0515e-05
LOC109002915	1.94106	0.00506058	0.0232693
LOC109002956	2.9559	5.25101e-09	2.21008e-07
LOC109002963	1.26595	4.70043e-05	0.00056036
LOC109002971	3.17182	3.90542e-09	1.70357e-07
LOC109003029	2.87002	2.42209e-06	4.57684e-05
LOC109003037	6.6179	1.16094e-05	0.000174295
LOC109003043	6.82575	1.6e-10	1.04991e-08
LOC109003055	1.29437	3.01268e-10	1.826e-08
LOC109003069	1.62104	0.000742697	0.00526337
LOC109003080	3.17837	0.000195602	0.00180831
LOC109003132	2.682	0.00320719	0.0164551
LOC109003133	2.43979	0.00939856	0.0370353
LOC109003150	1.19491	0.0119127	0.0443925
LOC109003161	1.35696	0.0041212	0.0199447
LOC109003206	1.53284	0.00117158	0.00752976
LOC109003208	9.86519	7.32282e-16	1.54389e-13
LOC109003214	4.74108	0.00190904	0.0110833
LOC109003222	1.20688	0.00924478	0.0366091
LOC109003254	3.78184	1.27619e-09	6.41473e-08
LOC109003257	1.68534	0.00176289	0.0104073
LOC109003262	2.17874	0.000568665	0.00426639
LOC109003263	1.39368	0.00225878	0.0126091
LOC109003280	1.86966	0.000557479	0.00419629
LOC109003297	2.76862	0.000138677	0.00136283
LOC109003300	4.52237	0.000616851	0.00454553
LOC109003308	1.15578	0.00153699	0.00931271
LOC109003343	4.13452	0.000246899	0.00219169
LOC109003358	1.98912	6.91644e-05	0.000778484
LOC109003424	5.54226	0.000152117	0.00147315
LOC109003435	1.39187	0.000449192	0.00352329
LOC109003451	3.24434	0.000752563	0.00532335
LOC109003486	3.8701	0.000246034	0.00218495
LOC109003506	5.19526	2.61354e-07	6.83242e-06
LOC109003508	3.2849	0.000910847	0.00620772
LOC109003535	1.63998	0.00187707	0.0109368
LOC109003552	1.25018	0.0129291	0.0472317
LOC109003555	6.73001	0.000626522	0.0046019
LOC109003562	1.56333	0.00834286	0.0338803
LOC109003567	1.24024	0.00332614	0.0169054
LOC109003573	1.76838	1.27431e-08	4.80396e-07
LOC109003585	3.70227	3.2706e-07	8.3023e-06
LOC109003623	1.09603	5.81633e-07	1.36816e-05
LOC109003627	5.65963	4.22344e-14	6.41118e-12
LOC109003640	2.19687	2.20106e-08	7.63996e-07
LOC109003644	2.96848	0.0136302	0.0490299
LOC109003645	5.02011	2.48141e-19	8.07167e-17
LOC109003663	2.91288	2.82035e-07	7.25642e-06
LOC109003666	2.80749	0.000773444	0.00544231
LOC109003699	1.61979	2.18687e-05	0.000297995
LOC109003706	1.92444	7.37591e-14	1.05629e-11
LOC109003734	6.11939	4.60963e-19	1.4578e-16
LOC109003747	3.79688	6.10323e-07	1.41884e-05
LOC109003756	1.52208	0.000876553	0.00599827
LOC109003757	2.86517	0.000163319	0.00155897
LOC109003774	3.3033	0.00273057	0.0145239
LOC109003778	1.82541	8.341e-05	0.000904833
LOC109003782	1.87199	0.00137678	0.00857941
LOC109003797	3.40407	6.96518e-07	1.59554e-05
LOC109003798	2.77048	0.00644059	0.0278436
LOC109003803	3.57771	0.00170347	0.0101195
LOC109003875	1.0091	5.4137e-06	9.10414e-05
LOC109003886	2.27088	0.000148497	0.00144314
LOC109003896	1.06635	0.000804958	0.00562063
LOC109003899	1.10781	0.00386896	0.0189862
LOC109003914	4.12945	0.000370061	0.00302018
LOC109003924	7.45476	4.85071e-31	6.4971e-28
LOC109003952	2.01283	2.01107e-08	7.11057e-07
LOC109003963	2.00306	0.00719409	0.0302846
LOC109003965	4.47598	8.13828e-05	0.000887494
LOC109003997	2.55621	2.84913e-08	9.69726e-07
LOC109004005	4.93349	7.62871e-10	4.0776e-08
LOC109004006	2.17313	1.8768e-07	5.09354e-06
LOC109004041	1.71564	0.00549606	0.0248107
LOC109004076	2.30516	0.0029679	0.015482
LOC109004078	2.26114	3.18977e-05	0.000405533
LOC109004129	2.19375	1.32705e-20	5.30121e-18
LOC109004134	1.05543	0.000166564	0.00158028
LOC109004164	2.24196	2.23881e-05	0.000304526
LOC109004165	2.4542	3.15081e-05	0.000402377
LOC109004171	2.13128	0.000331373	0.00276894
LOC109004185	3.8022	0.000485447	0.0037508
LOC109004188	1.08166	0.00872333	0.0350133
LOC109004193	2.58189	0.000293995	0.00251381
LOC109004194	2.29366	5.54804e-05	0.000644535
LOC109004201	1.63574	0.00137135	0.008555
LOC109004206	1.66323	0.00139316	0.00865549
LOC109004218	2.90614	6.7308e-05	0.000759843
LOC109004219	2.23545	1.81724e-05	0.000255265
LOC109004245	1.35233	0.00513832	0.0235317
LOC109004270	4.89283	1.28704e-06	2.7035e-05
LOC109004271	7.48967	3.30304e-05	0.000417371
LOC109004277	5.56896	3.3713e-13	4.10693e-11
LOC109004287	3.30784	2.53977e-08	8.69632e-07
LOC109004307	1.11151	0.00105466	0.00697547
LOC109004312	1.89453	1.05462e-06	2.27187e-05
LOC109004313	1.56549	1.07994e-12	1.14908e-10
LOC109004317	1.95455	0.00292774	0.0153252
LOC109004337	1.61443	0.000481018	0.00372326
LOC109004365	1.15767	0.00396965	0.0193718
LOC109004370	2.64257	0.00476701	0.0222337
LOC109004400	11.6756	8.69408e-14	1.19978e-11
LOC109004402	1.16896	0.00116648	0.00750942
LOC109004412	1.42905	4.9349e-05	0.000584129
LOC109004417	9.18112	1.45353e-09	7.17938e-08
LOC109004504	1.21594	0.00603159	0.0265288
LOC109004515	2.25291	1.43954e-08	5.35594e-07
LOC109004542	1.34326	0.000715828	0.00510473
LOC109004543	12.4394	1.84341e-09	8.7997e-08
LOC109004557	1.23145	0.00113733	0.0073676
LOC109004567	2.35595	5.80822e-08	1.84969e-06
LOC109004598	1.94267	3.4603e-05	0.000433394
LOC109004605	1.41622	9.30536e-08	2.79529e-06
LOC109004608	1.15838	0.00640776	0.0277649
LOC109004623	7.20412	3.10884e-10	1.87271e-08
LOC109004625	4.80917	1.89164e-07	5.12159e-06
LOC109004626	1.50032	0.00146192	0.00897824
LOC109004651	8.71429	0.000313161	0.00264573
LOC109004654	2.36784	0.000605281	0.00448651
LOC109004656	1.91672	1.8206e-05	0.00025558
LOC109004659	3.73959	1.8461e-08	6.63024e-07
LOC109004662	3.23493	0.000422133	0.00334596
LOC109004695	2.36785	0.000761107	0.00537142
LOC109004723	13.065	1.76275e-08	6.40157e-07
LOC109004731	4.25862	0.000152232	0.00147315
LOC109004742	4.34751	2.32856e-08	8.02139e-07
LOC109004756	1.84152	1.57651e-05	0.000226624
LOC109004764	1.07082	0.000233791	0.00209666
LOC109004792	3.48177	2.01942e-11	1.63057e-09
LOC109004809	1.59645	0.000982722	0.00658135
LOC109004810	1.4928	0.000314443	0.00265359
LOC109004828	1.69962	0.0014995	0.00913906
LOC109004831	6.612	6.88585e-05	0.000775424
LOC109004853	1.71134	0.00432573	0.0206624
LOC109004863	1.98917	0.00010936	0.00112117
LOC109004879	4.30694	2.19007e-11	1.74363e-09
LOC109004887	4.92199	2.34174e-06	4.46305e-05
LOC109004891	1.37997	0.000228595	0.0020598
LOC109004930	1.81625	1.5785e-06	3.21488e-05
LOC109004937	9.08329	0.00613832	0.0268839
LOC109004938	3.52111	0.00591884	0.0261655
LOC109004955	1.49953	0.00696314	0.0295143
LOC109004963	2.36786	8.09806e-09	3.23496e-07
LOC109004976	1.27057	0.00260443	0.0140363
LOC109004987	2.42978	0.00248218	0.0135473
LOC109004988	2.14423	5.12559e-06	8.69022e-05
LOC109004991	1.95919	2.84875e-09	1.28959e-07
LOC109005005	2.57111	0.00250509	0.0136456
LOC109005012	2.43817	0.00414598	0.0200263
LOC109005029	1.82829	4.16859e-06	7.29023e-05
LOC109005031	1.79735	0.000868064	0.00596143
LOC109005032	3.58755	0.00147125	0.00901274
LOC109005051	1.012	0.00467973	0.0219164
LOC109005088	1.28195	1.06106e-07	3.12553e-06
LOC109005095	3.84329	0.000370708	0.00302329
LOC109005096	2.27428	8.91814e-12	7.78031e-10
LOC109005150	1.58077	0.000129979	0.00129523
LOC109005161	2.4522	0.000849829	0.0058656
LOC109005168	1.25236	0.00166447	0.0099288
LOC109005205	1.06691	0.0017489	0.0103435
LOC109005220	1.42923	0.0114151	0.0429906
LOC109005228	2.54309	9.42755e-05	0.000998907
LOC109005233	1.73228	0.000241619	0.00215921
LOC109005240	1.24779	0.00362928	0.0180671
LOC109005246	3.90042	1.41072e-06	2.92552e-05
LOC109005256	7.19257	0.000930452	0.00631111
LOC109005259	1.1155	0.0101593	0.0393213
LOC109005268	1.2114	0.00203694	0.011636
LOC109005305	1.04053	0.00068928	0.00495617
LOC109005315	1.08695	0.000138314	0.00136161
LOC109005320	1.16496	0.000361664	0.00296333
LOC109005321	2.20986	1.74122e-05	0.000246105
LOC109005390	4.83053	1.02355e-05	0.000156523
LOC109005391	2.76521	0.00461944	0.021692
LOC109005396	2.08525	0.000270951	0.00235479
LOC109005412	1.23613	0.00223286	0.0124973
LOC109005420	1.43036	0.000930877	0.00631211
LOC109005431	1.97697	1.20018e-08	4.53955e-07
LOC109005451	1.94078	8.04447e-05	0.000878526
LOC109005452	1.2436	0.00777568	0.0321154
LOC109005551	3.15135	1.60646e-09	7.84958e-08
LOC109005559	2.9703	0.00438396	0.0208461
LOC109005560	1.40161	7.24992e-13	7.8986e-11
LOC109005590	3.79938	3.1179e-06	5.66145e-05
LOC109005619	2.24738	1.62838e-08	5.96114e-07
LOC109005630	3.09243	0.00153896	0.00932218
LOC109005636	5.8288	9.29886e-09	3.66324e-07
LOC109005668	1.84203	0.000451534	0.00353678
LOC109005675	4.18222	7.6265e-08	2.34037e-06
LOC109005678	1.65272	0.000665996	0.00482799
LOC109005715	7.4185	6.84122e-05	0.00077078
LOC109005719	1.62925	0.000129771	0.0012943
LOC109005723	4.18299	6.28352e-09	2.59666e-07
LOC109005725	1.81077	0.00219251	0.0123127
LOC109005728	1.66607	1.25947e-05	0.000186828
LOC109005731	3.36092	0.000310071	0.0026266
LOC109005736	1.51567	0.00275005	0.0145896
LOC109005748	1.82851	1.0094e-08	3.9222e-07
LOC109005771	1.21588	0.000898262	0.00613296
LOC109005784	2.6622	0.00158809	0.00957396
LOC109005808	9.17822	7.24864e-09	2.9739e-07
LOC109005809	5.12264	2.06049e-05	0.000283146
LOC109005819	1.36484	0.00115676	0.00745735
LOC109005823	2.13852	3.89703e-07	9.62422e-06
LOC109005831	7.63173	7.27149e-08	2.265e-06
LOC109005834	1.40527	0.00533404	0.0242379
LOC109005849	5.38119	4.24692e-06	7.39881e-05
LOC109005858	1.30634	0.000365054	0.00298788
LOC109005872	3.11786	0.00042178	0.00334515
LOC109005874	2.17347	0.00446093	0.0211163
LOC109005912	1.15843	0.00406185	0.0197181
LOC109005929	1.67107	9.6957e-11	6.69003e-09
LOC109005942	1.6717	0.000162541	0.00155358
LOC109005944	2.45219	3.16969e-05	0.000403883
LOC109006027	1.51733	0.000465319	0.00361862
LOC109006034	2.04983	0.000258071	0.00226795
LOC109006043	3.08035	1.10064e-27	1.04423e-24
LOC109006047	2.70954	2.31734e-05	0.000312639
LOC109006063	1.02407	0.00105725	0.00698596
LOC109006066	1.7668	4.64922e-06	8.01991e-05
LOC109006072	2.24504	0.000103263	0.00106683
LOC109006127	2.59582	2.07779e-05	0.000285007
LOC109006140	2.93468	4.08593e-05	0.000496377
LOC109006158	2.71851	7.72432e-07	1.74487e-05
LOC109006226	1.73282	1.6261e-05	0.000231559
LOC109006253	1.13388	0.000606151	0.00448993
LOC109006262	2.81509	3.34755e-07	8.45991e-06
LOC109006267	2.96147	2.36326e-06	4.49177e-05
LOC109006273	2.91047	0.000228741	0.0020603
LOC109006282	2.55609	6.3091e-09	2.60251e-07
LOC109006286	1.10868	0.00161425	0.00969569
LOC109006293	1.34169	0.0019873	0.011415
LOC109006337	1.68694	1.06458e-06	2.29116e-05
LOC109006343	1.01327	0.010622	0.0406423
LOC109006369	1.29526	8.015e-05	0.000876148
LOC109006371	6.9407	8.44853e-13	9.11721e-11
LOC109006403	9.70706	1.17969e-18	3.58154e-16
LOC109006404	1.31593	0.00333777	0.0169532
LOC109006410	1.49388	0.00190576	0.0110671
LOC109006466	7.64204	3.31096e-12	3.11531e-10
LOC109006493	2.1159	2.23211e-07	5.92367e-06
LOC109006510	2.73681	0.0131175	0.0477391
LOC109006514	1.93798	0.00242109	0.0133063
LOC109006515	1.73958	0.000868426	0.00596143
LOC109006516	4.2346	1.07182e-07	3.15316e-06
LOC109006521	2.58003	0.00139881	0.00867402
LOC109006562	2.12224	2.76287e-07	7.1408e-06
LOC109006564	1.45163	0.000214586	0.0019568
LOC109006572	1.26621	0.00171296	0.010158
LOC109006585	3.36291	2.42559e-05	0.000325078
LOC109006593	1.52767	5.27139e-06	8.89768e-05
LOC109006601	3.98584	2.00562e-08	7.10232e-07
LOC109006604	3.5376	2.58437e-05	0.000341731
LOC109006610	10.4395	4.57746e-09	1.9703e-07
LOC109006619	5.1777	2.9878e-12	2.83467e-10
LOC109006654	3.01682	3.93303e-05	0.000482256
LOC109006660	1.74506	0.00630267	0.0274506
LOC109006665	5.35043	5.10542e-15	9.45125e-13
LOC109006666	1.0156	0.00261706	0.0140876
LOC109006673	2.71963	6.83056e-06	0.000111572
LOC109006674	1.6314	0.0092565	0.0366162
LOC109006696	1.61047	0.000429905	0.00339775
LOC109006698	1.50659	0.000221446	0.00200809
LOC109006699	4.34887	1.18658e-05	0.000177519
LOC109006717	1.57614	0.0103431	0.0398795
LOC109006719	3.28627	5.57362e-05	0.000646188
LOC109006755	2.98968	3.9669e-06	6.9858e-05
LOC109006813	1.61689	0.00518718	0.0237146
LOC109006819	1.32679	0.011306	0.0426663
LOC109006821	1.98708	0.00937795	0.0369755
LOC109006829	1.127	0.00035768	0.00293808
LOC109006845	2.46054	1.27492e-06	2.68052e-05
LOC109006848	1.24765	0.00115195	0.00743267
LOC109006885	5.046	0.000233697	0.00209664
LOC109006899	1.81964	1.67222e-10	1.0848e-08
LOC109006915	1.21184	0.000218529	0.00198719
LOC109006920	2.24328	4.43615e-06	7.69315e-05
LOC109006921	1.6121	0.00104837	0.00694947
LOC109006925	7.55253	4.30503e-38	1.40036e-34
LOC109006932	4.16393	3.40064e-11	2.58972e-09
LOC109006940	1.81007	6.05093e-10	3.36048e-08
LOC109006941	3.11964	0.000233521	0.00209589
LOC109006947	2.04138	9.06585e-07	2.00029e-05
LOC109006953	2.5101	0.000260202	0.00228052
LOC109006955	5.17938	1.66373e-09	8.07743e-08
LOC109006961	1.97038	2.89023e-06	5.29449e-05
LOC109006972	3.0401	0.0031093	0.0160614
LOC109006986	1.21865	7.70401e-15	1.38126e-12
LOC109007006	3.38908	1.78105e-07	4.88021e-06
LOC109007017	2.14282	0.00194893	0.011249
LOC109007044	7.25456	8.22839e-07	1.84048e-05
LOC109007045	3.59064	7.77217e-07	1.7522e-05
LOC109007050	4.77843	7.62076e-12	6.72577e-10
LOC109007053	1.94593	0.0137433	0.0492967
LOC109007057	3.77818	5.2549e-08	1.69242e-06
LOC109007064	6.10951	1.71682e-09	8.26468e-08
LOC109007066	2.9941	0.00083839	0.00580813
LOC109007085	3.95915	1.07172e-05	0.000162362
LOC109007090	7.11594	1.63717e-10	1.06815e-08
LOC109007091	6.54367	3.82978e-08	1.27491e-06
LOC109007092	5.70028	5.17981e-07	1.23631e-05
LOC109007102	4.26566	5.43804e-09	2.28037e-07
LOC109007116	4.34061	7.84259e-10	4.1821e-08
LOC109007127	1.3261	4.08431e-12	3.78048e-10
LOC109007128	1.6171	4.11878e-07	1.00952e-05
LOC109007129	1.20509	0.00641655	0.0277872
LOC109007141	1.1726	0.00580977	0.0258018
LOC109007151	2.90984	1.62858e-05	0.000231768
LOC109007159	4.19977	4.35735e-07	1.06001e-05
LOC109007163	2.94015	3.881e-08	1.29008e-06
LOC109007166	5.91352	0.000553097	0.00416882
LOC109007185	1.67425	5.52533e-05	0.000642224
LOC109007199	1.91213	0.000479847	0.00371637
LOC109007204	1.64844	7.14526e-08	2.23179e-06
LOC109007220	1.53927	9.47961e-18	2.50989e-15
LOC109007248	1.48247	0.000254568	0.00224497
LOC109007254	1.24062	0.00367388	0.0182373
LOC109007273	2.69235	3.59107e-05	0.000446386
LOC109007316	3.20385	1.02479e-07	3.03046e-06
LOC109007326	10.8544	0.000164472	0.00156394
LOC109007348	2.05621	0.00495488	0.0228834
LOC109007357	2.99787	1.34111e-06	2.80414e-05
LOC109007359	2.64369	4.59106e-06	7.92557e-05
LOC109007370	1.92664	0.00337493	0.0171114
LOC109007372	7.26242	5.44912e-06	9.14343e-05
LOC109007383	1.87515	0.000346197	0.00287382
LOC109007386	1.46651	0.00185846	0.0108534
LOC109007398	9.7079	2.08702e-09	9.83881e-08
LOC109007407	1.73752	5.9725e-05	0.000684418
LOC109007430	2.80036	8.05078e-05	0.000878794
LOC109007432	1.62166	0.000990319	0.00662054
LOC109007470	1.51411	0.0127011	0.0466082
LOC109007520	2.64051	0.000612359	0.00452268
LOC109007534	1.11311	0.0046844	0.0219338
LOC109007536	1.44774	0.00376724	0.0185792
[truncated: 1,064 more rows]

## Sheet: 0h vs 36h
	log2FoldChange	pvalue	padj
LOC108979070	3.85388	3.04839e-06	4.8638e-05
LOC108979075	1.78536	0.0116996	0.046892
LOC108979086	1.52821	5.94004e-06	8.73991e-05
LOC108979103	5.68156	8.63447e-09	2.62145e-07
LOC108979114	4.12152	1.61268e-31	8.84891e-29
LOC108979135	2.06739	6.48752e-10	2.55604e-08
LOC108979139	6.0955	2.51368e-07	5.39088e-06
LOC108979147	1.79807	0.0111188	0.0450541
LOC108979207	2.00933	0.00411414	0.0207757
LOC108979225	8.65799	7.88398e-07	1.49731e-05
LOC108979229	1.55639	2.0889e-06	3.49657e-05
LOC108979238	1.46201	0.0012606	0.00807366
LOC108979249	4.15215	0.00168366	0.010193
LOC108979251	2.10008	2.61949e-11	1.33933e-09
LOC108979252	4.72605	0.00285175	0.0154722
LOC108979253	3.91744	4.32903e-10	1.77395e-08
LOC108979255	1.49574	0.00094154	0.006359
LOC108979257	1.48552	3.65005e-07	7.5197e-06
LOC108979273	4.26938	0.0020981	0.012184
LOC108979309	1.52779	0.00177883	0.0106573
LOC108979315	2.03948	1.52537e-07	3.47332e-06
LOC108979347	9.26789	1.62437e-08	4.70921e-07
LOC108979356	2.69404	2.0337e-09	7.06051e-08
LOC108979359	1.17043	0.009575	0.0401833
LOC108979360	1.0524	2.34221e-05	0.000285908
LOC108979371	1.25959	1.00555e-05	0.000138869
LOC108979378	1.43845	0.00728	0.0324377
LOC108979379	1.28974	6.58764e-19	9.62351e-17
LOC108979384	1.28856	0.00199399	0.0116972
LOC108979438	8.24064	2.51895e-06	4.10346e-05
LOC108979556	2.06893	2.86325e-25	8.94645e-23
LOC108979561	2.07238	4.6824e-22	9.66422e-20
LOC108979635	1.2025	0.00819833	0.0355508
LOC108979687	6.09717	0.000285652	0.00237452
LOC108979688	2.31457	0.00104377	0.00692471
LOC108979709	1.10215	0.000555815	0.00410943
LOC108979719	2.43504	0.000103627	0.00102116
LOC108979756	5.23848	1.08324e-09	4.0616e-08
LOC108979764	3.77167	1.74182e-08	4.99182e-07
LOC108979789	2.64267	0.00590838	0.0275256
LOC108979799	2.33825	0.00138399	0.00870684
LOC108979814	2.63524	0.00164177	0.010004
LOC108979822	3.21535	0.000601523	0.00438369
LOC108979838	1.9774	0.0083425	0.0360995
LOC108979841	1.31894	0.00280589	0.015288
LOC108979856	1.68381	0.00691125	0.031165
LOC108979861	1.22595	2.37729e-05	0.000289247
LOC108979873	3.13786	0.00148839	0.00924218
LOC108979878	5.19551	3.39978e-06	5.35233e-05
LOC108979910	1.39766	0.00337308	0.0177424
LOC108979930	1.83608	0.00222313	0.0127197
LOC108979938	1.47077	2.68948e-06	4.35603e-05
LOC108979957	3.67734	1.13781e-06	2.06764e-05
LOC108979983	1.24756	0.000240419	0.00206361
LOC108980006	3.93365	1.61755e-10	7.22173e-09
LOC108980007	2.12001	2.4802e-19	3.77007e-17
LOC108980029	2.86127	5.93269e-46	7.85105e-43
LOC108980052	2.39549	0.00105208	0.00697163
LOC108980127	1.31806	2.26751e-05	0.00027739
LOC108980191	1.97718	0.000517715	0.00389142
LOC108980203	1.86323	2.48165e-06	4.05445e-05
LOC108980206	6.78884	2.01613e-05	0.00025059
LOC108980211	2.4792	0.000653997	0.00471721
LOC108980214	2.19944	6.73041e-10	2.63329e-08
LOC108980231	1.8088	0.00106227	0.0070185
LOC108980281	8.96866	1.69139e-07	3.80132e-06
LOC108980296	4.054	3.08755e-08	8.30869e-07
LOC108980308	2.20156	0.00350133	0.0183014
LOC108980317	2.62863	0.000375766	0.00297453
LOC108980343	1.88549	3.85441e-16	3.95948e-14
LOC108980413	2.05319	1.83108e-08	5.20782e-07
LOC108980460	2.90624	1.53485e-26	5.23173e-24
LOC108980487	1.75191	2.13792e-26	7.07304e-24
LOC108980489	1.12707	0.000809442	0.00561691
LOC108980493	1.86335	0.000951762	0.00641264
LOC108980512	8.24196	0.000242024	0.0020758
LOC108980515	2.28659	0.00501017	0.0241823
LOC108980530	2.21129	3.20123e-05	0.00037529
LOC108980567	1.18887	0.00261512	0.0144766
LOC108980569	2.46854	0.000134938	0.00127389
LOC108980597	1.52256	0.00443677	0.0220312
LOC108980619	6.4892	0.00870875	0.0373274
LOC108980628	1.11768	0.00041884	0.00325143
LOC108980634	2.71912	3.28192e-13	2.24417e-11
LOC108980672	1.00564	1.62427e-07	3.6688e-06
LOC108980680	1.95901	2.28231e-07	4.93228e-06
LOC108980688	3.06323	1.02456e-10	4.71361e-09
LOC108980693	2.39873	6.05402e-09	1.88639e-07
LOC108980703	1.20438	1.17523e-09	4.34854e-08
LOC108980761	1.10768	2.03575e-06	3.41778e-05
LOC108980762	3.7889	4.17163e-16	4.26587e-14
LOC108980780	3.66526	0.00136144	0.00859142
LOC108980824	1.14168	1.26721e-09	4.64306e-08
LOC108980877	2.68152	0.000337871	0.0027244
LOC108980914	1.18257	0.00386537	0.0197905
LOC108980934	1.75131	6.23339e-07	1.21099e-05
LOC108980940	1.32989	0.000108861	0.00106573
LOC108980976	2.88088	3.84865e-12	2.25477e-10
LOC108980984	1.29215	0.00297696	0.0160182
LOC108980985	2.37767	0.00125255	0.0080304
LOC108980992	5.39562	7.88817e-08	1.94583e-06
LOC108981014	1.6188	0.00114988	0.00749168
LOC108981025	1.01903	1.29819e-12	8.22687e-11
LOC108981087	7.18145	0.00209641	0.0121793
LOC108981102	2.29236	0.000240546	0.00206391
LOC108981117	1.0158	8.49063e-06	0.000119424
LOC108981125	2.50306	8.87423e-08	2.1467e-06
LOC108981135	1.9926	0.00705088	0.0316768
LOC108981137	1.34713	0.0106492	0.0436065
LOC108981154	2.26536	0.000116486	0.00112762
LOC108981170	3.9282	8.32636e-12	4.71834e-10
LOC108981179	2.97472	2.3806e-16	2.5503e-14
LOC108981192	4.11024	3.90747e-05	0.000448959
LOC108981248	7.66901	3.13381e-05	0.000368731
LOC108981276	4.15286	3.90743e-10	1.61888e-08
LOC108981289	1.02657	9.14271e-05	0.000922348
LOC108981303	7.59386	9.68043e-05	0.000968344
LOC108981334	2.22776	5.86245e-05	0.000629534
LOC108981353	5.24282	0.0001313	0.0012453
LOC108981359	1.5068	0.00795003	0.0347285
LOC108981387	3.30682	0.000526766	0.00394365
LOC108981408	1.14488	3.50215e-10	1.46992e-08
LOC108981418	1.13384	1.29045e-13	9.3049e-12
LOC108981432	1.17819	2.41485e-09	8.30685e-08
LOC108981453	1.6928	0.0018575	0.0110551
LOC108981462	2.10478	0.00347959	0.0182087
LOC108981470	2.59534	2.46924e-20	4.09558e-18
LOC108981482	4.78619	3.31218e-05	0.000386685
LOC108981494	1.97917	8.04604e-08	1.97396e-06
LOC108981529	2.71821	0.00208926	0.0121484
LOC108981537	1.09974	0.00106026	0.00700931
LOC108981618	1.31949	0.0108404	0.0441326
LOC108981620	5.68281	2.99415e-05	0.000355084
LOC108981645	3.1025	1.78045e-09	6.2488e-08
LOC108981667	1.45438	0.00330693	0.017468
LOC108981703	1.03551	5.30164e-10	2.12984e-08
LOC108981751	5.96343	8.19505e-19	1.18945e-16
LOC108981764	2.71237	0.000565493	0.00416838
LOC108981778	1.88151	2.02025e-08	5.70976e-07
LOC108981799	1.30257	3.60543e-17	4.20266e-15
LOC108981839	2.62426	5.35257e-06	7.9958e-05
LOC108981850	5.4737	1.08742e-13	8.07382e-12
LOC108981893	1.69665	1.10786e-05	0.000151327
LOC108981909	1.11006	2.26885e-08	6.29374e-07
LOC108981924	1.87549	5.32159e-08	1.362e-06
LOC108982003	2.2957	0.00174841	0.0105209
LOC108982052	1.59953	0.000131129	0.0012442
LOC108982057	2.75683	0.00478207	0.0233874
LOC108982174	1.33902	3.06115e-06	4.87724e-05
LOC108982179	1.61826	0.000111441	0.00108626
LOC108982186	3.16373	0.00555675	0.0262406
LOC108982189	4.37188	0.00989512	0.0411848
LOC108982201	1.36457	0.00993808	0.0413266
LOC108982240	1.0187	0.00107487	0.00707887
LOC108982252	3.95106	5.58411e-24	1.51356e-21
LOC108982269	1.31357	0.00682477	0.030899
LOC108982288	1.92797	9.08707e-05	0.000917146
LOC108982301	1.20942	4.63816e-06	7.05508e-05
LOC108982327	1.49594	0.000440126	0.00339337
LOC108982350	1.00601	3.01765e-06	4.82159e-05
LOC108982360	1.9054	0.000526567	0.00394347
LOC108982374	3.10778	1.4822e-05	0.000193081
LOC108982394	1.47489	7.5288e-09	2.31387e-07
LOC108982524	3.90022	0.000425966	0.00329765
LOC108982608	1.50519	1.82702e-07	4.07763e-06
LOC108982627	8.90104	9.19424e-20	1.44645e-17
LOC108982636	1.6435	4.6425e-13	3.1084e-11
LOC108982691	2.50491	1.20587e-25	3.87549e-23
LOC108982715	1.24485	6.04577e-12	3.47856e-10
LOC108982837	6.68266	2.5165e-09	8.63013e-08
LOC108982852	1.51045	1.34736e-15	1.26298e-13
LOC108982870	2.90554	1.95472e-13	1.36995e-11
LOC108982943	2.19685	0.00227159	0.0129284
LOC108982947	1.56938	2.3354e-10	1.02019e-08
LOC108982950	8.56909	4.95272e-11	2.4222e-09
LOC108983049	1.06784	0.00552473	0.0261278
LOC108983060	2.30903	2.42361e-11	1.24769e-09
LOC108983073	2.74273	0.0070077	0.0315052
LOC108983075	1.55349	0.00522474	0.0249927
LOC108983079	1.00965	3.30849e-06	5.22629e-05
LOC108983121	6.45638	1.5365e-23	3.84074e-21
LOC108983122	5.97351	1.7428e-25	5.52223e-23
LOC108983123	6.34003	1.46447e-08	4.2843e-07
LOC108983148	7.85476	4.56701e-06	6.95627e-05
LOC108983167	10.3381	3.08913e-17	3.6577e-15
LOC108983260	1.21499	0.000731916	0.0051585
LOC108983281	3.01422	1.46722e-07	3.36474e-06
LOC108983297	2.00197	0.00650486	0.0297044
LOC108983308	3.94699	0.000309025	0.00253099
LOC108983334	1.36553	0.0113059	0.0456313
LOC108983353	1.13898	0.00269758	0.0148525
LOC108983354	1.11175	2.94408e-07	6.1727e-06
LOC108983368	1.97053	2.02475e-10	8.89662e-09
LOC108983444	1.77535	0.00577037	0.0270227
LOC108983458	9.02249	7.25657e-08	1.80189e-06
LOC108983463	2.77444	4.01613e-05	0.000459801
LOC108983469	1.5547	0.00967336	0.0404576
LOC108983472	1.28017	0.00218056	0.0125271
LOC108983484	1.09109	0.002121	0.012279
LOC108983502	9.16761	4.32653e-07	8.71387e-06
LOC108983523	1.80878	2.38027e-05	0.000289454
LOC108983547	1.03068	0.00291271	0.0157366
LOC108983561	2.53407	0.0057388	0.0269251
LOC108983604	2.04775	1.46735e-05	0.000191699
LOC108983621	2.6501	5.90869e-18	7.59587e-16
LOC108983640	9.32794	1.18215e-11	6.48652e-10
LOC108983709	1.65765	0.000260347	0.00220106
LOC108983722	2.57543	1.3176e-06	2.3451e-05
LOC108983727	2.18978	0.0024415	0.0136905
LOC108983753	2.24219	0.0061233	0.0283273
LOC108983756	4.5079	1.50516e-05	0.00019528
LOC108983768	1.18928	8.81374e-05	0.000894374
LOC108983770	1.72567	0.000544998	0.00404915
LOC108983800	1.77774	0.0121411	0.048279
LOC108983837	2.50537	0.000118131	0.00113815
LOC108983857	1.54508	0.00551031	0.026076
LOC108983872	2.24071	0.00167453	0.010162
LOC108984033	1.86351	1.06153e-07	2.51646e-06
LOC108984049	2.74741	2.33552e-08	6.4548e-07
LOC108984102	1.66371	0.00490728	0.0237929
LOC108984109	7.24982	0.000237925	0.00204532
LOC108984117	7.42256	1.26309e-05	0.00016864
LOC108984123	9.68996	9.12838e-07	1.6972e-05
LOC108984187	1.36758	0.000391371	0.00307104
LOC108984262	1.13182	1.72147e-06	2.94957e-05
LOC108984277	1.07648	0.000117619	0.00113476
LOC108984287	4.7308	4.61452e-07	9.25249e-06
LOC108984289	2.94526	0.00107847	0.00709843
LOC108984306	3.04935	0.000496242	0.00375068
LOC108984319	1.36242	0.000107184	0.00105252
LOC108984416	1.52399	0.000359904	0.00287018
LOC108984417	8.17422	2.49984e-06	4.07824e-05
LOC108984421	2.23905	5.65879e-06	8.36987e-05
LOC108984441	4.29921	4.3172e-07	8.70287e-06
LOC108984444	1.95533	3.74402e-06	5.83305e-05
LOC108984452	1.69133	7.1511e-06	0.000103061
LOC108984469	2.61349	0.0113482	0.0457527
LOC108984478	1.70255	0.0125959	0.0497055
LOC108984495	7.46643	4.58508e-09	1.46729e-07
LOC108984516	3.54352	1.20916e-21	2.26688e-19
LOC108984534	2.02469	4.79399e-07	9.58669e-06
LOC108984543	3.57197	0.00163713	0.00998111
LOC108984554	6.69683	3.14297e-05	0.00036929
LOC108984581	6.96257	0.00332429	0.0175432
LOC108984703	1.41553	0.00339259	0.0178409
LOC108984723	1.40987	4.82083e-06	7.30331e-05
LOC108984735	1.089	1.30034e-09	4.74129e-08
LOC108984762	2.68687	4.17015e-05	0.00047334
LOC108984789	4.43073	6.02127e-10	2.39329e-08
LOC108984799	2.44273	0.00841337	0.0363572
LOC108984846	4.73443	0.000145749	0.00135941
LOC108984850	1.48223	1.82018e-11	9.63496e-10
LOC108984855	1.92516	1.43399e-07	3.29525e-06
LOC108984866	1.28366	0.00544965	0.0258379
LOC108984879	1.09702	8.1425e-09	2.48551e-07
LOC108984894	7.96932	3.36777e-05	0.000392157
LOC108984907	2.41816	0.00296518	0.0159703
LOC108984929	1.32067	0.0121199	0.0482075
LOC108984942	3.75853	0.00075442	0.00529223
LOC108985003	1.47626	0.00014168	0.00132795
LOC108985005	1.73591	0.00503601	0.024281
LOC108985022	1.18515	0.00991909	0.0412553
LOC108985026	2.16814	0.000733209	0.00516438
LOC108985046	1.05565	1.41813e-07	3.26547e-06
LOC108985094	3.57193	0.00364265	0.0188822
LOC108985103	3.25013	0.000334028	0.00269922
LOC108985147	4.87657	0.00203697	0.011909
LOC108985191	1.18897	0.0025701	0.0142553
LOC108985198	2.13662	0.00272449	0.0149495
LOC108985232	3.04071	7.74811e-08	1.91759e-06
LOC108985246	5.02139	0.000943794	0.00636658
LOC108985250	1.98623	0.000102923	0.00101555
LOC108985255	1.83461	0.00204879	0.0119563
LOC108985341	2.54014	1.85551e-05	0.000233697
LOC108985387	3.23298	5.47323e-09	1.71971e-07
LOC108985411	1.59073	1.40483e-20	2.39428e-18
LOC108985412	1.39097	0.000271445	0.00227607
LOC108985428	1.34679	0.0003805	0.00300671
LOC108985437	1.98984	1.11871e-06	2.03621e-05
LOC108985474	11.4968	2.93185e-08	7.93989e-07
LOC108985489	1.35872	0.000112794	0.00109565
LOC108985515	7.45324	0.000168052	0.00153125
LOC108985524	2.7222	3.16832e-07	6.59369e-06
LOC108985532	1.0982	3.094e-05	0.000364619
LOC108985537	4.40516	1.16063e-23	3.07185e-21
LOC108985559	1.4052	0.0017878	0.0107054
LOC108985597	1.14696	3.52439e-06	5.51762e-05
LOC108985605	1.17664	0.0017324	0.0104348
LOC108985628	7.81542	0.000861639	0.00590984
LOC108985688	1.51408	0.00606249	0.0281212
LOC108985702	1.4044	0.000999704	0.00666973
LOC108985762	1.20933	1.44985e-06	2.55621e-05
LOC108985765	2.35839	6.90903e-37	5.35974e-34
LOC108985769	1.66193	4.77919e-06	7.24511e-05
LOC108985784	2.5096	7.92446e-06	0.000112691
LOC108985785	1.30501	0.000378959	0.00299559
LOC108985797	2.57534	5.70071e-06	8.42081e-05
LOC108985825	2.38797	2.3765e-06	3.90819e-05
LOC108985833	5.39422	2.39076e-06	3.92591e-05
LOC108985887	1.46624	1.18448e-06	2.13349e-05
LOC108985933	8.12133	5.17279e-18	6.76583e-16
LOC108985949	3.70316	0.00211436	0.01225
LOC108985960	1.59977	8.43346e-08	2.05111e-06
LOC108985963	1.65431	0.003076	0.0164568
LOC108985977	1.72327	0.00777788	0.0341289
LOC108986005	4.12699	2.5716e-09	8.76564e-08
LOC108986048	1.06666	5.20524e-06	7.81724e-05
LOC108986109	1.14946	0.000504607	0.00380944
LOC108986123	6.54703	1.08706e-11	6.00876e-10
LOC108986125	1.0888	0.000111333	0.00108568
LOC108986146	1.1527	1.9227e-05	0.000240573
LOC108986163	1.68763	0.000132582	0.00125466
LOC108986192	1.07734	2.74106e-09	9.28698e-08
LOC108986204	5.72826	2.29919e-06	3.79214e-05
LOC108986259	3.04034	4.65577e-08	1.20808e-06
LOC108986264	3.33255	1.13181e-51	2.12187e-48
LOC108986343	2.21202	0.0119964	0.0478094
LOC108986350	1.13595	0.00246347	0.0137917
LOC108986355	1.20658	0.00686704	0.0310403
LOC108986372	4.26625	0.00937982	0.0395816
LOC108986417	2.75875	2.6574e-14	2.15825e-12
LOC108986473	1.3546	1.84315e-06	3.13419e-05
LOC108986491	3.23874	1.16877e-13	8.62095e-12
LOC108986543	1.12526	0.00132847	0.00842586
LOC108986562	1.60867	1.33162e-05	0.000176428
LOC108986609	1.55307	0.00214448	0.012383
LOC108986611	1.03576	1.54462e-05	0.000199594
LOC108986620	2.19771	3.44334e-10	1.45065e-08
LOC108986630	3.24416	0.00370207	0.0191336
LOC108986709	1.51499	0.000732904	0.00516384
LOC108986725	2.25225	0.00398498	0.0202948
LOC108986786	1.4814	5.10734e-05	0.000563787
LOC108986805	1.17589	0.000350927	0.00281154
LOC108986849	1.53113	0.000961006	0.00646523
LOC108986864	2.58933	9.18031e-09	2.76849e-07
LOC108986927	6.46476	0.00204097	0.01192
LOC108986975	1.60901	0.000101367	0.00100328
LOC108986977	3.35771	2.04943e-12	1.25288e-10
LOC108986978	3.78665	1.85666e-08	5.2739e-07
LOC108986982	1.54195	9.15444e-08	2.20737e-06
LOC108986986	1.10879	0.00234899	0.013281
LOC108987000	2.88846	3.46684e-06	5.44267e-05
LOC108987004	1.94379	0.00264839	0.0146211
LOC108987036	4.65225	0.000133367	0.00126012
LOC108987085	1.16024	3.68527e-06	5.75043e-05
LOC108987108	2.72731	9.53597e-18	1.19184e-15
LOC108987126	2.84142	0.01081	0.0440346
LOC108987127	3.79994	0.00274285	0.015028
LOC108987131	2.31676	0.00143531	0.00896697
LOC108987159	1.27178	0.00808608	0.0351818
LOC108987229	2.27344	5.91476e-13	3.86815e-11
LOC108987251	1.05694	0.000183682	0.0016483
LOC108987252	3.03614	8.32531e-21	1.44073e-18
LOC108987265	2.26756	8.4474e-05	0.000861084
LOC108987282	1.61079	0.00176799	0.0106094
LOC108987297	2.23442	0.00119693	0.0077511
LOC108987304	4.59585	2.23991e-06	3.7107e-05
LOC108987356	1.22746	0.00857206	0.0368518
LOC108987372	1.62764	0.00137628	0.00866562
LOC108987393	4.75934	5.55486e-07	1.09429e-05
LOC108987394	2.08258	1.31665e-07	3.05369e-06
LOC108987395	1.05486	1.96099e-09	6.85035e-08
LOC108987422	2.12901	0.000684921	0.00488295
LOC108987473	1.07142	0.00210756	0.0122169
LOC108987555	6.04375	7.53047e-12	4.29982e-10
LOC108987557	4.28462	6.86599e-06	9.97831e-05
LOC108987592	1.10107	1.35943e-09	4.94873e-08
LOC108987610	2.74678	6.04431e-05	0.00064384
LOC108987671	7.66645	3.35768e-58	9.44222e-55
LOC108987683	3.33589	2.44825e-52	5.00712e-49
LOC108987746	3.16263	7.91145e-11	3.708e-09
LOC108987781	2.48491	5.59844e-11	2.70856e-09
LOC108987784	1.43008	0.000270484	0.00226886
LOC108987810	3.06749	4.2194e-05	0.000478205
LOC108987832	1.2804	0.0015134	0.00936646
LOC108987839	2.7952	2.78106e-06	4.48498e-05
LOC108987862	5.86423	0.00172741	0.0104075
LOC108987908	1.16385	2.52677e-07	5.41378e-06
LOC108987915	1.13998	2.97658e-15	2.73323e-13
LOC108987936	2.19345	8.92373e-05	0.000903905
LOC108987940	3.87857	6.08047e-14	4.69599e-12
LOC108987941	2.46723	0.00375592	0.0193465
LOC108987943	2.62317	5.11576e-07	1.0149e-05
LOC108987956	2.5662	0.00374871	0.0193207
LOC108987982	2.08951	2.73286e-05	0.000327724
LOC108988017	1.7086	0.000519104	0.00389926
LOC108988018	2.21882	3.16239e-20	5.1183e-18
LOC108988023	3.88264	0.000171521	0.00155757
LOC108988052	1.4139	3.67602e-07	7.56627e-06
LOC108988054	4.70523	0.000219261	0.00191043
LOC108988115	1.5284	0.000561304	0.00414429
LOC108988135	1.00168	0.000480539	0.00364979
LOC108988193	1.40665	2.75149e-12	1.65057e-10
LOC108988200	2.60648	0.000152641	0.00141025
LOC108988216	2.09667	4.76698e-05	0.000531695
LOC108988255	4.08113	1.01532e-09	3.81969e-08
LOC108988281	1.43478	0.000149542	0.001388
LOC108988309	3.94155	2.78615e-06	4.48997e-05
LOC108988315	7.04737	4.17008e-05	0.00047334
LOC108988316	7.34795	4.86003e-08	1.25527e-06
LOC108988342	2.56716	7.00474e-10	2.73112e-08
LOC108988364	2.22645	0.00249121	0.0139077
LOC108988382	4.29987	2.25577e-07	4.89182e-06
LOC108988395	1.01875	2.11151e-05	0.000260717
LOC108988399	1.00783	0.00208623	0.0121339
LOC108988452	2.23576	5.77208e-22	1.1805e-19
LOC108988485	1.33747	7.23443e-05	0.000752093
LOC108988496	3.25279	2.21655e-05	0.000271896
LOC108988525	3.78634	7.28192e-16	7.34625e-14
LOC108988544	2.34273	0.0019443	0.0114619
LOC108988550	1.86863	0.0022623	0.012888
LOC108988556	1.29861	2.08985e-08	5.86503e-07
LOC108988564	1.316	5.72294e-05	0.000617798
LOC108988594	1.87456	7.09946e-12	4.06403e-10
LOC108988604	3.56554	8.46004e-28	3.22586e-25
LOC108988605	3.86191	1.82103e-12	1.1224e-10
LOC108988637	1.3278	1.20124e-11	6.55928e-10
LOC108988651	5.47324	1.59198e-08	4.62126e-07
LOC108988662	2.19105	0.000682275	0.0048688
LOC108988687	2.73615	3.98374e-05	0.000456789
LOC108988710	1.563	2.56224e-06	4.16494e-05
LOC108988734	1.29915	0.00421766	0.0211891
LOC108988763	3.54746	8.44691e-09	2.57145e-07
LOC108988781	1.01183	3.18976e-09	1.07265e-07
LOC108988806	3.19219	0.000109186	0.00106708
LOC108988837	3.22721	0.000389518	0.00306291
LOC108988849	1.30036	0.00224653	0.0128112
LOC108988867	3.4221	3.45113e-23	8.17264e-21
LOC108988883	1.56032	0.00197589	0.0116214
LOC108988917	3.41233	7.62934e-06	0.000109073
LOC108988942	1.4363	0.00252275	0.0140418
LOC108988973	4.19836	1.80835e-14	1.50676e-12
LOC108989003	3.72648	7.75507e-07	1.47602e-05
LOC108989023	1.34859	0.00139998	0.00879267
LOC108989025	5.46008	5.74066e-11	2.76547e-09
LOC108989071	3.34829	1.39959e-06	2.47732e-05
LOC108989124	1.78701	0.00282562	0.0153674
LOC108989146	1.05529	0.00541537	0.0257024
LOC108989179	1.97366	0.00595555	0.0276879
LOC108989202	8.33717	1.92458e-23	4.70624e-21
LOC108989203	6.8482	1.94089e-14	1.59942e-12
LOC108989230	4.56148	1.34142e-18	1.88613e-16
LOC108989320	3.81547	2.20969e-05	0.00027135
LOC108989386	1.52206	0.000277698	0.00232071
LOC108989402	1.00438	0.00622929	0.0286996
LOC108989425	4.42075	3.11756e-05	0.000367011
LOC108989432	7.78064	1.27394e-06	2.27618e-05
LOC108989435	3.60097	4.54684e-07	9.12491e-06
LOC108989444	5.74064	5.86613e-08	1.48615e-06
LOC108989461	1.27981	2.5111e-07	5.39047e-06
LOC108989484	1.96036	0.000324375	0.00263446
LOC108989488	2.87945	3.90657e-07	7.97514e-06
LOC108989494	2.66188	1.33792e-06	2.37376e-05
LOC108989514	2.37478	0.00210029	0.0121904
LOC108989520	5.59872	6.02933e-09	1.8813e-07
LOC108989532	1.84629	7.35899e-07	1.40898e-05
LOC108989533	7.26473	1.01443e-06	1.86451e-05
LOC108989540	6.91693	3.0936e-07	6.46209e-06
LOC108989567	1.34625	1.9029e-10	8.42708e-09
LOC108989571	1.65216	0.00584657	0.0273055
LOC108989576	1.57269	1.11511e-05	0.000152053
LOC108989577	1.06355	1.78498e-05	0.000226108
LOC108989585	2.87129	1.75446e-08	5.01525e-07
LOC108989594	1.82756	6.53151e-05	0.000687596
LOC108989711	1.21317	1.45973e-06	2.56558e-05
LOC108989721	4.15705	0.00024472	0.00209254
LOC108989732	1.10488	0.000561774	0.0041464
LOC108989751	1.10219	0.00157876	0.00968303
LOC108989752	1.18844	0.000313195	0.00255937
LOC108989756	1.76901	0.000854908	0.00586904
LOC108989775	1.60024	4.95037e-05	0.000548074
LOC108989821	1.64843	2.10862e-06	3.52173e-05
LOC108989825	1.61876	7.97327e-10	3.061e-08
LOC108989834	2.30173	0.000219546	0.00191142
LOC108989844	1.68571	0.00181443	0.0108446
LOC108989910	1.29128	2.67621e-07	5.69601e-06
LOC108989912	2.58843	5.76808e-06	8.50915e-05
LOC108989932	8.62168	0.000254364	0.00216104
LOC108989947	3.49711	0.00491029	0.0238023
LOC108989949	2.0696	1.24221e-05	0.000166129
LOC108989957	3.71457	0.000194816	0.00172483
LOC108989980	1.53268	1.02069e-05	0.000140874
LOC108989997	3.60166	1.33402e-11	7.26669e-10
LOC108990033	1.915	1.18241e-06	2.13147e-05
LOC108990078	1.27418	0.00681513	0.0308677
LOC108990109	1.22225	1.85644e-05	0.000233697
LOC108990137	1.71104	0.000295674	0.00244191
LOC108990150	1.40529	7.74321e-07	1.47501e-05
LOC108990176	1.8917	0.0111232	0.0450636
LOC108990182	1.52281	0.000458658	0.00351325
LOC108990186	2.8988	0.000847245	0.00582177
LOC108990221	5.50832	0.000171188	0.00155605
LOC108990254	5.70345	1.62672e-12	1.01375e-10
LOC108990255	6.93148	4.50721e-06	6.8885e-05
LOC108990269	1.36849	0.000917463	0.00622066
LOC108990342	3.11218	0.00156462	0.00960938
LOC108990345	1.21482	0.00776467	0.0340776
LOC108990346	1.15477	0.00202229	0.0118416
LOC108990408	1.24652	4.44516e-06	6.81218e-05
LOC108990410	3.2064	0.000187317	0.00167539
LOC108990413	1.78926	0.00256585	0.0142352
LOC108990424	3.41288	0.000930352	0.00629289
LOC108990467	3.26628	0.00511235	0.0245668
LOC108990497	1.0248	0.000374242	0.00296455
LOC108990503	1.3765	0.000300405	0.00247372
LOC108990529	1.39488	0.000181859	0.00163717
LOC108990537	2.3142	9.11081e-07	1.69533e-05
LOC108990600	2.3278	0.006165	0.0284512
LOC108990634	1.86683	0.00105336	0.00697597
LOC108990639	1.643	0.00272621	0.0149553
LOC108990691	1.42418	1.33085e-05	0.000176428
LOC108990701	1.77314	0.000231845	0.00200195
LOC108990709	1.00778	0.00847891	0.0365983
LOC108990813	2.41073	0.000413272	0.00321873
LOC108990846	4.0701	3.99888e-21	7.19702e-19
LOC108990853	1.4148	0.00878477	0.0375559
LOC108990862	1.09953	1.46389e-05	0.000191361
LOC108990864	1.85063	7.0528e-06	0.000101971
LOC108990866	4.17686	4.1567e-08	1.09117e-06
LOC108990950	1.37373	0.000392603	0.00307749
LOC108990965	2.15931	2.76742e-35	1.88662e-32
LOC108990971	2.9744	1.11247e-18	1.59409e-16
LOC108990972	1.06411	0.000422571	0.00327474
LOC108990991	2.16982	2.22381e-07	4.83372e-06
LOC108991014	1.91127	0.00409632	0.020709
LOC108991021	11.2466	4.10823e-08	1.07971e-06
LOC108991044	5.48669	6.96735e-13	4.51713e-11
LOC108991125	6.25799	2.33692e-16	2.51549e-14
LOC108991155	2.1342	5.91568e-05	0.000632932
LOC108991156	1.3301	5.39765e-05	0.000592057
LOC108991159	1.99732	3.38976e-11	1.7137e-09
LOC108991181	1.22215	0.000374907	0.00296877
LOC108991183	1.45585	7.44151e-11	3.51705e-09
LOC108991209	2.91046	3.21459e-07	6.67761e-06
LOC108991229	2.32059	1.23423e-07	2.88933e-06
LOC108991233	1.75912	0.00894304	0.0380756
LOC108991260	1.34851	0.00743485	0.032932
LOC108991273	2.10577	4.72549e-06	7.16853e-05
LOC108991294	2.12944	1.23035e-19	1.92217e-17
LOC108991297	4.11196	1.85301e-06	3.14857e-05
LOC108991298	8.07258	1.3873e-07	3.20432e-06
LOC108991299	6.13406	4.81292e-05	0.000536552
LOC108991305	1.37027	0.000156745	0.00144224
LOC108991335	3.02038	1.30693e-15	1.23021e-13
LOC108991382	6.71402	1.90462e-07	4.2424e-06
LOC108991395	2.12398	0.00730775	0.0325163
LOC108991446	13.3881	6.39384e-11	3.05397e-09
LOC108991483	1.55216	2.26962e-09	7.85533e-08
LOC108991514	3.8068	0.000181277	0.00163258
LOC108991568	2.07954	0.000988482	0.0066135
LOC108991578	1.35856	8.82515e-10	3.36508e-08
LOC108991582	3.4241	1.63861e-06	2.82915e-05
LOC108991586	1.03632	2.60102e-08	7.09274e-07
LOC108991591	7.14513	0.00227477	0.0129333
LOC108991594	1.41083	4.92626e-07	9.825e-06
LOC108991603	3.18845	2.13561e-07	4.66907e-06
LOC108991616	2.72947	0.00119274	0.0077262
LOC108991675	1.66189	1.18762e-06	2.13573e-05
LOC108991676	3.29475	6.18168e-07	1.20532e-05
LOC108991683	4.44533	5.26173e-07	1.04019e-05
LOC108991687	3.30312	0.000778758	0.00543584
LOC108991731	2.72121	9.68188e-08	2.3147e-06
LOC108991741	2.91052	0.00025774	0.00218559
LOC108991765	1.21645	1.95411e-05	0.000243901
LOC108991777	8.43527	1.08388e-10	4.95609e-09
LOC108991798	1.95187	2.19303e-05	0.000269785
LOC108991824	1.7807	6.38078e-05	0.00067362
LOC108991826	2.33974	0.0102428	0.0422697
LOC108991835	1.52085	0.0012523	0.0080304
LOC108991838	3.37099	1.64174e-35	1.1542e-32
LOC108991858	1.07992	1.32357e-05	0.000175671
LOC108991861	1.71142	6.38351e-10	2.5239e-08
LOC108991922	2.41678	0.00510581	0.0245439
LOC108991945	7.36	3.95364e-07	8.05662e-06
LOC108991974	6.00083	8.94054e-25	2.57866e-22
LOC108991981	1.7863	3.58438e-05	0.00041459
LOC108992001	4.40809	1.12257e-07	2.64722e-06
LOC108992047	2.96129	0.00124584	0.00800331
LOC108992061	3.54738	6.26251e-10	2.48042e-08
LOC108992066	1.1174	0.00193371	0.0114121
LOC108992083	2.67036	1.21571e-05	0.000162946
LOC108992087	1.21367	0.000126398	0.00120695
LOC108992094	1.07344	0.000921532	0.00624449
LOC108992095	2.5449	0.0104936	0.0430792
LOC108992104	1.10345	0.000223505	0.00193914
LOC108992157	1.08428	1.79968e-05	0.000227713
LOC108992163	2.83185	2.0676e-11	1.07424e-09
LOC108992171	1.14196	0.000162023	0.00148474
LOC108992175	2.61618	4.76452e-11	2.34546e-09
LOC108992203	2.3972	2.97097e-05	0.000353266
LOC108992232	1.58636	0.00809349	0.0351891
LOC108992247	6.92036	2.70043e-07	5.7367e-06
LOC108992257	3.74302	5.40847e-05	0.000592666
LOC108992258	2.33459	0.00373641	0.0192661
LOC108992264	1.83567	8.90511e-13	5.70764e-11
LOC108992266	1.21608	0.00202893	0.0118712
LOC108992267	1.07482	0.00028225	0.00235264
LOC108992268	4.21113	5.72661e-11	2.76463e-09
LOC108992284	1.83581	4.22567e-12	2.45012e-10
LOC108992288	2.011	2.55203e-11	1.30781e-09
LOC108992309	8.4318	0.000146325	0.00136309
LOC108992311	8.5708	1.48874e-06	2.60843e-05
LOC108992312	2.13794	2.44298e-06	4.00138e-05
LOC108992325	1.26676	0.00126083	0.00807366
LOC108992398	6.28435	0.000268373	0.00225685
LOC108992456	1.7846	0.000353724	0.0028279
LOC108992532	1.63212	0.000839479	0.00577546
LOC108992591	2.22161	0.0117423	0.0470298
LOC108992658	1.74436	0.000244112	0.00208893
LOC108992662	2.75751	0.00373175	0.0192615
LOC108992672	1.52777	8.38462e-07	1.57585e-05
LOC108992697	3.78544	0.00323761	0.0171763
LOC108992765	3.29441	6.98205e-18	8.82445e-16
LOC108992808	1.95458	0.000322442	0.00262255
LOC108992809	1.73638	5.61171e-05	0.000609139
LOC108992829	1.17664	0.000662707	0.00476324
LOC108992835	1.43006	0.00890442	0.0379543
LOC108992846	1.30095	0.00711406	0.0318815
LOC108992867	1.92852	0.000471383	0.0035936
LOC108992870	3.52241	1.24044e-07	2.90085e-06
LOC108992877	1.03458	0.00907991	0.0385635
LOC108992883	1.32348	2.81478e-07	5.95711e-06
LOC108992886	1.44526	6.51152e-10	2.56101e-08
LOC108992892	1.79848	0.000288142	0.00239024
LOC108992927	4.21285	1.75487e-10	7.80225e-09
LOC108992990	1.99674	0.00133136	0.00843471
LOC108993000	1.64534	3.06117e-17	3.64376e-15
LOC108993011	2.79415	2.80672e-16	2.93688e-14
LOC108993021	2.22371	0.00250244	0.0139453
LOC108993043	2.22135	2.93286e-08	7.93989e-07
LOC108993086	2.57732	0.00553515	0.0261661
LOC108993124	1.88468	1.15352e-05	0.000155954
LOC108993143	7.81097	3.29626e-05	0.000385025
LOC108993145	10.3836	1.63762e-06	2.82915e-05
LOC108993152	1.40063	0.000228018	0.00197373
LOC108993154	1.98008	0.000617993	0.00448628
LOC108993162	4.01939	5.40698e-05	0.000592666
LOC108993183	1.00183	2.9026e-05	0.000345684
LOC108993196	2.36453	0.00334462	0.0176133
LOC108993204	1.37233	9.46528e-05	0.000950203
LOC108993212	1.26929	9.72172e-10	3.66962e-08
LOC108993232	1.7784	3.26541e-06	5.17702e-05
LOC108993245	4.22856	0.00322265	0.0171071
LOC108993269	1.166	5.88644e-08	1.48869e-06
LOC108993271	7.01962	0.00177013	0.0106193
LOC108993288	1.84132	2.90919e-11	1.48073e-09
LOC108993298	3.74254	4.72195e-09	1.50467e-07
LOC108993306	1.89343	0.000371854	0.00295083
LOC108993317	2.74027	0.0028423	0.015434
LOC108993341	1.12798	0.000217651	0.0018986
LOC108993342	1.05462	0.00691624	0.0311796
LOC108993352	4.31011	0.000770298	0.00538515
LOC108993355	3.81981	1.12899e-07	2.65958e-06
LOC108993394	1.0639	0.00810188	0.0352073
LOC108993399	3.43075	4.38305e-07	8.81982e-06
LOC108993403	1.40893	0.000901854	0.00613402
LOC108993432	4.60518	4.13264e-10	1.70591e-08
LOC108993436	1.21336	0.00563236	0.0265475
LOC108993439	1.34624	2.04688e-08	5.76329e-07
LOC108993446	1.60966	0.00111102	0.00728496
LOC108993447	4.55326	6.14116e-09	1.91089e-07
LOC108993488	1.92531	4.32121e-10	1.77395e-08
LOC108993508	2.46634	9.65028e-08	2.3096e-06
LOC108993548	2.53839	8.25855e-17	9.19766e-15
LOC108993586	3.06979	4.12098e-09	1.34752e-07
LOC108993587	1.20866	0.00622015	0.0286634
LOC108993590	5.46293	3.53493e-13	2.40258e-11
LOC108993609	1.42274	3.70429e-07	7.61054e-06
LOC108993646	1.01302	0.00428186	0.0214302
LOC108993654	6.22618	0.000119355	0.00114818
LOC108993678	1.89234	0.00257085	0.014256
LOC108993789	4.96424	2.04566e-07	4.50747e-06
LOC108993888	3.11744	0.00048338	0.00366642
LOC108993927	1.27893	0.00494961	0.0239465
LOC108993983	6.54786	1.15287e-08	3.42617e-07
LOC108994054	1.35431	0.0110603	0.0448745
LOC108994077	2.09343	6.08323e-25	1.80072e-22
LOC108994088	1.1242	9.75624e-07	1.80202e-05
LOC108994127	7.68729	6.98455e-09	2.16137e-07
LOC108994130	2.22986	0.00482729	0.023542
LOC108994142	1.76812	1.27737e-09	4.67266e-08
LOC108994156	2.57377	3.18387e-05	0.000373832
LOC108994185	2.99019	0.00667027	0.0303399
LOC108994201	2.28416	0.00225266	0.0128397
LOC108994208	1.0334	1.786e-12	1.10384e-10
LOC108994210	1.14244	0.0002051	0.00180593
LOC108994212	3.24146	8.1199e-07	1.53017e-05
LOC108994230	1.73354	0.00115919	0.00754145
LOC108994259	1.81141	3.32417e-09	1.1112e-07
LOC108994304	4.25512	8.50409e-07	1.59563e-05
LOC108994389	1.25953	1.70687e-05	0.000217561
LOC108994392	1.00685	0.000885917	0.00604992
LOC108994404	2.87275	9.49437e-05	0.000951849
LOC108994448	3.78582	0.000189604	0.00169133
LOC108994470	9.06587	0.00100277	0.00668624
LOC108994514	1.13047	8.84388e-14	6.63203e-12
LOC108994517	7.01337	2.97131e-08	8.03432e-07
LOC108994522	1.00405	0.000317845	0.00259109
LOC108994549	1.5222	4.3421e-09	1.40351e-07
LOC108994552	1.17231	0.000307022	0.00251991
LOC108994554	2.25731	1.17281e-05	0.000158176
LOC108994581	4.0743	6.80109e-15	5.97673e-13
LOC108994589	1.00514	0.00679809	0.0307967
LOC108994599	2.80842	3.52341e-07	7.2855e-06
LOC108994600	3.99154	0.000492314	0.00372414
LOC108994607	1.86679	0.00130404	0.0082873
LOC108994625	2.65905	0.0039042	0.019962
LOC108994664	1.00018	0.00149092	0.00925277
LOC108994709	3.47736	0.000144992	0.00135404
LOC108994721	4.30124	0.000100094	0.000993736
LOC108994722	4.21822	2.748e-05	0.000329014
LOC108994793	4.11983	2.81919e-06	4.53348e-05
LOC108994806	10.9374	1.5853e-07	3.59521e-06
LOC108994807	7.48666	6.22588e-07	1.21058e-05
LOC108994808	8.07076	2.66942e-08	7.26166e-07
LOC108994816	2.46631	0.00175213	0.010539
LOC108994843	6.12578	1.18979e-09	4.39518e-08
LOC108994845	2.29091	9.73948e-06	0.000135086
LOC108994850	6.61691	8.05167e-05	0.000825608
LOC108994853	1.71206	1.70903e-05	0.000217712
LOC108994882	1.83511	2.57951e-05	0.000310993
LOC108994885	1.4359	2.7567e-12	1.65057e-10
LOC108994887	1.59084	0.0070938	0.0318351
LOC108994918	2.25207	9.99424e-15	8.5817e-13
LOC108994932	1.9361	1.56601e-05	0.00020201
LOC108994933	2.00577	1.57701e-07	3.58342e-06
LOC108994937	1.11478	0.00487293	0.0236873
LOC108994965	4.62659	9.59945e-31	4.69476e-28
LOC108994979	1.01296	7.62608e-08	1.88947e-06
LOC108995028	2.99473	2.7263e-10	1.17753e-08
LOC108995040	2.68088	0.000644885	0.00465895
LOC108995044	1.10007	5.3285e-06	7.97042e-05
LOC108995068	1.32949	8.50869e-33	5.03737e-30
LOC108995096	2.9695	0.00342476	0.0179681
LOC108995189	1.23768	1.20036e-07	2.81885e-06
LOC108995226	2.81839	2.1211e-10	9.30184e-09
LOC108995230	5.66259	2.50652e-05	0.000303005
LOC108995256	1.93571	0.00321701	0.0170903
LOC108995262	1.67925	7.72103e-07	1.47203e-05
LOC108995310	5.42779	9.41462e-13	6.01707e-11
LOC108995317	2.33758	1.39428e-11	7.51649e-10
LOC108995353	1.25367	0.00041067	0.00320348
LOC108995384	6.13264	7.80938e-06	0.000111195
LOC108995386	6.88074	1.62283e-06	2.80838e-05
LOC108995426	1.616	0.000124469	0.00118954
LOC108995469	2.93754	0.000268488	0.00225685
LOC108995475	1.13126	1.44592e-05	0.000189231
LOC108995480	2.30548	9.96984e-07	1.83845e-05
LOC108995489	4.92625	2.40864e-14	1.97044e-12
LOC108995519	1.50988	0.00151657	0.00937575
LOC108995525	2.51006	0.00106444	0.0070287
LOC108995558	1.5723	2.28766e-06	3.7759e-05
LOC108995570	1.85403	4.30822e-15	3.87688e-13
LOC108995576	1.21264	3.76524e-07	7.72165e-06
LOC108995587	3.05629	0.00340325	0.017876
LOC108995606	6.57433	1.70837e-09	6.0146e-08
LOC108995609	6.56649	2.91018e-05	0.000346404
LOC108995622	6.94707	2.76291e-05	0.000330448
LOC108995624	3.93619	3.01766e-12	1.79125e-10
LOC108995625	1.24526	7.39591e-05	0.000765696
LOC108995655	2.61625	1.84016e-05	0.000231922
LOC108995669	2.02368	0.003112	0.0166268
LOC108995671	3.4182	4.71841e-08	1.22293e-06
LOC108995701	6.64846	3.13603e-05	0.000368799
LOC108995717	5.38039	0.000486105	0.00368088
LOC108995732	1.46444	0.00537712	0.0255532
LOC108995740	3.93903	5.44406e-23	1.24975e-20
LOC108995750	1.19574	0.000153072	0.0014122
LOC108995787	2.6211	0.000703579	0.00498805
LOC108995790	1.9793	2.91782e-06	4.6787e-05
LOC108995793	1.04478	0.00904617	0.0384492
LOC108995800	1.31217	0.00242348	0.0136098
LOC108995818	3.43551	5.62005e-05	0.000609139
LOC108995839	1.3469	8.49351e-06	0.000119424
LOC108995841	2.5434	0.000274627	0.00229933
LOC108995846	3.43831	3.35626e-05	0.000391019
LOC108995853	1.51538	4.47539e-11	2.20796e-09
LOC108995856	1.43633	0.00802973	0.0350007
LOC108995889	2.36657	2.91023e-12	1.73205e-10
LOC108995893	3.30869	1.95472e-05	0.000243901
LOC108995915	3.84044	0.00517864	0.0248092
LOC108995921	1.24009	0.00620085	0.028592
LOC108995965	2.30579	6.85898e-06	9.97456e-05
LOC108995978	1.9207	1.42053e-17	1.74632e-15
LOC108995985	2.18249	1.61208e-21	2.9727e-19
LOC108995995	1.39471	0.00570599	0.0268048
LOC108996018	4.56933	0.000885427	0.00604903
LOC108996033	1.15719	9.40828e-07	1.74348e-05
LOC108996035	7.11101	9.31943e-08	2.23995e-06
LOC108996040	6.01715	2.81066e-05	0.000335801
LOC108996044	1.48567	0.00542212	0.025729
LOC108996065	4.87923	7.25831e-05	0.000754227
LOC108996072	6.20941	1.57261e-05	0.000202635
LOC108996082	3.25148	1.61626e-09	5.71715e-08
LOC108996088	5.25166	1.9367e-11	1.01562e-09
LOC108996178	2.62954	2.87156e-07	6.04882e-06
LOC108996183	3.56297	0.000351851	0.00281661
LOC108996194	8.03615	1.30872e-07	3.04155e-06
LOC108996203	3.80934	0.00115609	0.00752564
LOC108996212	1.15353	1.35903e-05	0.00017932
LOC108996250	1.65078	0.00303304	0.0162734
LOC108996285	1.00558	8.01763e-08	1.96913e-06
LOC108996336	3.00209	0.000588628	0.00431207
LOC108996341	2.1955	6.09516e-14	4.69599e-12
LOC108996342	2.7621	2.82573e-10	1.21549e-08
LOC108996348	2.06452	1.17718e-05	0.000158581
LOC108996367	1.34466	9.40891e-05	0.000944965
LOC108996378	1.17628	0.0024395	0.0136846
LOC108996403	1.13421	1.39357e-05	0.000183555
LOC108996426	1.68939	9.73813e-05	0.000973251
LOC108996549	2.95752	0.000351361	0.00281402
LOC108996551	1.17011	0.00325104	0.0172271
LOC108996553	1.75261	0.0106782	0.0436699
LOC108996625	1.73017	0.000391129	0.00307021
LOC108996626	4.90929	1.23034e-07	2.88323e-06
LOC108996643	2.2569	7.71747e-11	3.62826e-09
LOC108996646	1.38897	0.000276065	0.00230964
LOC108996654	3.92352	0.000459837	0.00352109
LOC108996679	1.2902	6.20654e-07	1.20786e-05
LOC108996680	4.52457	9.26343e-32	5.34357e-29
LOC108996686	2.5642	0.0066773	0.0303598
LOC108996690	1.7294	0.000141558	0.00132749
LOC108996691	2.62202	2.49126e-06	4.06719e-05
LOC108996763	4.2888	0.000214366	0.00187431
LOC108996790	1.69343	0.000278755	0.00232868
LOC108996817	2.40274	6.82119e-11	3.23748e-09
LOC108996864	1.84066	0.00244489	0.0137061
LOC108996868	2.39029	0.00851038	0.0366708
LOC108996869	8.52168	3.49954e-06	5.48635e-05
LOC108996871	1.13733	0.00278709	0.015204
LOC108996947	1.86847	0.000501308	0.00378708
LOC108996949	1.26791	1.0235e-08	3.05785e-07
LOC108996952	1.08743	9.97107e-06	0.000137788
LOC108996955	3.75903	0.000132622	0.00125466
LOC108996957	3.05331	0.000658406	0.00473837
LOC108996978	2.00222	0.00181891	0.0108656
LOC108996984	1.88688	2.13978e-07	4.67365e-06
LOC108996989	3.47398	1.18498e-07	2.78563e-06
LOC108996997	1.29123	0.000474013	0.00361073
LOC108997027	3.31896	2.42053e-05	0.000293714
LOC108997033	8.92604	8.64943e-07	1.61755e-05
LOC108997060	1.27026	2.10661e-05	0.000260398
LOC108997093	2.15967	0.000243825	0.00208726
LOC108997102	3.09046	1.16014e-05	0.000156661
LOC108997130	2.10312	1.28384e-07	2.9887e-06
LOC108997142	1.23284	1.57396e-08	4.58078e-07
LOC108997144	2.30882	3.92364e-13	2.64282e-11
LOC108997153	2.94399	1.0833e-06	1.98317e-05
LOC108997174	4.35176	8.20827e-05	0.000839752
LOC108997193	2.19413	2.0295e-09	7.05684e-08
LOC108997197	2.49221	3.83179e-07	7.85099e-06
LOC108997200	1.18814	6.19018e-07	1.20572e-05
LOC108997207	1.57019	3.20667e-07	6.66732e-06
LOC108997210	1.14546	2.41599e-10	1.05334e-08
LOC108997218	1.33772	0.000327902	0.00265831
LOC108997236	2.76484	0.00190984	0.0113008
LOC108997244	2.68233	0.000348025	0.00279626
LOC108997258	1.45783	0.00292636	0.0157891
LOC108997284	2.77315	1.63288e-24	4.59187e-22
LOC108997294	1.52276	0.0118498	0.0473928
LOC108997310	6.66667	0.000290441	0.00240576
LOC108997390	1.3659	0.0103023	0.0424721
LOC108997394	3.55844	0.00451991	0.0223531
LOC108997399	3.6141	3.40381e-21	6.17544e-19
LOC108997446	3.5285	1.48438e-09	5.32602e-08
LOC108997461	2.95727	1.65104e-05	0.000211402
LOC108997466	1.42181	0.000324341	0.00263446
LOC108997468	1.1691	0.000303576	0.00249527
LOC108997474	1.05007	4.11729e-06	6.35736e-05
LOC108997475	1.8339	1.04463e-08	3.11273e-07
LOC108997488	7.39833	2.22788e-06	3.69622e-05
LOC108997489	1.22572	0.00481473	0.0235012
LOC108997513	1.62371	0.00317845	0.0169204
LOC108997591	2.53039	0.000137348	0.00129251
LOC108997611	1.00732	5.57582e-05	0.000606573
LOC108997612	1.50319	0.000699123	0.00496157
LOC108997635	2.81405	1.02361e-06	1.87985e-05
LOC108997636	4.24016	1.68391e-05	0.000215122
LOC108997646	3.20198	0.00190647	0.0112868
LOC108997681	1.91814	2.05532e-07	4.52432e-06
LOC108997696	2.57624	0.000232774	0.00200717
LOC108997708	1.81823	2.88003e-06	4.628e-05
LOC108997732	1.30235	0.00356608	0.0185623
LOC108997824	1.39174	3.77638e-11	1.89214e-09
LOC108997827	1.1909	0.000223343	0.00193848
LOC108997930	1.85381	5.63839e-06	8.34518e-05
LOC108997937	1.31562	0.00525922	0.025115
LOC108997940	6.06774	6.14206e-11	2.95252e-09
LOC108997942	1.27401	2.26542e-10	9.91542e-09
LOC108997958	6.71911	0.00578142	0.0270517
LOC108997983	1.6195	0.000286642	0.00237955
LOC108997995	2.3268	0.000325108	0.00263756
LOC108998009	1.06594	0.00271775	0.0149307
LOC108998046	1.20807	0.00518864	0.0248412
LOC108998047	6.13002	0.000215049	0.00187955
LOC108998074	1.17083	0.000184741	0.00165516
LOC108998087	4.50741	4.15225e-06	6.40693e-05
LOC108998105	1.28616	6.59951e-05	0.000693855
LOC108998106	4.12309	0.000132763	0.00125547
LOC108998196	2.18156	0.00133114	0.00843471
LOC108998197	3.34935	4.28848e-05	0.000485302
LOC108998209	1.69179	0.000999095	0.00666764
LOC108998210	1.81286	1.6444e-09	5.80753e-08
LOC108998214	1.51316	0.0103187	0.042514
LOC108998239	6.08546	7.17453e-14	5.43453e-12
LOC108998277	2.94873	4.86253e-05	0.000540743
LOC108998279	1.94176	3.35145e-05	0.000390863
LOC108998285	1.07639	0.00912873	0.0387355
LOC108998363	2.43492	1.45154e-23	3.66913e-21
LOC108998367	3.1401	4.97725e-10	2.01778e-08
LOC108998369	2.28162	0.00245473	0.0137579
LOC108998372	1.03875	0.00832502	0.0360377
LOC108998484	7.77306	0.0117607	0.0470953
LOC108998513	2.1453	0.00527503	0.0251585
LOC108998540	7.72812	2.51121e-13	1.74367e-11
LOC108998554	1.42825	2.32915e-05	0.000284622
LOC108998582	1.10526	3.12487e-07	6.52135e-06
LOC108998592	4.50911	4.22979e-24	1.16046e-21
LOC108998606	1.03734	0.00149973	0.00929976
LOC108998610	2.72845	7.44685e-05	0.000769553
LOC108998625	1.87173	1.31913e-16	1.44763e-14
LOC108998636	1.29255	0.000451662	0.00346557
LOC108998641	1.06899	0.000177616	0.00160282
LOC108998642	1.55828	0.00292279	0.0157797
LOC108998651	3.887	9.86677e-22	1.8972e-19
LOC108998652	1.76809	1.7933e-07	4.01032e-06
LOC108998664	2.64854	0.00076005	0.00532011
LOC108998717	1.4865	1.41647e-05	0.000185983
LOC108998745	3.9851	4.54495e-12	2.62848e-10
LOC108998746	2.88221	7.05604e-10	2.74162e-08
LOC108998747	2.49467	3.39833e-06	5.35233e-05
LOC108998779	3.14885	0.00379384	0.0194997
LOC108998787	3.02956	6.26455e-18	8.0076e-16
LOC108998793	3.75229	5.57332e-07	1.096e-05
LOC108998815	2.80079	1.87139e-06	3.17741e-05
LOC108998823	1.34258	0.000133785	0.00126355
LOC108998824	2.88231	0.00211916	0.0122715
LOC108998879	2.65282	4.81931e-05	0.000536999
LOC108998882	1.24843	5.22961e-06	7.84336e-05
LOC108998906	3.29013	1.23211e-13	8.94153e-12
LOC108998907	1.12286	5.99614e-05	0.000639617
LOC108998913	3.29363	8.79034e-20	1.39265e-17
LOC108998921	1.54154	0.000113173	0.00109886
LOC108998947	1.13547	0.00156953	0.00963695
LOC108999002	2.14169	5.15708e-09	1.63868e-07
LOC108999019	2.15045	0.000514893	0.00387669
LOC108999029	2.08348	3.92617e-05	0.000450649
LOC108999037	10.4753	5.81942e-06	8.57926e-05
LOC108999068	6.07843	2.80192e-06	4.51215e-05
LOC108999070	1.0831	0.000384066	0.00303276
LOC108999074	1.81494	0.00354214	0.0184718
LOC108999075	1.1083	0.000242596	0.00207833
LOC108999084	2.72882	7.90741e-05	0.000812297
LOC108999137	2.79769	2.82119e-07	5.96507e-06
LOC108999166	1.64595	3.16301e-07	6.58872e-06
LOC108999171	4.45666	1.11084e-05	0.000151641
LOC108999172	1.08849	9.04524e-06	0.000126392
LOC108999174	4.82051	6.67694e-14	5.08426e-12
LOC108999180	3.21967	1.53743e-09	5.4901e-08
LOC108999196	2.19429	0.000712208	0.00504012
LOC108999211	1.13182	0.000172526	0.00156378
LOC108999231	1.05544	0.0115447	0.0463954
LOC108999239	1.64081	7.65589e-06	0.000109355
LOC108999244	1.95674	1.17654e-15	1.11682e-13
LOC108999247	1.10734	0.0104103	0.0427698
LOC108999268	1.93307	2.83759e-05	0.00033866
LOC108999269	1.30215	0.000547206	0.00406287
LOC108999398	1.71311	2.26258e-07	4.89907e-06
LOC108999468	1.2915	1.62924e-07	3.67632e-06
LOC108999491	1.33009	3.56657e-10	1.4914e-08
LOC108999514	1.46786	2.6266e-07	5.5957e-06
LOC108999611	1.28527	0.0071539	0.0320409
LOC108999695	1.39791	0.00312083	0.0166689
LOC108999808	1.53527	1.71815e-06	2.94613e-05
LOC109000132	1.23242	2.64001e-18	3.59953e-16
LOC109000282	3.69025	8.59287e-10	3.28207e-08
LOC109000298	2.34876	2.57612e-10	1.12099e-08
LOC109000306	3.55073	1.20822e-23	3.16062e-21
LOC109000353	3.33901	0.0010938	0.00718037
LOC109000452	2.25869	0.00577163	0.0270227
LOC109000456	7.3219	1.97816e-05	0.00024628
LOC109000463	3.9176	4.85989e-08	1.25527e-06
LOC109000477	1.5719	0.000232408	0.00200479
LOC109000494	3.41096	1.12428e-05	0.000152876
LOC109000510	2.16837	3.23859e-08	8.68399e-07
LOC109000517	2.24173	0.000525144	0.00393805
LOC109000522	1.21217	0.00142783	0.00894011
LOC109000578	1.05337	4.32769e-06	6.65028e-05
LOC109000614	3.07927	4.86435e-18	6.43726e-16
LOC109000624	1.61593	0.00126358	0.00808083
LOC109000669	1.62785	3.35653e-18	4.49475e-16
LOC109000677	4.9011	4.63985e-14	3.6244e-12
LOC109000733	2.05862	6.63788e-06	9.68813e-05
LOC109000734	2.75322	3.52029e-17	4.12479e-15
LOC109000762	1.08839	0.00266977	0.0147174
LOC109000768	2.35993	0.00935926	0.0395038
LOC109000798	2.30382	0.00056526	0.00416803
LOC109000808	1.49627	0.00011331	0.00109944
LOC109000831	1.26321	3.32135e-06	5.23619e-05
LOC109000849	2.86235	3.38199e-07	7.00596e-06
LOC109000880	2.34227	7.73983e-20	1.23492e-17
LOC109000881	1.34133	0.0049164	0.0238268
LOC109000899	2.66025	0.00464499	0.0228262
LOC109000920	2.54007	0.000361665	0.00288115
LOC109001010	2.49273	0.00264437	0.0146132
LOC109001018	2.39275	6.08182e-05	0.000647222
LOC109001030	1.52069	0.00216708	0.0124729
LOC109001123	2.23869	0.000464362	0.00354608
LOC109001139	3.19236	1.41611e-05	0.000185983
LOC109001140	1.35773	8.93254e-06	0.00012505
LOC109001156	1.53796	2.68911e-08	7.30639e-07
LOC109001162	1.76982	3.41559e-08	9.09354e-07
LOC109001178	1.36994	7.37233e-06	0.000105843
LOC109001182	1.59643	6.50259e-05	0.000684873
LOC109001186	1.06749	5.85939e-05	0.000629507
LOC109001191	1.10127	0.00501498	0.0241974
LOC109001192	1.31851	0.000350055	0.00280555
LOC109001197	1.70624	1.70605e-09	6.0146e-08
LOC109001199	3.93889	0.00094241	0.00636297
LOC109001200	1.64482	6.0198e-10	2.39329e-08
LOC109001202	1.79773	3.17899e-06	5.05426e-05
LOC109001245	2.1381	1.61356e-11	8.58163e-10
LOC109001270	6.7304	3.54176e-07	7.31e-06
LOC109001272	1.40854	0.00019031	0.00169426
LOC109001281	3.40967	1.1676e-06	2.11153e-05
LOC109001299	1.37788	0.000666648	0.00478697
LOC109001306	1.66437	0.00200495	0.0117523
LOC109001316	1.274	0.00116749	0.00758665
LOC109001341	7.03214	2.44042e-05	0.000295968
LOC109001342	6.58517	1.52778e-13	1.08424e-11
LOC109001344	4.973	1.11618e-06	2.03325e-05
LOC109001366	4.31258	9.53309e-05	0.000954675
LOC109001387	1.46293	0.000184032	0.00165013
LOC109001404	1.32927	2.12725e-07	4.6644e-06
LOC109001433	1.93349	0.000286093	0.00237587
LOC109001456	2.16973	2.53016e-09	8.66379e-08
LOC109001461	1.3333	0.000795277	0.00553569
LOC109001462	1.56507	2.78465e-07	5.90445e-06
LOC109001506	1.88491	5.23518e-09	1.66115e-07
LOC109001520	2.86488	5.91499e-06	8.70874e-05
LOC109001533	1.77682	0.00285207	0.0154722
LOC109001544	1.40043	3.86336e-10	1.60358e-08
LOC109001564	1.50659	0.000562328	0.00414913
LOC109001573	1.70787	0.00727256	0.0324174
LOC109001595	2.53209	9.53992e-10	3.60705e-08
LOC109001641	2.16797	0.00512568	0.0246184
LOC109001664	2.33756	9.48726e-05	0.00095156
LOC109001676	1.06042	6.40471e-05	0.000675196
LOC109001679	5.2829	5.72643e-16	5.8293e-14
LOC109001730	3.22381	1.6271e-05	0.000209051
LOC109001751	5.20226	2.98549e-06	4.777e-05
LOC109001765	1.8856	3.58967e-07	7.40209e-06
LOC109001783	2.42303	0.00148388	0.00921921
LOC109001789	1.54462	0.0105673	0.0433294
LOC109001806	2.59855	5.76959e-08	1.46831e-06
LOC109001808	1.18029	0.00671121	0.0304891
LOC109001814	1.12842	1.40776e-05	0.000185287
LOC109001829	1.16987	0.0112505	0.0454982
LOC109001906	2.16212	1.4592e-07	3.34975e-06
LOC109001915	1.04119	0.00284628	0.0154482
LOC109001943	2.05408	0.000849594	0.00583613
LOC109001956	1.30018	4.0889e-09	1.33898e-07
LOC109001976	1.07219	0.010004	0.041545
LOC109001985	3.59479	2.67105e-09	9.09086e-08
LOC109002007	2.22113	4.69842e-09	1.4993e-07
LOC109002009	1.97256	0.00447364	0.0221731
LOC109002024	3.90644	2.61905e-16	2.76623e-14
LOC109002028	2.14233	1.57266e-05	0.000202635
LOC109002079	1.0471	0.00020678	0.00181858
LOC109002118	1.26446	7.02238e-05	0.000732079
LOC109002145	1.70141	0.00624324	0.028758
LOC109002180	2.90098	0.00771395	0.0339048
LOC109002182	2.02493	0.0101696	0.0420328
LOC109002221	2.50185	0.000339475	0.0027344
LOC109002246	2.86941	3.99161e-30	1.87082e-27
LOC109002248	1.91185	0.0107341	0.043826
LOC109002252	2.28914	1.52699e-05	0.00019777
LOC109002286	2.70753	0.000111982	0.00109059
LOC109002303	10.056	1.19604e-05	0.000160833
LOC109002304	12.0079	3.09175e-10	1.32234e-08
LOC109002326	7.15948	7.49821e-11	3.53642e-09
LOC109002351	2.11282	7.03549e-10	2.73836e-08
LOC109002375	3.9913	0.00041147	0.00320638
LOC109002376	1.32279	5.05202e-11	2.46541e-09
LOC109002391	2.36077	4.48905e-07	9.02504e-06
LOC109002401	2.0774	0.00689032	0.0311126
LOC109002418	1.55586	0.000296508	0.00244701
LOC109002453	6.57277	0.00740675	0.0328269
LOC109002488	1.88629	0.00120855	0.00781285
LOC109002489	1.9028	5.88939e-08	1.48869e-06
LOC109002543	2.32784	9.12371e-12	5.10587e-10
LOC109002551	1.10722	5.62107e-05	0.000609139
LOC109002586	2.79545	0.00153126	0.00944839
LOC109002638	1.26979	5.61364e-06	8.31403e-05
LOC109002764	1.67778	6.40032e-05	0.000675049
LOC109002803	1.16729	1.10594e-09	4.1261e-08
LOC109002826	1.64533	1.00278e-06	1.84612e-05
LOC109002827	3.71567	1.05871e-06	1.94115e-05
LOC109002856	1.70586	1.76955e-07	3.9651e-06
LOC109002889	1.54461	9.36872e-07	1.73758e-05
LOC109002896	6.61885	5.31846e-11	2.58422e-09
LOC109002963	1.36061	2.6821e-09	9.11467e-08
LOC109003029	1.93339	7.79463e-06	0.000111125
LOC109003171	3.47451	0.00319627	0.017002
LOC109003208	6.48866	1.53182e-06	2.68182e-05
LOC109003218	1.21	7.10402e-11	3.36462e-09
LOC109003229	1.17504	3.90187e-13	2.63605e-11
LOC109003254	2.78213	7.9364e-16	7.97077e-14
LOC109003280	1.45485	0.0022393	0.0127829
LOC109003343	3.15325	8.12485e-07	1.53017e-05
LOC109003355	3.42475	0.00754476	0.0333205
LOC109003358	1.37038	0.00324174	0.0171922
LOC109003440	1.00695	0.000838771	0.00577235
LOC109003478	1.18443	0.011576	0.0464961
LOC109003486	2.95683	0.000695194	0.00493836
LOC109003506	3.08188	0.00014465	0.00135197
LOC109003519	2.66709	0.00069758	0.00495218
LOC109003553	1.6215	3.15383e-07	6.57569e-06
LOC109003573	1.02618	0.000156133	0.00143779
LOC109003585	2.42749	2.5833e-06	4.19311e-05
LOC109003627	3.90343	3.20681e-13	2.20623e-11
LOC109003640	2.75486	6.06832e-12	3.48263e-10
LOC109003656	11.2562	1.10625e-06	2.01967e-05
LOC109003663	2.33613	0.0001182	0.00113833
LOC109003666	2.71461	0.000115529	0.00111932
LOC109003671	1.42742	1.03668e-06	1.9023e-05
LOC109003706	1.50606	5.64306e-05	0.000611228
LOC109003723	1.11635	0.000154761	0.00142574
LOC109003734	4.7127	3.33231e-08	8.90345e-07
LOC109003747	3.00824	3.52058e-10	1.47491e-08
LOC109003797	2.79606	8.05756e-10	3.08809e-08
LOC109003868	1.45023	0.00736915	0.032699
LOC109003924	5.55462	6.58786e-10	2.58651e-08
LOC109003945	2.18175	0.000480776	0.00365036
LOC109003954	1.46741	0.00447358	0.0221731
LOC109003990	1.08073	0.00301284	0.0161843
LOC109004005	5.90115	1.04395e-21	1.99032e-19
LOC109004006	2.5783	1.35602e-05	0.000179133
LOC109004008	2.65073	1.78558e-10	7.92312e-09
LOC109004129	1.02893	2.76562e-09	9.35612e-08
LOC109004134	1.32924	3.80442e-10	1.58496e-08
LOC109004165	1.6721	0.00477438	0.02336
LOC109004171	2.10781	1.58851e-10	7.11887e-09
LOC109004193	1.15372	0.00883827	0.0377295
LOC109004194	1.4096	0.000146387	0.00136311
LOC109004219	1.15141	0.000297171	0.00244978
LOC109004223	1.32796	2.98815e-07	6.25926e-06
LOC109004245	1.47305	0.00745995	0.0330286
LOC109004270	3.23795	1.31037e-06	2.33407e-05
LOC109004274	6.51411	1.33327e-05	0.000176438
LOC109004287	1.36328	0.000834806	0.00575035
LOC109004307	1.1853	3.48991e-09	1.16315e-07
LOC109004312	3.01743	1.74254e-13	1.2289e-11
LOC109004313	1.39646	3.38282e-05	0.000393706
LOC109004366	1.26743	4.29177e-09	1.39346e-07
LOC109004392	1.44569	0.00824169	0.0357251
LOC109004411	2.21513	0.000689609	0.00490643
LOC109004417	7.59266	9.75462e-08	2.32714e-06
LOC109004515	3.16188	6.03527e-21	1.07758e-18
LOC109004523	1.20614	0.00106769	0.00703979
LOC109004543	8.26334	2.37624e-08	6.55931e-07
LOC109004557	1.15012	0.000173096	0.00156832
LOC109004561	1.02444	2.21856e-07	4.82698e-06
LOC109004567	1.55021	0.00120616	0.00779966
LOC109004600	2.52687	7.14666e-06	0.000103061
LOC109004605	1.87678	2.23741e-30	1.07096e-27
LOC109004623	6.02759	7.52824e-10	2.89509e-08
LOC109004625	3.99846	2.5711e-08	7.02819e-07
LOC109004659	2.14565	0.000289264	0.00239734
LOC109004742	3.03509	0.00906979	0.0385318
LOC109004755	1.33943	4.71125e-05	0.000526784
LOC109004756	1.7158	4.97338e-13	3.31024e-11
LOC109004792	1.01143	0.012168	0.0483475
LOC109004805	2.11791	1.34118e-07	3.10736e-06
LOC109004811	1.0614	9.89818e-05	0.00098618
LOC109004831	6.59232	0.00797963	0.034824
LOC109004879	1.98638	0.00247302	0.0138294
LOC109004929	2.75197	2.13449e-05	0.000263409
LOC109004930	2.76265	2.00009e-11	1.04642e-09
LOC109004936	2.1292	0.000215655	0.00188412
LOC109004937	7.85151	0.00964343	0.0403604
LOC109004939	3.59179	0.00035308	0.00282477
LOC109004951	1.37209	7.59366e-06	0.000108673
LOC109004955	1.91274	0.000231901	0.00200195
LOC109004974	2.19312	0.00903661	0.0384158
LOC109004988	1.17817	6.47184e-06	9.47897e-05
LOC109004993	1.35992	3.23119e-15	2.943e-13
LOC109005006	1.00233	0.0053288	0.0253718
LOC109005031	1.31949	0.000537808	0.00400897
LOC109005032	4.19079	0.000755902	0.00529891
LOC109005051	1.08953	1.14317e-09	4.25087e-08
LOC109005065	2.32167	0.000495873	0.0037498
LOC109005071	1.20168	8.11412e-16	8.11304e-14
LOC109005096	1.33682	8.97805e-05	0.000908997
LOC109005161	1.58943	0.0033445	0.0176133
LOC109005188	1.33061	1.96248e-14	1.61131e-12
LOC109005228	1.34593	0.00455285	0.0224779
LOC109005246	3.52274	5.78079e-13	3.79156e-11
LOC109005284	1.17289	1.37345e-07	3.1756e-06
LOC109005291	1.33404	0.000386907	0.00304558
LOC109005294	1.70853	1.17987e-05	0.000158848
LOC109005321	1.08322	0.00215067	0.0124093
LOC109005380	1.48269	8.18109e-08	1.99837e-06
LOC109005393	2.48839	0.000247838	0.00211357
LOC109005394	2.65514	0.000254646	0.00216262
LOC109005451	1.19549	0.00486469	0.0236527
LOC109005452	1.50452	4.57884e-13	3.07493e-11
LOC109005550	2.85507	1.94088e-05	0.000242537
LOC109005551	2.71382	1.09421e-09	4.0959e-08
LOC109005559	2.55946	0.00376973	0.0193935
LOC109005581	1.33133	0.00302265	0.0162292
LOC109005619	3.0908	3.98227e-25	1.22725e-22
LOC109005620	1.81002	1.97146e-09	6.86561e-08
LOC109005636	5.48478	4.1766e-08	1.09512e-06
LOC109005658	1.03645	0.000182619	0.00164203
LOC109005675	3.46704	6.32491e-05	0.000669293
LOC109005678	1.38586	6.75832e-06	9.85366e-05
LOC109005697	2.01708	0.00366807	0.0189877
LOC109005719	1.19523	0.000348754	0.00279913
LOC109005723	2.68346	0.0106342	0.0435689
LOC109005725	3.16484	1.40537e-09	5.09124e-08
LOC109005728	1.94909	2.34908e-09	8.09301e-08
LOC109005731	2.83156	0.000370788	0.00294444
LOC109005748	2.63914	9.37093e-21	1.6093e-18
LOC109005762	1.04105	0.00549758	0.0260377
LOC109005808	9.70575	9.92754e-06	0.000137355
LOC109005809	7.58602	4.2441e-18	5.64968e-16
LOC109005858	1.52588	9.7802e-08	2.33077e-06
LOC109005863	1.32435	0.0016007	0.00978836
LOC109005880	2.08679	0.0022593	0.0128742
LOC109005904	1.24298	5.1695e-05	0.000569531
LOC109005929	1.03921	0.000824827	0.00569556
LOC109005993	1.93957	3.12166e-16	3.23631e-14
LOC109005998	1.2262	9.49965e-06	0.000131922
LOC109006034	2.16108	1.91627e-06	3.24382e-05
LOC109006131	1.23788	0.000387165	0.00304654
LOC109006188	4.00417	0.00944537	0.0397554
LOC109006262	1.26202	5.05089e-06	7.61084e-05
LOC109006282	1.41753	3.30126e-10	1.40129e-08
LOC109006284	3.32471	0.00632372	0.0290516
LOC109006286	1.17518	4.57907e-09	1.46729e-07
LOC109006337	1.1118	0.000148882	0.00138291
LOC109006343	1.08235	0.00025364	0.00215733
LOC109006345	1.67185	0.0124193	0.0491377
LOC109006403	5.94203	9.05057e-11	4.19816e-09
LOC109006466	4.54224	8.82387e-08	2.13911e-06
LOC109006493	3.37059	1.56265e-26	5.247e-24
LOC109006511	1.63356	8.31774e-21	1.44073e-18
LOC109006515	1.51625	0.00028307	0.00235773
LOC109006516	2.38015	0.00112888	0.00736954
LOC109006549	2.07729	0.000294676	0.00243546
LOC109006554	2.13905	3.55073e-11	1.79105e-09
LOC109006556	3.09142	0.00960706	0.0402777
LOC109006562	1.23991	0.000686876	0.00489163
LOC109006585	3.66007	1.45133e-06	2.55681e-05
LOC109006590	2.69068	0.00299287	0.0160962
LOC109006591	1.28973	0.000217837	0.00189949
LOC109006599	2.37857	1.37982e-17	1.70559e-15
LOC109006600	1.57691	1.60176e-09	5.68374e-08
LOC109006647	1.37673	0.000440442	0.00339337
LOC109006654	4.38362	2.75948e-12	1.65057e-10
LOC109006665	4.57557	5.05432e-14	3.9345e-12
LOC109006673	1.71699	0.0012801	0.0081582
LOC109006696	2.00201	9.11534e-22	1.76783e-19
LOC109006698	1.53565	7.55756e-05	0.000779919
LOC109006699	3.50819	3.99461e-05	0.00045757
LOC109006700	1.06899	1.33251e-05	0.000176438
LOC109006716	1.14035	7.69849e-07	1.46898e-05
LOC109006719	1.42945	0.00797066	0.0347916
LOC109006724	1.22292	0.00855744	0.0368101
LOC109006801	1.23063	6.60931e-05	0.000694487
LOC109006813	1.02807	0.00696541	0.0313402
LOC109006819	2.17634	0.0010902	0.00716096
LOC109006821	2.54876	7.38914e-07	1.41355e-05
LOC109006848	1.1788	7.79969e-05	0.000802214
LOC109006900	1.09553	2.68478e-07	5.70885e-06
LOC109006920	1.74627	0.00101191	0.00673518
LOC109006921	1.60427	1.36757e-05	0.000180235
LOC109006925	4.21322	1.1242e-22	2.50653e-20
LOC109006932	4.77147	8.56958e-14	6.44782e-12
LOC109006933	1.39789	0.00237735	0.0133842
LOC109006961	2.03907	2.32391e-06	3.83012e-05
LOC109006977	2.08775	0.010328	0.0425314
LOC109007006	2.62134	1.27847e-13	9.24816e-12
LOC109007019	1.42098	8.65836e-09	2.62516e-07
LOC109007045	2.07287	0.000440233	0.00339337
LOC109007050	4.10749	5.06163e-10	2.04805e-08
LOC109007057	1.94728	0.00234424	0.0132575
LOC109007064	3.44801	0.01032	0.042514
LOC109007085	3.3315	2.50806e-05	0.000303028
LOC109007090	5.29753	0.000208068	0.00182777
LOC109007091	5.07885	6.32301e-09	1.95935e-07
LOC109007092	4.40208	1.47082e-06	2.58105e-05
LOC109007102	2.7455	9.00612e-11	4.18617e-09
LOC109007151	2.2829	0.00126893	0.00810535
LOC109007159	2.06098	0.000245847	0.00210137
LOC109007163	1.93971	0.00124571	0.00800331
LOC109007204	1.25799	0.00011269	0.00109515
LOC109007220	1.00333	5.71304e-05	0.000617024
LOC109007247	4.10285	2.48701e-08	6.81488e-07
LOC109007248	2.01511	5.29948e-11	2.58057e-09
LOC109007273	1.73739	0.0117893	0.0471929
LOC109007316	1.74245	0.000342091	0.00275251
LOC109007348	1.57628	0.000785292	0.00547466
LOC109007357	1.33278	0.0026601	0.0146729
LOC109007370	1.47346	0.00201917	0.0118264
LOC109007405	1.1657	0.00117232	0.00760704
LOC109007470	1.52217	0.00722565	0.0322467
LOC109007484	1.66208	0.00180428	0.0107954
LOC109007523	2.35237	0.0112507	0.0454982
LOC109007532	1.70113	0.000227053	0.00196613
LOC109007543	2.76359	1.32859e-05	0.000176234
LOC109007553	1.83345	0.000258534	0.00218985
LOC109007590	1.80985	4.72413e-13	3.15367e-11
LOC109007613	3.05479	2.56769e-20	4.21644e-18
LOC109007630	2.66757	6.19518e-08	1.55898e-06
LOC109007666	2.25486	5.25803e-10	2.1161e-08
LOC109007682	1.65719	3.22739e-06	5.12396e-05
LOC109007695	3.23003	1.37002e-13	9.81052e-12
LOC109007712	2.80911	1.01281e-06	1.86306e-05
LOC109007719	3.65967	5.08113e-18	6.68481e-16
LOC109007720	2.75404	0.00870892	0.0373274
LOC109007733	3.57468	1.56171e-47	2.50956e-44
LOC109007746	2.39213	6.21334e-21	1.10064e-18
LOC109007755	1.09858	0.00212226	0.0122831
LOC109007760	2.03735	0.00193006	0.0113965
LOC109007762	1.22807	4.55102e-14	3.56739e-12
LOC109007769	1.93904	0.00855531	0.0368101
LOC109007780	6.49179	2.15737e-08	6.01417e-07
LOC109007782	1.66979	1.7318e-09	6.08756e-08
LOC109007804	1.16735	0.000727905	0.00513254
LOC109007861	2.049	6.59574e-17	7.5322e-15
LOC109007867	3.15234	1.80768e-06	3.08086e-05
LOC109007874	1.08734	0.0067727	0.0307188
LOC109007875	1.92705	1.55891e-06	2.71446e-05
LOC109007902	1.32833	0.00488422	0.0237066
LOC109007914	1.1812	0.0104057	0.0427698
LOC109007920	1.71757	0.000775613	0.00542062
LOC109007948	2.56734	3.68466e-07	7.57713e-06
LOC109007998	1.18075	2.29902e-05	0.000281093
LOC109008021	1.5986	0.00978724	0.0408504
LOC109008038	6.70635	1.63629e-12	1.01689e-10
LOC109008041	1.06558	9.52089e-07	1.76289e-05
LOC109008043	1.79171	0.000449733	0.00345312
LOC109008064	2.37868	0.00621964	0.0286634
LOC109008069	1.48808	1.94586e-07	4.31716e-06
LOC109008078	1.36233	6.85317e-05	0.00071643
LOC109008097	1.55572	0.00230904	0.0130914
LOC109008126	1.64886	0.00574793	0.0269613
LOC109008127	1.79336	0.000985038	0.00659732
LOC109008135	1.05101	2.47072e-05	0.00029916
LOC109008153	1.43659	2.0572e-05	0.000255355
LOC109008160	2.02019	4.2773e-05	0.00048428
LOC109008163	1.5146	0.000400966	0.00313539
LOC109008172	3.4408	0.00016934	0.00154112
LOC109008220	1.8033	0.0123254	0.0488178
LOC109008248	3.44692	1.53568e-06	2.6844e-05
LOC109008258	1.14563	9.94997e-06	0.000137581
LOC109008273	3.37742	0.00375006	0.0193232
LOC109008286	10.7623	0.000112494	0.00109443
LOC109008337	2.53449	1.59134e-17	1.94567e-15
LOC109008345	1.10284	0.00482348	0.0235286
LOC109008360	7.47494	1.65605e-06	2.85707e-05
LOC109008428	1.01445	5.87789e-05	0.000630591
LOC109008440	1.94505	2.16996e-12	1.31584e-10
LOC109008467	1.76433	1.95971e-05	0.000244388
LOC109008469	1.01224	0.0088078	0.037628
LOC109008474	2.94806	0.000608349	0.0044277
LOC109008476	3.57474	4.20139e-06	6.47388e-05
LOC109008478	2.37723	5.00988e-08	1.28808e-06
LOC109008479	1.39793	1.04511e-05	0.000143803
LOC109008504	1.24683	0.000100367	0.000996008
LOC109008510	3.33287	2.9324e-10	1.25897e-08
LOC109008511	2.06109	5.76216e-13	3.79039e-11
LOC109008513	1.6233	3.50014e-22	7.35912e-20
LOC109008517	1.2621	1.64049e-05	0.000210287
LOC109008521	2.14046	0.00144458	0.00901988
LOC109008552	4.16708	9.22637e-05	0.000929537
LOC109008553	1.78635	5.43089e-06	8.0913e-05
LOC109008577	1.46407	0.000132024	0.00125112
LOC109008584	1.48532	1.47301e-09	5.29365e-08
LOC109008594	1.05514	0.000808875	0.0056147
LOC109008601	1.43401	0.00550133	0.02605
LOC109008602	4.57671	1.06269e-10	4.86913e-09
LOC109008603	5.4748	8.54589e-06	0.00012001
LOC109008679	1.05477	0.000106052	0.00104276
LOC109008686	1.06282	1.0225e-10	4.71361e-09
LOC109008691	2.0073	0.00035896	0.00286366
LOC109008728	9.87424	1.3547e-12	8.51302e-11
LOC109008731	1.36796	0.000682588	0.0048688
LOC109008746	8.81708	2.75565e-06	4.44719e-05
LOC109008760	1.98717	0.000149856	0.00139023
LOC109008774	2.08013	0.00585682	0.0273363
LOC109008841	9.81532	1.46819e-05	0.000191699
LOC109008861	1.31467	0.000808553	0.0056142
LOC109008872	2.24079	0.000100923	0.000999856
LOC109008876	1.35452	0.000472534	0.00360115
LOC109008917	3.04576	1.11983e-05	0.000152407
LOC109008926	1.5689	2.55868e-06	4.16216e-05
LOC109008938	1.41551	7.27074e-05	0.00075517
LOC109008959	2.35079	1.12539e-05	0.000152876
LOC109008971	2.83793	2.01946e-12	1.23792e-10
LOC109008990	1.00101	0.00204448	0.0119343
LOC109009017	1.45138	0.000325034	0.00263756
LOC109009025	2.41429	0.000541236	0.0040302
LOC109009088	6.25818	0.000274568	0.00229933
LOC109009092	2.05349	0.00276358	0.0150867
LOC109009109	2.44632	0.000385656	0.00303785
LOC109009118	1.90643	0.00063831	0.0046159
LOC109009157	1.04727	0.00333971	0.0176017
LOC109009171	3.42712	0.000146156	0.00136208
LOC109009215	4.91719	1.3727e-11	7.42349e-10
LOC109009226	1.14742	8.39343e-11	3.92572e-09
LOC109009233	1.57789	9.17622e-09	2.76849e-07
LOC109009245	2.72441	1.92463e-07	4.27849e-06
LOC109009246	1.4611	3.26962e-14	2.60839e-12
LOC109009255	1.44769	0.00813587	0.0353277
LOC109009258	4.33195	9.65774e-05	0.000966504
LOC109009284	3.24858	0.00211598	0.0122562
LOC109009286	1.72807	0.00948061	0.0398738
LOC109009287	2.12295	0.000137257	0.00129251
LOC109009305	1.53779	1.2003e-11	6.55928e-10
LOC109009321	1.23177	0.0015854	0.00971579
LOC109009344	6.11653	8.24031e-16	8.16957e-14
LOC109009357	5.00669	7.43612e-09	2.28852e-07
LOC109009376	1.77875	1.57769e-09	5.61603e-08
LOC109009409	2.15599	0.00900994	0.0383242
LOC109009451	3.18462	3.75961e-12	2.20835e-10
LOC109009463	3.17782	0.00323797	0.0171763
LOC109009468	2.50562	1.20362e-08	3.56756e-07
LOC109009489	1.19229	4.23713e-09	1.37949e-07
LOC109009519	2.36793	0.000364699	0.00290121
LOC109009522	1.65643	1.42085e-07	3.26839e-06
LOC109009538	1.16163	8.45009e-06	0.000118962
LOC109009596	4.12081	0.000362016	0.00288293
LOC109009660	1.02073	0.000348756	0.00279913
LOC109009664	3.00371	0.00328762	0.0173905
LOC109009665	3.28664	0.00270403	0.0148771
LOC109009680	1.6323	4.29191e-07	8.65965e-06
LOC109009688	1.57862	3.40136e-10	1.43565e-08
LOC109009705	1.43026	0.0014683	0.00914008
LOC109009754	1.18395	0.00951186	0.039953
LOC109009756	1.79797	8.17507e-15	7.1562e-13
LOC109009810	1.227	0.000161547	0.00148158
LOC109009826	3.20631	3.41263e-06	5.3688e-05
LOC109009842	2.6334	0.00858929	0.0369118
LOC109009849	5.54773	7.6713e-05	0.000790931
LOC109009913	4.51753	6.91985e-28	2.68407e-25
LOC109009933	2.90173	7.21211e-39	6.24042e-36
LOC109009957	2.02942	0.00508409	0.0244604
LOC109009962	1.23036	4.20462e-05	0.000476771
LOC109009969	1.00119	0.00445922	0.0221211
LOC109009971	2.54012	4.77147e-08	1.23526e-06
LOC109009982	1.31505	3.36308e-10	1.42217e-08
LOC109010038	2.57366	2.13111e-08	5.94833e-07
LOC109010040	1.00719	0.008051	0.0350606
LOC109010124	2.00612	0.00866651	0.0371868
LOC109010129	1.1031	9.38233e-10	3.55344e-08
LOC109010130	2.71814	6.13171e-05	0.000651607
LOC109010139	2.09635	3.31615e-09	1.11017e-07
LOC109010142	1.98519	0.00051095	0.00385087
LOC109010147	1.20843	0.00722763	0.0322491
LOC109010172	1.12273	0.00915181	0.0388029
LOC109010233	1.54459	0.00411656	0.0207832
LOC109010260	1.19127	8.24275e-08	2.01071e-06
LOC109010305	2.09432	4.64914e-09	1.48568e-07
LOC109010311	2.24587	4.33819e-09	1.40351e-07
LOC109010339	1.6167	0.00198798	0.0116688
LOC109010369	3.78878	3.60551e-06	5.63677e-05
LOC109010374	1.42783	0.000824307	0.00569371
LOC109010398	2.73455	0.00272027	0.0149356
LOC109010410	6.71162	0.000167375	0.00152714
LOC109010431	1.69219	0.000978599	0.00656201
LOC109010438	2.95787	0.00585334	0.0273314
LOC109010451	1.21532	0.000223667	0.0019398
LOC109010458	1.66834	0.0103183	0.042514
LOC109010482	2.25203	0.00484671	0.0236089
LOC109010521	2.60913	0.001738	0.0104657
LOC109010572	4.2544	9.92376e-05	0.000987416
LOC109010584	4.66878	4.96713e-06	7.49468e-05
LOC109010590	1.19545	0.0112381	0.0454717
LOC109010592	1.3288	6.58937e-05	0.000693363
LOC109010595	1.48421	0.00281528	0.0153317
LOC109010670	1.02847	4.58926e-05	0.000514679
LOC109010690	2.31631	0.00342477	0.0179681
LOC109010746	1.45332	0.000294931	0.00243668
LOC109010759	1.02654	0.0112008	0.0453453
LOC109010777	1.15743	7.56475e-08	1.87634e-06
LOC109010778	2.42513	2.21416e-06	3.67616e-05
LOC109010783	1.07781	1.15344e-09	4.28199e-08
LOC109010824	1.57159	6.49841e-14	4.98958e-12
LOC109010899	1.70797	5.58267e-05	0.000606885
LOC109010910	3.8364	0.00452234	0.0223602
LOC109010911	1.67821	0.00881958	0.0376712
LOC109010923	2.31747	0.00188056	0.0111599
LOC109010940	1.41651	0.000150595	0.00139536
LOC109010986	1.2813	0.00406999	0.0205897
LOC109010988	2.60548	2.05046e-05	0.000254717
LOC109010993	1.37618	1.47107e-07	3.37014e-06
LOC109011000	2.78339	0.00594507	0.027662
LOC109011052	4.63742	6.68951e-14	5.08426e-12
LOC109011053	3.6461	1.6333e-11	8.66614e-10
LOC109011054	1.15785	0.00200699	0.0117612
LOC109011057	1.4123	0.00640963	0.0293741
LOC109011077	2.65072	1.24121e-05	0.000166112
LOC109011084	1.54788	0.00817656	0.0354633
LOC109011086	5.03645	5.91798e-22	1.19943e-19
LOC109011125	2.78751	0.0109806	0.0446225
LOC109011129	1.36523	1.656e-08	4.78857e-07
LOC109011175	2.04466	0.0111647	0.0452157
LOC109011181	1.97804	3.62351e-09	1.20056e-07
LOC109011206	3.62206	0.00985584	0.0410757
LOC109011217	2.7455	0.00448501	0.0222196
LOC109011230	4.21507	0.000175594	0.00158648
LOC109011271	5.32607	3.24015e-05	0.00037926
LOC109011275	1.36665	0.00850928	0.0366708
LOC109011277	1.17243	6.92772e-06	0.000100458
LOC109011281	1.19087	0.00137934	0.00868242
LOC109011295	1.56426	1.14661e-05	0.000155206
LOC109011299	1.15822	0.0031122	0.0166268
LOC109011337	1.09259	0.00129454	0.00823274
LOC109011384	2.74955	1.03032e-14	8.77994e-13
LOC109011397	3.13975	2.27173e-08	6.29397e-07
LOC109011399	1.1734	0.00416324	0.0209813
LOC109011403	1.88995	1.66042e-05	0.000212482
LOC109011417	4.14686	0.000376045	0.00297569
LOC109011418	1.53988	1.83666e-05	0.000231611
LOC109011420	1.29828	4.77856e-10	1.95106e-08
LOC109011453	1.5301	1.08883e-05	0.00014918
LOC109011461	2.02205	0.00442406	0.0219854
LOC109011475	1.64951	0.00579318	0.0270897
LOC109011508	1.085	0.00071871	0.00507814
LOC109011509	2.2395	5.46807e-06	8.12707e-05
LOC109011510	4.53807	9.26434e-10	3.52061e-08
LOC109011512	1.67568	1.00303e-28	4.17873e-26
LOC109011513	2.69852	2.19141e-07	4.77716e-06
LOC109011537	3.07126	0.000446381	0.00343207
LOC109011541	2.48999	0.000753542	0.00528772
LOC109011545	7.05689	2.04454e-06	3.42743e-05
LOC109011547	4.11627	0.000527247	0.00394594
LOC109011563	3.42992	0.000302968	0.00249118
LOC109011580	1.27473	0.000159617	0.00146687
LOC109011614	1.88109	1.68698e-06	2.90598e-05
LOC109011628	6.41878	7.03628e-08	1.75688e-06
LOC109011632	2.98462	4.51833e-14	3.55856e-12
LOC109011640	1.05968	0.00222135	0.0127162
LOC109011647	2.58007	5.46238e-05	0.00059741
LOC109011652	1.53832	0.00204073	0.01192
LOC109011671	6.5861	2.44799e-07	5.27816e-06
LOC109011697	1.72306	1.28528e-18	1.81855e-16
LOC109011698	1.43106	9.37886e-08	2.24943e-06
LOC109011705	3.12685	3.08812e-05	0.000364498
LOC109011718	2.09121	0.000372334	0.00295359
LOC109011731	6.09853	5.34124e-06	7.98417e-05
LOC109011741	1.27758	0.000119376	0.00114818
LOC109011755	2.75104	2.0394e-07	4.49808e-06
LOC109011768	3.26731	1.05205e-12	6.68586e-11
LOC109011795	4.82555	6.02698e-14	4.67548e-12
LOC109011808	2.78556	0.00187666	0.0111426
LOC109011858	1.26774	0.000446314	0.00343207
LOC109011886	2.94937	1.24281e-05	0.000166129
LOC109011891	2.18767	5.72911e-19	8.42403e-17
LOC109011908	7.71562	9.06758e-06	0.000126574
LOC109011944	5.29675	2.3786e-28	9.5556e-26
LOC109011948	2.55661	1.91125e-05	0.000239273
LOC109011951	3.56621	9.35426e-14	6.99145e-12
LOC109011964	2.1699	0.00223412	0.0127605
LOC109011997	2.10258	8.00497e-08	1.96913e-06
LOC109012016	7.30577	1.12761e-09	4.19997e-08
LOC109012043	1.70921	4.29894e-05	0.000485996
LOC109012044	2.53883	3.84213e-09	1.26185e-07
LOC109012056	3.80473	0.0123755	0.0489904
LOC109012135	1.52825	2.34045e-12	1.41541e-10
LOC109012139	2.91448	1.55208e-06	2.70886e-05
LOC109012153	2.50686	0.000434512	0.00335803
LOC109012179	1.46155	1.08339e-06	1.98317e-05
LOC109012221	1.49526	3.63572e-11	1.82981e-09
LOC109012259	1.89138	0.000759418	0.005319
LOC109012305	1.69181	0.0126322	0.0498225
LOC109012311	1.08732	3.78426e-06	5.8754e-05
LOC109012328	1.17104	6.41319e-08	1.60665e-06
LOC109012421	4.7521	8.53707e-07	1.59915e-05
LOC109012435	1.30563	6.93031e-06	0.000100458
LOC109012445	1.77127	0.00137568	0.00866427
LOC109012461	1.71211	5.77593e-05	0.00062292
LOC109012464	1.60843	0.000378471	0.00299383
LOC109012482	2.28039	5.01256e-45	5.93514e-42
LOC109012492	1.8569	0.00339799	0.0178651
LOC109012536	1.22669	8.84581e-07	1.65012e-05
LOC109012564	8.77012	3.37336e-09	1.12597e-07
LOC109012587	3.24427	5.36845e-09	1.69388e-07
LOC109012599	2.48397	4.88785e-07	9.75705e-06
LOC109012645	1.37195	1.16567e-09	4.32029e-08
LOC109012650	1.0846	1.37316e-06	2.43244e-05
LOC109012712	1.12767	0.00570601	0.0268048
LOC109012745	1.84328	0.000369054	0.00293378
LOC109012760	1.71288	1.50483e-08	4.39094e-07
LOC109012768	1.069	0.000819986	0.00567592
LOC109012796	1.50487	1.68896e-10	7.52407e-09
LOC109012810	2.8362	0.00593407	0.0276223
LOC109012825	1.20772	7.25096e-10	2.80766e-08
LOC109012844	4.33999	2.38763e-08	6.58267e-07
LOC109012868	8.32576	1.28465e-07	2.9887e-06
LOC109012889	1.30499	4.48544e-06	6.86456e-05
LOC109012905	1.06135	0.000983619	0.00658978
LOC109012909	1.01723	0.0017223	0.010385
LOC109013075	1.17636	2.60599e-07	5.56761e-06
LOC109013081	6.72977	2.79256e-18	3.7846e-16
LOC109013108	7.66484	1.17259e-45	1.46555e-42
LOC109013116	2.11214	8.13003e-05	0.000833263
LOC109013131	1.42038	7.32138e-05	0.000758678
LOC109013153	1.61241	0.000171316	0.00155658
LOC109013185	1.4571	6.20012e-24	1.66053e-21
LOC109013190	1.62516	1.47944e-07	3.38242e-06
LOC109013212	1.2578	8.12796e-07	1.53017e-05
LOC109013223	2.12309	0.00021373	0.0018702
LOC109013233	2.55799	0.00038494	0.00303753
LOC109013236	1.96562	0.00043174	0.0033389
LOC109013246	1.12284	0.00509354	0.0244969
LOC109013255	3.02325	2.12144e-12	1.29087e-10
LOC109013302	1.1672	2.99867e-13	2.06936e-11
LOC109013306	1.48926	2.39108e-08	6.58409e-07
LOC109013367	2.50617	2.19647e-11	1.13857e-09
LOC109013368	6.39634	6.8879e-10	2.69023e-08
LOC109013369	8.30734	1.90787e-07	4.24543e-06
LOC109013370	8.73164	7.23573e-08	1.7987e-06
LOC109013376	1.55795	0.0107734	0.0439394
LOC109013411	1.02999	0.000187105	0.00167435
LOC109013420	1.2316	2.4754e-05	0.000299404
LOC109013440	10.7957	6.9253e-06	0.000100458
LOC109013441	1.30526	0.0125011	0.0494163
LOC109013464	1.44222	3.04561e-09	1.0257e-07
LOC109013465	1.25352	1.26833e-07	2.96299e-06
LOC109013470	1.36665	0.000148318	0.00137938
LOC109013502	2.49658	4.44223e-22	9.25342e-20
LOC109013503	3.22222	5.44408e-38	4.37412e-35
LOC109013563	9.60922	1.46162e-14	1.23617e-12
LOC109013619	4.3271	8.61916e-05	0.00087621
LOC109013622	2.51983	1.04043e-08	3.10431e-07
LOC109013643	2.75755	1.42302e-08	4.17735e-07
LOC109013651	1.02158	1.06484e-05	0.000146072
LOC109013656	2.73055	2.47588e-20	4.09558e-18
LOC109013693	1.99339	0.000337067	0.00271889
LOC109013708	2.34396	9.37007e-06	0.000130364
LOC109013757	2.25887	1.53519e-06	2.6844e-05
LOC109013786	2.72335	8.28586e-26	2.70155e-23
LOC109013790	1.90545	0.00963566	0.0403378
LOC109013810	1.67317	4.62498e-06	7.0398e-05
LOC109013812	1.24661	0.000140031	0.00131426
LOC109013869	1.90105	1.65577e-08	4.78857e-07
LOC109013873	1.10079	0.00186121	0.0110713
LOC109013878	2.57066	1.56188e-11	8.34624e-10
LOC109013889	1.10469	0.00230207	0.0130551
LOC109013895	4.66508	0.000107925	0.00105887
LOC109013950	2.65493	0.000920243	0.00623764
LOC109013984	1.02452	2.20895e-05	0.00027135
LOC109013993	2.24629	0.00024609	0.00210266
LOC109014010	1.54131	0.00038539	0.00303785
LOC109014020	1.65106	0.000748604	0.00525963
LOC109014076	2.31392	3.09269e-05	0.000364619
LOC109014084	11.5198	8.9422e-07	1.66672e-05
LOC109014091	1.79498	9.45426e-06	0.000131373
LOC109014142	1.44423	4.36874e-09	1.40722e-07
LOC109014158	3.21529	1.05537e-05	0.000144949
LOC109014180	1.88594	8.07257e-06	0.000114435
LOC109014247	1.10543	9.25158e-08	2.22602e-06
LOC109014252	1.55628	0.00879236	0.0375692
LOC109014275	1.39512	3.4728e-10	1.46033e-08
LOC109014287	1.21449	0.000150049	0.00139088
LOC109014317	1.35363	0.0013953	0.00877062
LOC109014334	1.72034	0.000385553	0.00303785
LOC109014336	4.0651	2.72701e-10	1.17753e-08
LOC109014425	1.57043	5.81945e-09	1.82086e-07
LOC109014429	1.29522	1.89122e-08	5.3653e-07
LOC109014446	1.07756	0.00229258	0.0130144
LOC109014513	1.60776	1.03135e-05	0.000142171
LOC109014560	1.74777	4.70864e-06	7.14779e-05
LOC109014573	1.7761	0.00428454	0.0214389
LOC109014678	7.95167	5.4226e-06	8.08431e-05
LOC109014683	1.58651	2.60105e-06	4.21888e-05
LOC109014792	2.29156	5.68924e-05	0.000615933
LOC109014793	1.2722	0.00817327	0.0354559
LOC109014803	2.74259	0.00236614	0.0133498
LOC109014820	2.15041	0.0101387	0.0419285
LOC109014937	3.27561	0.00437485	0.0218035
LOC109014956	2.16682	1.85053e-09	6.47456e-08
LOC109014980	2.2206	0.00706319	0.031723
LOC109015126	5.73907	2.61e-07	5.57047e-06
LOC109015136	1.9507	0.000546652	0.0040601
LOC109015559	3.27881	0.000149554	0.001388
LOC109015564	2.27001	1.39658e-11	7.51649e-10
LOC109015566	4.13331	0.00213765	0.0123499
LOC109015732	2.41005	3.15424e-15	2.88459e-13
LOC109015906	1.77593	5.30474e-18	6.89831e-16
LOC109015971	2.78015	7.2985e-17	8.25097e-15
LOC109016230	2.22556	5.76059e-10	2.30188e-08
LOC109016260	4.70237	1.31099e-08	3.88071e-07
LOC109016275	1.45556	1.55013e-06	2.70756e-05
LOC109016292	5.13698	0.00458416	0.0226021
LOC109016387	5.21711	5.37581e-08	1.37431e-06
LOC109016409	1.05797	0.00263044	0.014547
LOC109016463	2.57004	0.000664194	0.00477239
LOC109016494	1.55709	8.33986e-06	0.000117558
LOC109016550	1.56327	0.00239755	0.0134878
LOC109016792	3.20342	3.18232e-11	1.61245e-09
LOC109016897	11.5121	1.05865e-07	2.51229e-06
LOC109017024	1.4584	0.00184014	0.0109779
LOC109017378	1.92226	0.00108412	0.00713143
LOC109017529	1.99887	0.000416264	0.00323702
LOC109017549	1.75649	0.00592935	0.0276061
LOC109017551	1.37695	0.00067047	0.00480828
LOC109017659	3.39715	2.21249e-05	0.000271546
LOC109017731	2.71172	2.18336e-17	2.62668e-15
LOC109017757	2.00005	0.000230453	0.00199327
LOC109017871	1.03489	0.000474272	0.00361073
LOC109017905	1.04863	0.010325	0.0425268
LOC109017915	10.5979	1.97571e-06	3.33441e-05
LOC109018014	1.11958	7.01256e-09	2.16705e-07
LOC109018051	1.15547	0.00534708	0.0254535
LOC109018113	1.24616	0.00709644	0.0318356
LOC109018158	1.43506	0.00216488	0.0124688
LOC109018164	3.45125	2.49207e-07	5.35473e-06
LOC109018183	1.90636	4.37235e-09	1.40722e-07
LOC109018242	3.53387	5.79321e-09	1.81518e-07
LOC109018276	1.60148	0.000361229	0.0028787
LOC109018284	3.85779	0.000141726	0.00132795
LOC109018416	1.7877	0.000204231	0.00179938
LOC109018445	1.03952	5.01563e-13	3.31873e-11
LOC109018644	1.009	2.66331e-08	7.25382e-07
LOC109018809	1.00165	0.00610503	0.0282661
LOC109018819	1.03559	0.00941645	0.0396782
LOC109018851	1.1496	0.01134	0.0457277
LOC109018860	4.1972	1.26281e-06	2.2583e-05
LOC109018861	1.47404	0.00287086	0.0155665
LOC109018864	2.44884	1.36753e-14	1.16096e-12
LOC109018906	1.12384	0.000242206	0.00207634
LOC109018916	5.75146	0.00227268	0.0129308
LOC109018941	1.01688	0.00259839	0.014391
LOC109018960	5.24644	0.000629781	0.00456449
LOC109019074	1.67033	0.000850175	0.00583834
LOC109019108	1.93432	5.70874e-05	0.000617024
LOC109019125	1.6208	7.04929e-17	8.00948e-15
LOC109019134	4.53688	7.95906e-06	0.00011304
LOC109019148	1.1227	0.000418141	0.00324713
LOC109019175	1.14683	2.41254e-08	6.63507e-07
LOC109019220	6.86807	1.63878e-05	0.000210192
LOC109019228	1.92021	0.00608007	0.0281853
LOC109019248	2.3989	6.43744e-11	3.06829e-09
LOC109019295	3.58201	1.36896e-13	9.81052e-12
LOC109019345	1.93232	0.00186341	0.0110785
LOC109019357	1.76929	2.06214e-13	1.44074e-11
LOC109019363	4.17917	3.54575e-05	0.000410544
LOC109019364	8.87418	3.86235e-10	1.60358e-08
LOC109019419	7.42159	1.30329e-06	2.32516e-05
LOC109019437	2.20516	0.000479445	0.00364394
LOC109019448	3.56781	2.16944e-28	8.8738e-26
LOC109019459	1.71626	1.02251e-18	1.47458e-16
LOC109019460	1.79173	0.0019616	0.0115494
LOC109019465	3.07101	2.797e-13	1.93613e-11
LOC109019466	4.27035	3.47043e-06	5.4445e-05
LOC109019491	1.05413	0.000186786	0.00167215
LOC109019495	1.15117	0.00393797	0.0200981
LOC109019513	2.22677	0.0118151	0.0472795
LOC109019529	3.06079	8.24328e-16	8.16957e-14
LOC109019576	3.54566	8.53665e-07	1.59915e-05
LOC109019577	4.67995	5.80115e-15	5.13813e-13
LOC109019578	7.00889	0.000108034	0.00105947
LOC109019590	2.07225	0.00796023	0.0347596
LOC109019627	1.46946	0.00186072	0.0110713
LOC109019642	1.53615	0.00192488	0.0113778
LOC109019672	1.18867	0.00252287	0.0140418
LOC109019693	1.06277	6.58682e-08	1.64649e-06
LOC109019709	1.05382	0.000188573	0.0016838
LOC109019746	2.37353	0.000355343	0.00283883
LOC109019748	2.63098	1.91719e-12	1.17845e-10
LOC109019759	1.01047	0.00183407	0.0109504
LOC109019763	2.15627	5.82449e-05	0.000626655
LOC109019796	1.04229	0.000608032	0.00442683
LOC109019798	1.15745	1.21647e-13	8.85664e-12
LOC109019815	3.35981	2.64907e-16	2.78487e-14
LOC109019820	1.27807	0.0126292	0.0498192
LOC109019834	9.15605	8.55174e-17	9.47727e-15
LOC109019866	1.13006	2.10836e-08	5.89214e-07
LOC109019898	1.81101	0.00145128	0.0090516
LOC109019907	1.70483	3.14349e-05	0.00036929
LOC109019913	1.59379	8.87405e-05	0.000899277
LOC109019920	1.82679	0.000121636	0.00116693
LOC109019938	5.03406	1.00075e-06	1.84389e-05
LOC109019961	1.26105	0.00203896	0.0119175
LOC109019985	5.96927	3.34473e-05	0.000390283
LOC109020042	3.67285	0.000285747	0.00237452
LOC109020052	2.7003	0.0036538	0.0189313
LOC109020062	1.1079	0.000182779	0.00164278
LOC109020083	2.22876	1.48407e-05	0.00019317
LOC109020096	1.00817	0.000358126	0.00285904
LOC109020128	2.7311	0.00249449	0.0139124
LOC109020212	1.8203	0.00136988	0.00863739
LOC109020262	1.37119	1.06761e-11	5.91574e-10
LOC109020273	5.17221	2.82772e-05	0.00033766
LOC109020318	1.7786	1.00751e-07	2.39851e-06
LOC109020328	3.47168	4.16756e-05	0.00047334
LOC109020336	1.14251	3.42718e-08	9.11362e-07
LOC109020401	1.0335	0.00390966	0.0199808
LOC109020432	2.68924	7.22696e-09	2.22719e-07
LOC109020441	1.25891	0.00142247	0.00891398
LOC109020474	1.51876	0.000626834	0.0045446
LOC109020483	2.10472	3.77788e-09	1.24438e-07
LOC109020512	1.89954	0.00390873	0.0199806
LOC109020534	7.04679	2.44939e-07	5.27816e-06
LOC109020584	2.05917	2.19355e-06	3.65002e-05
LOC109020593	2.37857	0.000296751	0.00244722
LOC109020614	1.4016	2.8565e-07	6.02275e-06
LOC109020619	1.93447	0.000881252	0.00602783
LOC109020651	1.22533	6.80581e-06	9.91006e-05
LOC109020652	3.21837	0.000246541	0.00210491
LOC109020664	1.18774	0.000233897	0.00201608
LOC109020671	2.19797	0.000612957	0.00445116
LOC109020672	1.48958	0.00117746	0.0076382
LOC109020685	1.09574	1.42053e-08	4.17735e-07
LOC109020705	1.6378	8.84651e-06	0.000124036
LOC109020738	3.31433	2.09083e-08	5.86503e-07
LOC109020744	1.10306	5.81999e-07	1.14053e-05
LOC109020779	3.1757	1.30564e-15	1.23021e-13
LOC109020853	5.16895	0.000894752	0.00609977
LOC109020861	2.98706	5.76637e-07	1.131e-05
LOC109020899	4.37779	1.16018e-15	1.10596e-13
LOC109020903	4.11366	1.8896e-14	1.56288e-12
LOC109020930	9.3781	3.45317e-12	2.03366e-10
LOC109020949	7.17041	0.002412	0.0135567
LOC109020957	1.25	0.00324945	0.017225
LOC109020958	1.0284	5.98773e-05	0.000639022
LOC109020976	1.43359	4.143e-07	8.41202e-06
LOC109021007	1.0059	0.00115497	0.00752266
LOC109021008	1.02342	0.00918474	0.0389059
LOC109021046	2.34323	0.00870622	0.0373274
LOC109021052	1.80122	0.00124816	0.00801136
LOC109021088	1.71123	0.00332067	0.0175282
LOC109021101	2.46239	5.54864e-05	0.000604493
LOC109021109	1.49627	5.61989e-05	0.000609139
LOC109021133	3.94488	2.19585e-06	3.65115e-05
LOC109021134	3.45387	3.28155e-06	5.19163e-05
LOC109021187	2.913	0.000103139	0.00101724
LOC109021195	1.58834	0.00326343	0.0172869
LOC109021202	2.17608	1.77711e-07	3.97808e-06
LOC109021208	3.25068	2.56946e-08	7.02819e-07
LOC109021272	3.50674	1.11655e-05	0.000152053
LOC109021298	3.81894	5.14617e-34	3.21593e-31
LOC109021313	1.314	0.00380092	0.0195223
LOC109021389	5.21584	2.6939e-05	0.00032357
LOC109021395	3.23902	1.36307e-15	1.27114e-13
LOC109021475	1.11172	2.85409e-05	0.000340448
LOC109021512	1.31016	4.5057e-05	0.000506824
LOC109021684	1.18151	0.000821501	0.00567981
LOC109021695	1.13246	0.0016171	0.00987243
LOC109021707	1.69126	0.00125499	0.00804375
LOC109021711	2.07105	7.1771e-08	1.7861e-06
LOC109021714	1.86981	2.03806e-07	4.49808e-06
LOC109021720	1.87783	0.00158682	0.00972189
LOC109021792	1.19235	0.00151484	0.00937273
LOC109021842	1.16934	0.00722061	0.0322434
LOC109021866	1.33837	0.00273688	0.0150028
LOC109021870	1.65897	5.60461e-07	1.1012e-05
LOC109021882	2.32364	0.0042657	0.0213589
LOC109021891	1.8167	0.000829759	0.00572083
LOC109021913	8.64	6.87581e-07	1.32209e-05
LOC109021952	1.3838	3.67583e-19	5.51301e-17
LOC109021953	2.91011	2.19611e-18	3.04975e-16
LOC109021955	2.65922	1.11609e-21	2.10998e-19
LOC109022013	2.2204	0.000106517	0.00104643
LOC109022027	2.86911	0.00328505	0.0173809
LOC109022031	1.04527	0.00882318	0.0376794
LOC109022043	4.33033	1.37764e-23	3.52189e-21
LOC109022065	2.70279	0.00348035	0.0182087
LOC109022184	1.75243	9.85289e-15	8.5254e-13
LOC109022189	1.49506	8.51623e-06	0.000119669
LOC109022191	1.20323	1.2298e-06	2.20278e-05
LOC109022274	2.63022	2.73273e-14	2.21145e-12
LOC109022275	1.27989	6.83653e-06	9.94834e-05
LOC109022278	2.60628	6.41465e-10	2.53176e-08
LOC109022297	1.87524	9.33636e-08	2.24162e-06
LOC109022338	1.05018	6.27413e-13	4.09128e-11
LOC118343724	3.79444	6.28629e-16	6.37039e-14
LOC118343849	2.41376	0.000334476	0.00270187
LOC118343974	2.98004	0.000202867	0.00179046
LOC118343981	2.16924	0.00319196	0.0169843
LOC118344150	1.322	0.000823914	0.00569371
LOC118344359	2.16704	0.00325138	0.0172271
LOC118344521	1.32995	0.0114378	0.0460458
LOC118344718	1.36416	3.65307e-09	1.20767e-07
LOC118344847	2.79625	0.00955062	0.0401008
LOC118344862	2.25911	0.000754748	0.00529288
LOC118344878	4.71451	0.00124188	0.00798704
LOC118344888	3.37599	3.3344e-07	6.91373e-06
LOC118345256	4.92685	3.29416e-05	0.00038498
LOC118346317	2.40894	0.0028413	0.015434
LOC118347932	1.00283	0.00711311	0.0318815
LOC118348028	1.28887	0.00321455	0.0170843
LOC118348130	3.75204	1.1935e-43	1.27858e-40
LOC118348311	2.96568	1.58174e-06	2.75209e-05
LOC118348331	1.81024	0.0038311	0.0196418
LOC118348401	1.36673	0.0062733	0.0288701
LOC118348574	1.63527	5.31293e-07	1.04846e-05
LOC118348626	1.85157	0.00742725	0.0329049
LOC118348681	6.40282	4.544e-05	0.000510111
LOC118348685	1.76582	1.45343e-18	2.03092e-16
LOC118348716	2.14854	1.55818e-13	1.10234e-11
LOC118348784	1.00169	7.77959e-06	0.000110981
LOC118348788	4.48169	1.42533e-09	5.15524e-08
LOC118348927	2.04476	0.00821997	0.0356378
LOC118348970	1.89314	0.010268	0.0423465
LOC118349001	8.20164	2.60821e-05	0.000313781
LOC118349023	2.72758	1.44972e-06	2.55621e-05
LOC118349293	7.99209	5.5203e-05	0.000602573
LOC118349387	1.05886	0.000388722	0.00305772
LOC118349419	2.51753	5.64632e-10	2.26023e-08
LOC118349505	2.35054	0.00874531	0.037425
LOC118349548	2.58106	0.00309127	0.0165306
LOC118349574	3.1911	0.00833917	0.036092
LOC118349639	1.00874	0.010203	0.0421168
LOC118349838	2.66538	0.0103813	0.0426962
LOC118349856	2.29847	7.92476e-05	0.000813708
novel.1614	2.55989	0.00210669	0.012215
novel.441	1.10462	0.00450654	0.0222998
novel.742	1.10564	2.07357e-05	0.000257019
novel.1357	1.63492	3.85576e-07	7.8929e-06
novel.372	1.46051	0.00633615	0.0290866
novel.518	1.49194	1.9674e-06	3.32287e-05
novel.723	6.53324	0.000173431	0.00157072
novel.722	2.54653	7.27843e-05	0.00075562
novel.524	7.20035	0.00038091	0.0030089
novel.1327	1.80684	8.86467e-05	0.000898731
novel.899	1.37257	0.00104291	0.00692105
novel.1046	2.83061	0.00636041	0.0291782
novel.266	3.58579	6.40458e-29	2.77084e-26
novel.432	7.26972	4.56095e-06	6.95174e-05
novel.596	2.51714	2.97373e-05	0.000353407
novel.237	7.22971	0.00185635	0.0110512
novel.1405	1.59543	7.74889e-05	0.000798199
novel.815	1.16611	0.000215916	0.00188566
novel.22	2.15323	0.010568	0.0433294
novel.960	1.84669	0.00165206	0.0100545
novel.511	1.43688	0.0125166	0.0494531
novel.25	1.37533	6.83519e-07	1.31654e-05
novel.940	2.34493	0.000703741	0.00498805
novel.205	1.68703	3.64535e-08	9.65953e-07
novel.289	1.1396	0.00471561	0.0231126
novel.342	1.08465	0.00157691	0.00967434
novel.227	1.10843	0.00450288	0.0222885
novel.312	2.91875	0.00614668	0.0283996
novel.581	1.2541	0.00775041	0.0340384
novel.1636	1.61374	1.19195e-06	2.14104e-05
novel.536	1.26957	0.0067477	0.030624
novel.403	7.91116	7.84937e-08	1.93839e-06
novel.947	2.24793	0.0019189	0.0113455
novel.131	7.30636	0.00155221	0.00954619
novel.600	1.98718	1.55143e-11	8.31012e-10
novel.601	9.77573	7.79573e-05	0.000802214
novel.1642	2.24341	4.75409e-05	0.00053052
novel.1419	1.7829	5.53656e-18	7.1584e-16
novel.1744	9.15833	4.24676e-07	8.58394e-06
novel.1227	1.69118	1.09852e-09	4.10521e-08
novel.1189	1.13764	0.0037354	0.0192661
novel.138	9.06339	2.71075e-10	1.17502e-08
novel.1492	3.05795	1.2442e-09	4.5662e-08
novel.654	3.40492	0.000595959	0.00435128
novel.1548	6.7859	1.09738e-05	0.000150169
novel.1246	3.22943	2.03651e-08	5.74127e-07
novel.393	3.16525	0.000418042	0.00324713
novel.1101	1.73023	0.0112693	0.0455265
novel.673	2.21249	0.0031449	0.0167735
novel.513	3.88458	0.00463842	0.0228089
novel.233	3.08267	0.00986567	0.041093
novel.335	2.09198	0.00732746	0.0325589
novel.31	3.48148	0.000308633	0.00252944
novel.59	2.88344	0.00572947	0.0268958
novel.641	1.28553	0.00717197	0.032109
novel.1096	7.00423	2.89358e-06	4.64645e-05
novel.999	1.9262	2.1006e-08	5.88508e-07
novel.535	11.7115	0.00272062	0.0149356
novel.222	3.11316	8.30438e-06	0.000117204
novel.499	2.48477	0.0050417	0.0243032
novel.889	4.53972	0.00126481	0.00808596
novel.1704	2.53579	0.00356127	0.0185415
novel.254	1.45617	1.14731e-05	0.000155208
novel.85	1.57004	2.10828e-08	5.89214e-07
novel.1193	3.2024	9.22686e-34	5.61018e-31
novel.1284	4.82797	0.00129532	0.00823419
novel.1207	1.32018	6.87625e-06	9.98677e-05
novel.1148	1.99368	0.0120518	0.0479789
novel.435	2.64276	0.00565262	0.0266151
novel.438	10.2337	3.84464e-11	1.92206e-09
novel.439	6.61272	0.00665407	0.0302968
novel.1650	2.62519	1.49302e-07	3.40999e-06
novel.1035	2.59485	0.000440802	0.00339497
novel.702	1.82683	0.000183614	0.0016483
novel.257	3.97598	2.61228e-07	5.57047e-06
novel.1731	8.19333	2.31183e-08	6.3972e-07
novel.1013	2.76258	3.31057e-08	8.85589e-07
novel.1014	2.44148	0.000664919	0.00477608
[truncated: 70 more rows]

## Sheet: 0h vs 48h
	log2FoldChange	pvalue	padj
LOC108979070	4.91387	0.000105905	0.00166425
LOC108979103	2.38736	0.00148255	0.0138415
LOC108979104	3.20836	0.00170563	0.0154203
LOC108979114	2.95191	8.78472e-06	0.000200047
LOC108979139	7.1561	4.81004e-11	4.5655e-09
LOC108979207	2.3839	0.000438494	0.00540992
LOC108979238	1.95068	3.18126e-05	0.000606453
LOC108979249	5.65809	9.68342e-11	8.64618e-09
LOC108979251	1.35837	0.000133069	0.00202018
LOC108979253	5.03816	1.20598e-11	1.29729e-09
LOC108979255	1.27414	0.00665107	0.0415968
LOC108979257	1.80296	5.03113e-07	1.68375e-05
LOC108979260	1.71342	1.5312e-06	4.44599e-05
LOC108979309	2.29389	0.00118309	0.0116069
LOC108979324	1.24454	0.0047134	0.0328223
LOC108979344	1.4686	0.00227054	0.0191672
LOC108979347	9.42096	4.50173e-07	1.52924e-05
LOC108979351	2.7101	9.02492e-06	0.000204281
LOC108979371	1.2764	0.00530206	0.0355939
LOC108979389	2.4445	1.05322e-07	4.27918e-06
LOC108979476	2.35849	1.95315e-05	0.000396778
LOC108979492	1.01743	0.000900111	0.00942239
LOC108979494	1.15795	0.000698905	0.00778131
LOC108979561	2.37208	3.30666e-15	7.6222e-13
LOC108979719	2.48664	7.15271e-05	0.00120492
LOC108979756	3.3155	5.30506e-05	0.000929724
LOC108979759	3.22276	0.00047147	0.00571837
LOC108979764	3.68426	4.17961e-07	1.44369e-05
LOC108979768	2.28179	0.00557229	0.0368603
LOC108979799	3.82565	2.97697e-05	0.000572506
LOC108979800	5.88377	1.57399e-06	4.52949e-05
LOC108979822	4.28696	0.000135313	0.00204873
LOC108979841	1.55385	0.0029213	0.0230755
LOC108979856	2.91293	3.36024e-07	1.18606e-05
LOC108979873	5.11394	1.35374e-16	3.92064e-14
LOC108979878	6.2652	7.20756e-07	2.28357e-05
LOC108979882	5.80766	1.49821e-15	3.80275e-13
LOC108979902	3.68888	0.000315237	0.00414747
LOC108979930	2.09826	0.000388562	0.00490096
LOC108979938	1.21866	9.53512e-05	0.00152714
LOC108979957	2.7673	0.00621598	0.0397112
LOC108980006	3.41208	4.76982e-08	2.1379e-06
LOC108980007	2.85647	8.65965e-07	2.68342e-05
LOC108980029	2.16358	0.00139094	0.0131691
LOC108980037	2.91878	0.0011833	0.0116069
LOC108980091	3.04721	0.00404776	0.0293961
LOC108980095	2.26641	0.00807111	0.0480945
LOC108980113	4.04023	4.62202e-05	0.000829959
LOC108980127	1.92047	9.92556e-06	0.000221779
LOC108980191	2.53218	0.000243012	0.00334123
LOC108980199	2.14597	0.00595803	0.0386736
LOC108980203	2.04496	0.000805244	0.00869525
LOC108980206	6.42966	2.053e-05	0.000414303
LOC108980211	4.12732	7.87549e-06	0.000183221
LOC108980214	1.83973	0.000121026	0.00186238
LOC108980231	2.05505	0.0051163	0.0346766
LOC108980281	8.89045	2.83452e-08	1.33401e-06
LOC108980317	4.18703	3.97726e-05	0.000732244
LOC108980341	1.55991	0.00254393	0.0208589
LOC108980362	4.19957	0.00015749	0.00232986
LOC108980397	1.54436	0.000821786	0.00880653
LOC108980445	3.87012	1.25221e-05	0.000271085
LOC108980460	1.58825	2.23853e-06	6.19712e-05
LOC108980477	2.5517	1.68693e-06	4.80551e-05
LOC108980489	1.02101	0.000232701	0.00323291
LOC108980493	2.06021	0.00453207	0.0318939
LOC108980498	1.31827	0.000675354	0.00757045
LOC108980510	1.0966	0.00400018	0.0291547
LOC108980512	7.98056	6.50952e-08	2.81705e-06
LOC108980515	3.28903	0.00376749	0.0278858
LOC108980520	3.26011	0.00221777	0.0188556
LOC108980556	2.53563	0.000234583	0.00325305
LOC108980569	5.53369	6.48087e-25	5.63088e-22
LOC108980597	2.20969	2.49719e-07	9.11332e-06
LOC108980634	1.7546	0.00101479	0.0103448
LOC108980674	7.88441	3.78444e-06	9.64904e-05
LOC108980680	1.89583	0.000648015	0.00733768
LOC108980688	4.08063	1.26193e-07	5.03657e-06
LOC108980693	1.41975	0.000259244	0.00352304
LOC108980703	1.30277	4.39044e-07	1.50045e-05
LOC108980728	3.18932	0.000876651	0.00925361
LOC108980762	2.85316	0.00194821	0.0170979
LOC108980779	2.62759	0.000246611	0.00338043
LOC108980780	3.66565	0.000902014	0.00943045
LOC108980914	1.57575	0.00127155	0.0122964
LOC108980919	1.67479	0.00747806	0.0453519
LOC108980934	1.60379	0.00130682	0.012543
LOC108980940	1.26204	5.97506e-06	0.000143898
LOC108980954	1.42949	0.00066019	0.00744153
LOC108980984	1.61842	0.000686695	0.00766046
LOC108980992	5.67549	8.0737e-09	4.31459e-07
LOC108981003	1.87892	0.000101866	0.00161032
LOC108981025	1.12527	5.39972e-12	6.48828e-10
LOC108981046	2.83836	0.0036605	0.0272826
LOC108981054	1.20781	4.23751e-07	1.45923e-05
LOC108981102	1.93256	0.000663914	0.00746903
LOC108981103	1.21129	0.000728311	0.00804526
LOC108981113	1.72142	0.0011594	0.011447
LOC108981135	2.95339	0.000530286	0.00626274
LOC108981148	1.41684	1.36337e-05	0.000290279
LOC108981154	2.84045	1.10753e-05	0.000242904
LOC108981166	1.827	0.00526091	0.0354335
LOC108981170	4.71978	2.0854e-14	3.92577e-12
LOC108981179	3.57455	3.93259e-08	1.78747e-06
LOC108981208	3.5758	2.02251e-05	0.000409395
LOC108981276	4.24549	3.10989e-13	4.69391e-11
LOC108981310	2.46097	0.00233216	0.0195486
LOC108981318	2.45243	4.41414e-06	0.000110918
LOC108981359	1.39568	0.00167048	0.0151673
LOC108981363	1.29748	0.000583488	0.00677289
LOC108981396	1.30026	0.00158947	0.0146317
LOC108981431	1.1079	0.000200614	0.00284665
LOC108981453	1.52761	0.0024058	0.0200173
LOC108981465	2.12094	0.00607566	0.0391917
LOC108981478	1.91333	0.000192118	0.00274159
LOC108981494	1.25332	0.00298082	0.0234297
LOC108981537	1.40791	0.000682602	0.00762234
LOC108981584	1.04808	0.00195923	0.0171746
LOC108981594	2.9511	0.00181589	0.0162202
LOC108981618	1.87155	7.0183e-07	2.22987e-05
LOC108981620	7.50979	9.21631e-08	3.82012e-06
LOC108981645	4.24029	9.78314e-10	6.71736e-08
LOC108981751	5.17393	1.5438e-16	4.41449e-14
LOC108981778	1.40217	0.00318356	0.0246543
LOC108981795	1.11727	0.00365915	0.0272826
LOC108981850	3.54157	2.53046e-10	2.04885e-08
LOC108981909	1.18125	0.00433869	0.0308744
LOC108981924	3.1879	2.3151e-25	2.27383e-22
LOC108981991	1.15591	0.00436589	0.0310241
LOC108982012	2.65626	0.00602213	0.0389465
LOC108982019	1.3343	1.47047e-05	0.000309647
LOC108982028	1.58075	0.00198096	0.0172846
LOC108982052	1.56656	0.00326497	0.0250784
LOC108982057	3.79047	6.26367e-11	5.82289e-09
LOC108982182	3.37466	6.59233e-09	3.62337e-07
LOC108982186	4.62027	2.36255e-09	1.43467e-07
LOC108982197	4.35836	8.20022e-05	0.00135709
LOC108982252	2.61046	3.48279e-11	3.42071e-09
LOC108982299	5.011	8.34666e-17	2.48094e-14
LOC108982327	1.68377	2.05702e-05	0.000414303
LOC108982350	1.01517	0.000268342	0.00361469
LOC108982360	3.7931	4.98178e-05	0.000885432
LOC108982363	1.05054	0.00196807	0.0172121
LOC108982374	3.15857	0.00110978	0.0110635
LOC108982394	1.13017	0.00199793	0.0174125
LOC108982396	3.79322	2.7045e-05	0.000526677
LOC108982406	5.63398	5.57199e-07	1.82687e-05
LOC108982441	1.08272	0.000167084	0.00243825
LOC108982446	1.82947	0.00161789	0.0148269
LOC108982491	1.75999	0.00639255	0.0404277
LOC108982494	1.37386	0.000104589	0.00164532
LOC108982524	5.10748	9.43943e-09	4.93923e-07
LOC108982537	1.07838	0.00630709	0.0400667
LOC108982627	8.36179	3.84514e-19	1.60855e-16
LOC108982688	3.87904	3.87917e-05	0.000715935
LOC108982691	2.76745	5.54033e-27	7.36211e-24
LOC108982716	1.08481	0.00460615	0.0322802
LOC108982752	1.38856	0.00589514	0.0383778
LOC108982783	1.32632	1.47988e-05	0.000311272
LOC108982837	9.34587	4.26432e-16	1.16062e-13
LOC108982846	2.66383	0.00718232	0.0439222
LOC108982852	1.10281	5.16443e-06	0.000127323
LOC108982857	1.32168	8.27484e-06	0.000190743
LOC108982870	1.71091	0.00411039	0.0297227
LOC108982890	2.10469	4.98651e-05	0.000885576
LOC108982915	1.0931	0.00114584	0.0113479
LOC108982947	1.13609	0.00830935	0.0490356
LOC108982950	7.79168	1.77407e-08	8.82734e-07
LOC108982992	5.82886	4.37963e-06	0.000110174
LOC108983010	4.2194	1.95663e-05	0.000397128
LOC108983073	2.14462	0.00701799	0.043217
LOC108983075	2.09587	0.00298734	0.0234727
LOC108983082	5.11566	0.00111204	0.0110763
LOC108983120	6.85015	1.01233e-06	3.05713e-05
LOC108983121	7.51221	1.60333e-22	1.13185e-19
LOC108983122	6.69586	2.64949e-19	1.17357e-16
LOC108983123	7.59748	2.11884e-19	9.76828e-17
LOC108983141	1.38324	0.00285444	0.0227369
LOC108983157	2.20413	0.00086126	0.00912053
LOC108983161	2.22531	0.000349923	0.00450346
LOC108983167	11.8863	8.72434e-18	2.98611e-15
LOC108983170	2.55236	0.00391828	0.0287197
LOC108983210	1.4333	1.15398e-18	4.49454e-16
LOC108983222	3.99713	1.18585e-06	3.52479e-05
LOC108983281	3.53018	5.1667e-16	1.38947e-13
LOC108983291	1.58785	0.0048883	0.0336359
LOC108983297	2.15819	0.00338147	0.0257543
LOC108983391	3.06001	9.01105e-05	0.0014613
LOC108983414	1.3721	0.00572581	0.0376006
LOC108983458	12.3856	1.27564e-21	7.19015e-19
LOC108983472	2.71362	1.97623e-05	0.000400746
LOC108983528	2.19687	0.00556337	0.0368229
LOC108983541	2.09096	4.79747e-08	2.14604e-06
LOC108983551	5.41299	6.94697e-08	2.9835e-06
LOC108983581	2.43802	0.00367584	0.0273509
LOC108983590	1.21618	0.00368957	0.0274349
LOC108983621	2.18986	9.43812e-05	0.00151712
LOC108983722	2.0124	0.000722069	0.00799585
LOC108983739	2.10132	9.52407e-05	0.00152696
LOC108983753	1.81333	0.00268138	0.0216717
LOC108983756	4.03509	6.20481e-05	0.00106106
LOC108983768	1.75791	0.000721255	0.00799075
LOC108983770	2.32546	1.46499e-05	0.00030929
LOC108983792	5.61934	5.4498e-24	4.2452e-21
LOC108983800	2.7312	0.00286818	0.0227981
LOC108983804	3.29567	4.25703e-13	6.36862e-11
LOC108983837	3.55461	8.27564e-21	4.24879e-18
LOC108983841	2.19399	3.1579e-10	2.47698e-08
LOC108983871	1.67122	0.000182859	0.00263414
LOC108983872	2.46553	0.00383249	0.0282484
LOC108983901	5.00252	6.37477e-07	2.06838e-05
LOC108983929	1.66292	0.000100852	0.00160061
LOC108983943	1.00384	0.000224823	0.00314668
LOC108983982	3.66758	4.82999e-06	0.000120297
LOC108984033	1.58863	1.80975e-05	0.000373013
LOC108984102	3.28847	0.000413212	0.00514579
LOC108984120	2.86186	8.43269e-05	0.00139141
LOC108984130	2.49307	0.00626205	0.0399098
LOC108984186	1.91928	0.00220465	0.0187724
LOC108984187	2.00181	9.40242e-05	0.0015139
LOC108984248	1.99506	1.39857e-05	0.000296654
LOC108984281	1.30755	0.000163233	0.00239756
LOC108984287	6.5903	1.5223e-09	9.93894e-08
LOC108984289	4.27175	5.48234e-12	6.5527e-10
LOC108984306	3.97306	1.48092e-06	4.3278e-05
LOC108984307	2.30207	0.00406188	0.0294662
LOC108984407	1.09593	0.00252226	0.0207463
LOC108984412	3.67737	2.71688e-10	2.17639e-08
LOC108984416	1.63637	0.000321977	0.00421939
LOC108984452	1.39652	0.000201224	0.00285196
LOC108984463	3.28259	0.000378916	0.00481153
LOC108984495	8.11531	5.95107e-07	1.9427e-05
LOC108984516	2.65805	0.000511435	0.00609031
LOC108984539	3.73818	8.76277e-22	5.35002e-19
LOC108984581	10.129	4.42982e-05	0.000799263
LOC108984670	1.068	0.00480186	0.0332335
LOC108984706	2.6972	0.000626194	0.00713293
LOC108984723	2.47195	7.77108e-09	4.17973e-07
LOC108984746	2.2735	0.00299905	0.0235402
LOC108984762	2.98949	6.47147e-08	2.80596e-06
LOC108984789	4.70993	2.96001e-08	1.38545e-06
LOC108984805	1.19169	0.00104447	0.0105995
LOC108984823	1.24555	0.000163546	0.00239902
LOC108984847	3.30021	0.000261247	0.00354024
LOC108984866	2.84867	0.000911554	0.00951132
LOC108984872	1.7751	0.000622448	0.00710875
LOC108984907	2.45505	0.000445497	0.0054754
LOC108984931	1.23275	0.00580077	0.0379494
LOC108984942	4.53262	4.12638e-08	1.86804e-06
LOC108985005	2.18172	0.00709773	0.0435391
LOC108985046	1.93279	0.00357607	0.0268116
LOC108985048	2.42014	1.29544e-05	0.00027844
LOC108985064	1.08873	0.00403186	0.0293143
LOC108985094	6.17675	8.92688e-31	1.83326e-27
LOC108985198	2.72177	0.000923399	0.00961271
LOC108985213	1.00213	7.07094e-05	0.00119292
LOC108985214	6.48029	1.07749e-05	0.000237237
LOC108985232	2.38921	0.000229323	0.00319779
LOC108985242	7.50375	1.866e-06	5.26254e-05
LOC108985255	2.37773	6.58937e-10	4.77096e-08
LOC108985302	1.20209	0.00380163	0.0280741
LOC108985306	3.02758	0.000228488	0.00319008
LOC108985349	1.75817	2.63302e-12	3.41839e-10
LOC108985355	2.47214	8.40972e-05	0.00138871
LOC108985376	2.58395	0.00166454	0.0151316
LOC108985396	2.97756	3.84934e-05	0.000711592
LOC108985437	1.88712	0.00730933	0.0445541
LOC108985454	3.43481	1.50768e-05	0.000316823
LOC108985474	13.6052	1.77777e-12	2.43393e-10
LOC108985503	1.00461	0.000280107	0.00374859
LOC108985521	1.20894	0.00315584	0.02449
LOC108985524	2.17716	4.55575e-06	0.000114222
LOC108985536	2.59045	1.48985e-07	5.81274e-06
LOC108985537	3.76112	1.20903e-05	0.00026287
LOC108985593	4.72623	1.68245e-10	1.41815e-08
LOC108985605	1.3183	0.000385802	0.00487158
LOC108985625	4.06298	0.00119547	0.0116958
LOC108985630	3.0791	5.28423e-06	0.000129528
LOC108985680	3.54995	0.000606001	0.00695608
LOC108985688	1.72322	0.00162606	0.0148595
LOC108985702	1.27531	0.00725994	0.044277
LOC108985705	2.21893	0.000390384	0.00491296
LOC108985797	3.51502	1.93015e-07	7.30244e-06
LOC108985812	1.50942	0.00371753	0.0276042
LOC108985820	2.89112	2.4935e-05	0.000491091
LOC108985825	2.40334	0.000100898	0.00160061
LOC108985833	7.17731	4.99602e-11	4.72218e-09
LOC108985851	1.39536	0.000744483	0.00817194
LOC108985858	1.07906	0.00379841	0.0280596
LOC108985864	1.04834	0.00190093	0.0168055
LOC108985933	9.33993	3.65304e-30	6.34787e-27
LOC108985962	2.32347	7.00871e-11	6.46231e-09
LOC108986004	2.85862	0.00464239	0.0324479
LOC108986005	5.25669	8.69089e-14	1.54588e-11
LOC108986024	2.18522	8.76202e-05	0.00143016
LOC108986060	1.77891	0.00548322	0.0364741
LOC108986077	2.46442	4.12003e-05	0.000754227
LOC108986102	1.70177	0.00325535	0.0250301
LOC108986109	1.55483	0.00532308	0.0357138
LOC108986123	8.43797	2.69815e-13	4.17474e-11
LOC108986148	2.03416	0.00320097	0.0247312
LOC108986151	1.82722	5.94646e-06	0.000143362
LOC108986192	1.35621	8.07911e-09	4.31459e-07
LOC108986204	5.88383	2.85043e-06	7.67476e-05
LOC108986216	1.01832	0.00375077	0.0277986
LOC108986219	4.24213	3.76434e-06	9.61957e-05
LOC108986230	2.10823	0.00217813	0.0186085
LOC108986262	1.17827	0.00765355	0.0462159
LOC108986264	1.75131	4.15939e-15	9.30304e-13
LOC108986272	2.84364	2.26898e-20	1.09056e-17
LOC108986282	1.19745	0.00723174	0.0441408
LOC108986343	2.75974	0.00046996	0.00570558
LOC108986354	2.61244	1.33549e-07	5.28348e-06
LOC108986355	1.61409	4.09239e-05	0.000750383
LOC108986371	2.13801	0.0054557	0.0363231
LOC108986434	4.0532	3.00156e-09	1.77501e-07
LOC108986473	2.28938	1.20849e-06	3.57796e-05
LOC108986474	1.90944	0.00590665	0.0384417
LOC108986491	3.02931	1.62637e-06	4.65561e-05
LOC108986520	6.17134	5.6452e-10	4.1949e-08
LOC108986562	1.75391	0.00239968	0.0199812
LOC108986609	2.06343	1.10045e-06	3.29699e-05
LOC108986610	1.31377	2.24282e-05	0.000446391
LOC108986630	4.6679	1.90689e-12	2.54891e-10
LOC108986631	4.39478	3.46264e-07	1.2184e-05
LOC108986653	1.31027	0.000240911	0.00332036
LOC108986674	3.22538	0.00205752	0.0178218
LOC108986726	1.47073	6.80866e-07	2.18429e-05
LOC108986731	3.92083	0.000341163	0.00440487
LOC108986757	1.10311	0.000354525	0.00454524
LOC108986786	2.0837	0.000172893	0.00250845
LOC108986805	1.43384	0.00433434	0.0308581
LOC108986807	2.12968	7.31543e-05	0.00122775
LOC108986864	3.83209	3.33468e-11	3.30397e-09
LOC108986896	1.16391	0.00668169	0.0417075
LOC108986919	2.06681	0.000791806	0.00858709
LOC108986977	5.21629	3.33376e-10	2.60587e-08
LOC108986978	5.1097	4.56527e-11	4.36989e-09
LOC108987000	3.95277	2.38222e-08	1.15234e-06
LOC108987004	2.11546	0.00647873	0.0408583
LOC108987098	1.45778	0.00185382	0.0164549
LOC108987126	3.10097	2.18897e-06	6.08975e-05
LOC108987131	2.73369	0.00139357	0.013185
LOC108987200	3.85647	7.6894e-09	4.15559e-07
LOC108987229	1.82474	0.00263225	0.0213663
LOC108987251	2.0884	0.00340867	0.0258917
LOC108987282	1.03515	0.00461269	0.0322802
LOC108987297	3.08222	0.00234668	0.0196339
LOC108987304	6.22944	7.63765e-12	8.84792e-10
LOC108987350	1.41767	1.63019e-06	4.65561e-05
LOC108987373	1.62304	0.00110466	0.011032
LOC108987393	3.90686	2.05776e-05	0.000414303
LOC108987394	2.06353	0.000819966	0.00879624
LOC108987395	1.49005	3.61754e-09	2.09484e-07
LOC108987420	1.33821	0.00641647	0.0405449
LOC108987422	3.14069	6.64364e-07	2.14094e-05
LOC108987557	5.43144	7.53154e-05	0.00125748
LOC108987563	1.64487	0.00142369	0.013406
LOC108987610	2.88889	0.000277265	0.00371936
LOC108987621	5.72832	2.69817e-05	0.000525899
LOC108987671	7.61855	3.95092e-17	1.22262e-14
LOC108987746	3.24547	1.13402e-07	4.55828e-06
LOC108987785	2.46767	0.0013667	0.0130049
LOC108987789	2.2872	9.34815e-05	0.00150731
LOC108987821	2.83451	0.00505099	0.0343784
LOC108987832	1.49157	0.0035934	0.026897
LOC108987839	2.78799	2.60458e-08	1.25186e-06
LOC108987847	1.3369	0.000338284	0.0043843
LOC108987867	1.3295	0.00290863	0.0230224
LOC108987915	1.20196	1.84618e-05	0.000379483
LOC108987925	1.10294	0.00367759	0.0273549
LOC108987936	2.75269	1.57913e-06	4.5381e-05
LOC108987940	2.51781	0.0054121	0.03615
LOC108987944	5.69998	3.78358e-10	2.94229e-08
LOC108987949	1.53415	0.000368886	0.00470552
LOC108987954	5.10962	5.14958e-07	1.71072e-05
LOC108987956	3.64402	7.27805e-05	0.0012233
LOC108987958	7.01851	4.93289e-05	0.000877432
LOC108987982	1.3725	0.00488334	0.033612
LOC108988017	2.30271	0.00278756	0.0222985
LOC108988018	2.35463	1.29591e-06	3.8118e-05
LOC108988023	3.9802	6.41007e-05	0.00109045
LOC108988054	6.87939	6.98272e-15	1.51241e-12
LOC108988093	1.93944	0.00423207	0.0303115
LOC108988135	1.23962	0.00257919	0.0210415
LOC108988145	1.27855	1.47079e-05	0.000309647
LOC108988168	5.6221	5.90979e-12	6.98964e-10
LOC108988180	3.99005	1.98476e-07	7.44778e-06
LOC108988193	1.19141	9.45018e-05	0.00151727
LOC108988200	4.09431	2.01451e-11	2.08751e-09
LOC108988216	2.18047	0.000861585	0.00912053
LOC108988265	2.60086	0.00152265	0.0141376
LOC108988281	2.12446	0.00390868	0.0286679
LOC108988316	5.13303	4.45043e-06	0.000111706
LOC108988342	4.18628	1.03921e-06	3.13009e-05
LOC108988352	7.94005	3.81289e-08	1.73656e-06
LOC108988364	3.60439	5.14666e-10	3.90145e-08
LOC108988379	1.96577	5.92028e-05	0.00102013
LOC108988382	3.32694	0.0017639	0.0158625
LOC108988412	1.15879	0.000322011	0.00421939
LOC108988430	5.5443	2.28414e-21	1.22854e-18
LOC108988433	3.21642	0.00104503	0.0106004
LOC108988452	4.02005	1.80308e-10	1.50301e-08
LOC108988496	3.1068	0.00251054	0.0206865
LOC108988525	4.87394	2.92186e-14	5.36624e-12
LOC108988544	2.87938	4.94204e-06	0.000122413
LOC108988564	1.54451	0.000268332	0.00361469
LOC108988604	1.77968	0.00164051	0.0149674
LOC108988605	2.45575	0.0082617	0.0488949
LOC108988651	5.74014	5.47591e-07	1.80585e-05
LOC108988661	2.51614	0.00332239	0.0254197
LOC108988662	3.04675	0.0001607	0.00236804
LOC108988670	3.16948	1.68249e-05	0.000349011
LOC108988687	3.29299	6.70249e-06	0.000158876
LOC108988688	2.50523	8.98226e-06	0.00020352
LOC108988710	1.21978	8.78526e-05	0.00143188
LOC108988763	2.96018	5.37272e-09	2.99678e-07
LOC108988764	3.02124	2.27866e-09	1.39499e-07
LOC108988770	2.18359	0.00189694	0.0167783
LOC108988840	5.47897	1.05883e-05	0.000233811
LOC108988850	2.50638	5.77621e-08	2.53368e-06
LOC108988867	2.1359	3.34888e-05	0.000632007
LOC108988917	4.40056	5.23848e-10	3.95777e-08
LOC108988926	2.67919	0.000178176	0.00257468
LOC108988946	3.24669	5.86986e-06	0.000142122
LOC108988953	1.6588	8.79259e-05	0.00143204
LOC108989016	4.47573	1.27758e-10	1.11002e-08
LOC108989022	1.82507	7.55547e-05	0.00126055
LOC108989061	10.3035	2.54604e-10	2.05411e-08
LOC108989101	6.25899	9.43018e-05	0.00151712
LOC108989202	9.32197	2.25811e-25	2.27383e-22
LOC108989203	7.88467	2.80268e-18	1.00496e-15
LOC108989230	3.50649	1.87687e-07	7.13778e-06
LOC108989237	1.54143	0.00570284	0.0374997
LOC108989238	2.48896	5.46265e-06	0.000133274
LOC108989239	2.87911	0.00107205	0.0108026
LOC108989253	8.67513	3.32592e-07	1.17948e-05
LOC108989261	7.98656	4.86865e-09	2.75646e-07
LOC108989285	3.07047	0.000290008	0.00385824
LOC108989336	1.20165	0.000282107	0.00376944
LOC108989344	10.4863	0.000666662	0.00749248
LOC108989369	2.65859	0.00534296	0.0358058
LOC108989386	2.93794	3.72269e-09	2.13177e-07
LOC108989402	1.71871	0.00294599	0.0232072
LOC108989425	4.88324	0.000151776	0.00225716
LOC108989432	7.79233	1.68668e-07	6.50207e-06
LOC108989433	2.4757	0.00311735	0.0242831
LOC108989435	4.25864	0.000178256	0.00257468
LOC108989484	3.45802	3.06881e-09	1.80532e-07
LOC108989488	3.84189	1.44226e-05	0.000305349
LOC108989501	2.54844	0.00130582	0.0125419
LOC108989514	3.05349	6.22619e-05	0.00106311
LOC108989525	1.14575	0.000409301	0.0050999
LOC108989528	2.36703	0.000716948	0.00795475
LOC108989532	2.73104	0.00011152	0.00173381
LOC108989537	1.86618	0.00206646	0.0178786
LOC108989540	4.39659	7.75323e-06	0.000180562
LOC108989541	2.26393	0.000308249	0.00407213
LOC108989550	3.22579	0.000383532	0.00485649
LOC108989571	1.89927	1.4935e-06	4.35332e-05
LOC108989576	2.67339	0.00058004	0.00673682
LOC108989581	1.4358	0.00668033	0.0417075
LOC108989585	4.2939	1.56551e-09	1.01623e-07
LOC108989594	1.50981	0.00173414	0.0156322
LOC108989595	1.07207	0.00525685	0.0354167
LOC108989605	5.49767	3.00157e-05	0.000576578
LOC108989670	4.95387	5.71349e-10	4.2179e-08
LOC108989732	1.74429	0.00831801	0.049061
LOC108989752	1.47421	2.15654e-05	0.000431469
LOC108989775	1.72173	1.58885e-05	0.000331108
LOC108989810	1.61268	0.00123599	0.0120194
LOC108989821	1.19483	0.00620695	0.0396828
LOC108989824	1.46367	0.00692511	0.0428363
LOC108989834	2.59901	1.40611e-05	0.000297975
LOC108989844	2.69428	1.48943e-07	5.81274e-06
LOC108989852	2.4292	8.67716e-05	0.00142041
LOC108989869	1.17351	0.0013139	0.0125873
LOC108989885	1.26195	0.000951	0.00983658
LOC108989902	1.52922	0.00160012	0.0146938
LOC108989911	2.04385	0.000668402	0.0075083
LOC108989912	3.01756	0.000763853	0.00834806
LOC108989916	1.25832	0.000134048	0.00203232
LOC108989920	8.47297	1.25745e-09	8.45408e-08
LOC108989932	6.45511	7.20701e-05	0.00121226
LOC108989985	4.90473	2.96979e-07	1.06488e-05
LOC108990033	1.28486	0.00131578	0.0125947
LOC108990047	2.98129	0.000767539	0.00837214
LOC108990051	1.77675	0.0057038	0.0374997
LOC108990096	5.02474	0.000302637	0.00400736
LOC108990137	1.56607	0.00356472	0.0267532
LOC108990139	3.19137	0.000287789	0.00383097
LOC108990182	2.82001	1.11131e-07	4.48295e-06
LOC108990186	3.08077	2.05332e-05	0.000414303
LOC108990232	3.25884	0.000686602	0.00766046
LOC108990245	2.1172	7.82053e-10	5.50361e-08
LOC108990250	5.77527	1.13148e-06	3.37651e-05
LOC108990254	3.15384	0.000460651	0.00563101
LOC108990265	1.1486	0.00517914	0.03505
LOC108990298	9.13957	3.68407e-07	1.28431e-05
LOC108990341	2.65468	0.000316822	0.00416106
LOC108990342	4.052	3.63248e-07	1.27221e-05
LOC108990344	3.15643	1.0247e-05	0.000226719
LOC108990380	2.16848	0.00321624	0.0248138
LOC108990384	2.38912	2.0642e-05	0.000414994
LOC108990452	3.19723	9.95097e-06	0.000222127
LOC108990476	2.26276	0.00745793	0.0452889
LOC108990528	4.44792	1.05537e-10	9.27658e-09
LOC108990537	1.20431	0.000414537	0.0051566
LOC108990538	1.55642	0.000135903	0.00205584
LOC108990566	1.37306	5.07762e-09	2.86043e-07
LOC108990590	1.39299	0.000280785	0.00375544
LOC108990634	1.88039	9.71157e-05	0.00155049
LOC108990656	2.12883	0.000848363	0.00902474
LOC108990691	1.55645	1.107e-06	3.31221e-05
LOC108990701	2.27872	0.000183072	0.00263414
LOC108990703	3.74766	6.1524e-06	0.000147384
LOC108990715	3.01844	3.06317e-06	8.16004e-05
LOC108990800	8.62265	8.18408e-08	3.4428e-06
LOC108990817	1.27316	0.00180277	0.0161539
LOC108990846	5.2504	1.67577e-25	1.80265e-22
LOC108990864	3.34875	0.000451893	0.00554495
LOC108990935	3.00516	0.000294234	0.00390755
LOC108990971	1.83486	0.000103676	0.00163209
LOC108990991	2.49508	1.3113e-05	0.000281314
LOC108991014	2.13543	0.00748833	0.0454003
LOC108991021	12.8049	2.69001e-18	9.80119e-16
LOC108991044	5.26737	2.06884e-08	1.01158e-06
LOC108991051	2.14213	0.00593073	0.038554
LOC108991055	1.69467	0.00325008	0.0249981
LOC108991125	5.34472	1.39727e-09	9.27799e-08
LOC108991155	4.25879	1.97375e-07	7.41879e-06
LOC108991159	1.92145	0.00196893	0.0172129
LOC108991172	4.12536	4.28828e-07	1.47222e-05
LOC108991181	1.31206	0.00010283	0.00162103
LOC108991185	3.70205	2.67966e-09	1.60567e-07
LOC108991188	1.75475	0.00407891	0.0295518
LOC108991197	2.52894	0.00419239	0.0301708
LOC108991205	1.07402	0.00259525	0.0211553
LOC108991209	3.10252	1.25255e-06	3.69389e-05
LOC108991221	1.67661	0.00344354	0.0261047
LOC108991233	2.28577	0.000493891	0.00592512
LOC108991288	1.51986	0.00813133	0.0483259
LOC108991294	1.66807	3.65977e-07	1.27796e-05
LOC108991335	3.93491	1.62572e-09	1.0523e-07
LOC108991363	1.68049	0.00638721	0.0404089
LOC108991446	12.7193	9.86861e-21	4.84634e-18
LOC108991491	2.65869	0.000125038	0.0019202
LOC108991535	2.2479	5.83519e-05	0.00100777
LOC108991582	3.39443	0.000140046	0.00210209
LOC108991603	3.21311	2.62564e-07	9.55124e-06
LOC108991610	1.08983	0.00233443	0.0195604
LOC108991611	3.00117	0.00324376	0.0249664
LOC108991616	2.26153	0.000368901	0.00470552
LOC108991673	3.56681	1.87763e-06	5.28873e-05
LOC108991676	4.41849	1.08339e-05	0.000238071
LOC108991683	5.96133	7.73408e-10	5.45978e-08
LOC108991719	1.19148	0.000420409	0.00522389
LOC108991728	1.83594	0.00523663	0.0353016
LOC108991731	3.62465	6.82777e-09	3.74367e-07
LOC108991738	1.63946	0.00267964	0.0216654
LOC108991740	1.07671	0.000548127	0.00643565
LOC108991741	2.97315	0.00252836	0.0207693
LOC108991761	1.46434	0.000203709	0.00288332
LOC108991762	2.6354	0.000316378	0.00415764
LOC108991765	1.23381	5.45012e-05	0.000950905
LOC108991771	4.97694	7.39242e-09	4.0143e-07
LOC108991774	4.58716	1.90093e-09	1.20623e-07
LOC108991777	7.89755	2.18332e-09	1.35373e-07
LOC108991798	2.44956	6.52502e-07	2.10572e-05
LOC108991824	3.29515	6.58047e-06	0.000156312
LOC108991838	2.84404	2.39229e-11	2.45645e-09
LOC108991840	1.84826	0.00256769	0.0209704
LOC108991861	2.92028	1.4179e-07	5.56083e-06
LOC108991912	1.14532	0.00419945	0.0301884
LOC108991921	1.03606	0.00815996	0.0483829
LOC108991941	2.57271	2.9956e-06	8.0369e-05
LOC108991945	6.92371	3.88484e-11	3.7827e-09
LOC108991974	5.85053	1.69555e-29	2.5535e-26
LOC108991995	1.04619	0.00212516	0.0182793
LOC108992000	4.82406	1.92437e-09	1.21769e-07
LOC108992001	6.02512	1.75567e-08	8.7551e-07
LOC108992047	5.00408	6.33926e-22	3.97788e-19
LOC108992061	3.6174	2.47421e-10	2.01052e-08
LOC108992087	1.12143	0.00702935	0.0432613
LOC108992094	1.02156	0.00616124	0.0394844
LOC108992095	2.38121	0.00102539	0.0104435
LOC108992141	1.44982	0.00241268	0.0200524
LOC108992151	3.02786	0.00236697	0.0197597
LOC108992163	1.47867	0.00577626	0.037822
LOC108992164	1.11827	0.00266483	0.0215534
LOC108992203	1.88395	0.00268757	0.0217052
LOC108992249	1.59728	0.000631036	0.00717779
LOC108992257	4.19694	5.05239e-07	1.68837e-05
LOC108992258	3.3817	7.01835e-08	2.99706e-06
LOC108992264	1.27513	0.000214479	0.00301124
LOC108992268	2.53173	0.0003259	0.00425308
LOC108992284	1.17071	0.000168777	0.00245978
LOC108992288	2.87423	1.03585e-10	9.14057e-09
LOC108992309	9.64981	3.55694e-12	4.4393e-10
LOC108992311	10.0345	1.05238e-09	7.13912e-08
LOC108992312	3.35203	1.71407e-05	0.000354912
LOC108992314	8.9408	5.89541e-08	2.57596e-06
LOC108992315	9.55601	2.48859e-09	1.50313e-07
LOC108992325	1.53746	0.000881604	0.00928459
LOC108992358	1.37105	0.000778492	0.00846709
LOC108992380	1.68467	0.00722192	0.0441166
LOC108992398	11.0866	8.63192e-07	2.6785e-05
LOC108992456	2.20858	0.000159949	0.0023616
LOC108992461	1.98205	3.39498e-06	8.8457e-05
LOC108992494	2.95157	0.00105699	0.010693
LOC108992591	1.72525	0.0032338	0.0249237
LOC108992654	2.69687	2.22558e-06	6.1764e-05
LOC108992658	1.48852	2.58495e-05	0.000506892
LOC108992700	3.40536	4.21317e-06	0.000106579
LOC108992733	3.8359	1.3832e-06	4.05797e-05
LOC108992765	3.22928	1.37603e-08	7.04866e-07
LOC108992808	1.77601	2.537e-05	0.000497923
LOC108992809	1.49335	0.00170896	0.015436
LOC108992817	1.61013	0.00109056	0.0109249
LOC108992821	1.7998	0.00106737	0.0107691
LOC108992835	1.43842	0.00471485	0.0328223
LOC108992846	1.83903	0.00378721	0.0279951
LOC108992867	2.783	3.58973e-05	0.000670737
LOC108992870	3.76989	9.69885e-14	1.68536e-11
LOC108992886	1.6234	2.52397e-08	1.2183e-06
LOC108992892	1.51989	0.00020654	0.00291608
LOC108992911	7.7379	3.47069e-07	1.21933e-05
LOC108992920	2.16057	0.00404831	0.0293961
LOC108992924	1.00977	0.0024723	0.0204576
LOC108992927	5.68341	1.80069e-06	5.09809e-05
LOC108992937	1.37299	0.00394807	0.0288818
LOC108992990	3.02326	7.51664e-09	4.07196e-07
LOC108993011	2.9109	8.07475e-11	7.32565e-09
LOC108993012	1.86043	0.00156692	0.0144831
LOC108993021	3.01166	0.000600003	0.00690829
LOC108993037	1.41954	0.00130204	0.012517
LOC108993043	1.84713	0.00420067	0.0301884
LOC108993073	1.1203	0.00607977	0.0391958
LOC108993091	5.49718	2.68615e-11	2.72191e-09
LOC108993124	1.62228	0.000807852	0.00870261
LOC108993143	7.90459	3.51635e-06	9.099e-05
LOC108993145	10.3007	4.06716e-06	0.000103233
LOC108993152	1.29126	0.00243712	0.0202109
LOC108993161	1.83582	0.00255978	0.0209224
LOC108993176	1.19301	0.002499	0.0206408
LOC108993204	1.71642	1.58764e-05	0.000331108
LOC108993205	1.78488	0.0014828	0.0138415
LOC108993210	2.3277	2.1583e-05	0.000431469
LOC108993245	4.01795	0.00678763	0.0421542
LOC108993269	1.36421	0.00333946	0.0255032
LOC108993298	4.93027	1.28293e-12	1.81133e-10
LOC108993306	2.09801	8.39954e-06	0.000193027
LOC108993356	1.36226	0.00712655	0.0436402
LOC108993399	5.55344	3.80635e-32	1.07482e-28
LOC108993426	1.23999	0.00615482	0.0394545
LOC108993432	5.11503	2.14517e-07	7.94416e-06
LOC108993446	3.8051	1.92541e-05	0.000391846
LOC108993448	4.33429	5.33099e-05	0.000933543
LOC108993488	2.6339	0.00137825	0.0130928
LOC108993508	1.75572	0.0022912	0.0192624
LOC108993548	2.83253	2.809e-05	0.000544214
LOC108993586	3.04357	3.81132e-09	2.17419e-07
LOC108993590	5.90473	3.33899e-12	4.19044e-10
LOC108993646	1.50171	0.000809754	0.00871064
LOC108993678	2.30526	0.000872349	0.0092172
LOC108993789	5.30774	2.05032e-06	5.72644e-05
LOC108993803	1.35147	0.00254523	0.0208589
LOC108993813	1.83076	0.00447928	0.0316372
LOC108993833	8.20948	1.54226e-06	4.46091e-05
LOC108993857	1.3069	0.00292248	0.0230755
LOC108993888	3.35838	2.44062e-05	0.000481516
LOC108993969	1.3079	0.00319944	0.0247312
LOC108994003	6.13262	4.65634e-05	0.000834153
LOC108994012	2.18958	9.23399e-12	1.03265e-09
LOC108994017	5.1908	3.50648e-05	0.000656812
LOC108994089	1.0564	0.0042151	0.0302379
LOC108994127	8.35706	4.23501e-11	4.08841e-09
LOC108994130	3.03289	2.10813e-11	2.17456e-09
LOC108994136	2.54278	3.22557e-05	0.000613347
LOC108994156	2.55779	0.000127948	0.00195823
LOC108994160	1.49246	0.000709864	0.00788777
LOC108994185	5.06581	0.000123475	0.00189878
LOC108994201	2.5524	0.000381099	0.00483653
LOC108994212	3.94441	2.10319e-06	5.86557e-05
LOC108994230	2.01941	0.000128338	0.00196286
LOC108994304	6.53582	1.72385e-12	2.3745e-10
LOC108994320	1.24716	0.000226458	0.00316564
LOC108994334	5.76234	2.93447e-05	0.00056513
LOC108994404	4.69429	2.27318e-08	1.10671e-06
LOC108994414	3.21358	5.45118e-05	0.000950905
LOC108994440	2.24443	0.000975847	0.0100293
LOC108994501	2.33064	0.00268667	0.0217052
LOC108994514	1.40987	1.21485e-12	1.73693e-10
LOC108994517	9.21077	4.12317e-11	3.99753e-09
LOC108994552	1.17943	2.68798e-05	0.000524772
LOC108994554	2.89492	4.40204e-07	1.50215e-05
LOC108994581	4.94931	7.24522e-09	3.96294e-07
LOC108994599	3.09193	2.87297e-09	1.7079e-07
LOC108994600	6.31654	1.7368e-15	4.35937e-13
LOC108994602	4.74112	3.2613e-06	8.61671e-05
LOC108994625	4.27431	0.000108064	0.00168822
LOC108994664	1.08063	0.000194118	0.0027649
LOC108994704	2.94988	0.00209709	0.0181021
LOC108994709	3.34651	0.002576	0.021023
LOC108994711	1.2784	0.00481473	0.0332687
LOC108994713	2.25668	0.00612579	0.0393577
LOC108994721	5.78701	2.47385e-17	7.87102e-15
LOC108994793	4.71259	6.99739e-06	0.000165001
LOC108994816	3.19921	0.000506866	0.00604865
LOC108994831	2.16496	0.00155046	0.0143486
LOC108994845	2.97113	0.000318033	0.00417211
LOC108994853	2.71092	1.46609e-07	5.73987e-06
LOC108994882	1.6404	0.000260895	0.00353861
LOC108994885	1.21466	0.000830216	0.00888421
LOC108994918	2.32017	9.53213e-15	1.93992e-12
LOC108994940	3.81784	1.88082e-09	1.19684e-07
LOC108994965	4.51943	1.54392e-11	1.61468e-09
LOC108995002	3.35321	8.51787e-06	0.000194756
LOC108995007	2.34774	0.0004066	0.00507183
LOC108995028	4.5291	1.01659e-10	9.00578e-09
LOC108995040	3.213	8.24068e-06	0.00019015
LOC108995044	1.59499	4.04334e-06	0.000102859
LOC108995096	2.67308	0.00330716	0.0253336
LOC108995111	3.78258	9.85636e-07	2.98866e-05
LOC108995114	2.4299	0.00223401	0.0189438
LOC108995118	1.08845	0.000228466	0.00319008
LOC108995175	2.03871	0.00454796	0.0319471
LOC108995222	1.23978	0.00421352	0.0302362
LOC108995226	3.10758	5.31688e-06	0.000130128
LOC108995230	6.68806	3.03483e-07	1.08648e-05
LOC108995256	2.39115	0.00288751	0.0228954
LOC108995317	1.86537	4.3272e-05	0.000783264
LOC108995327	1.74266	0.00615103	0.0394525
LOC108995353	1.51868	0.00222648	0.0189226
LOC108995382	1.15079	0.00834038	0.0491802
LOC108995384	7.41559	1.97176e-08	9.70417e-07
LOC108995386	6.49047	2.74878e-08	1.30451e-06
LOC108995387	2.13759	0.00293822	0.0231593
LOC108995398	3.28481	0.000800747	0.00865911
LOC108995426	2.04557	2.92308e-05	0.000563417
LOC108995469	3.68223	0.00039959	0.0049982
LOC108995489	4.05216	1.61614e-12	2.23979e-10
LOC108995526	3.48011	3.08799e-08	1.43534e-06
LOC108995548	1.51123	0.000932406	0.00969307
LOC108995558	2.0487	9.53872e-05	0.00152714
LOC108995587	3.31847	9.13251e-05	0.00147945
LOC108995624	4.76728	2.60447e-15	6.32633e-13
LOC108995669	2.85389	0.00845006	0.0496197
LOC108995683	7.46588	4.44632e-13	6.60805e-11
LOC108995684	2.28519	0.00474414	0.0329469
LOC108995700	3.13944	0.000101417	0.00160599
LOC108995701	9.34814	4.35096e-11	4.18248e-09
LOC108995740	3.20264	1.24017e-13	2.07522e-11
LOC108995787	3.49022	0.00142719	0.0134334
LOC108995790	2.0265	0.00141922	0.0133807
LOC108995818	7.12854	1.54094e-11	1.61468e-09
LOC108995841	3.55681	4.82578e-05	0.000860414
LOC108995853	1.16625	0.000314583	0.00414128
LOC108995889	3.70116	1.84397e-07	7.02451e-06
LOC108995893	4.38487	1.30452e-07	5.18821e-06
LOC108995897	1.82291	0.000128516	0.00196427
LOC108995912	2.5868	0.00181224	0.0162005
LOC108995915	4.9963	4.0094e-07	1.38702e-05
LOC108995971	1.14988	0.000182975	0.00263414
LOC108995999	3.27636	2.49265e-05	0.000491091
LOC108996010	2.69475	0.000792642	0.00859203
LOC108996018	6.58004	1.56722e-05	0.000327508
LOC108996033	1.40103	4.97952e-07	1.66895e-05
LOC108996035	7.41825	5.80498e-11	5.44127e-09
LOC108996065	7.68491	0.000981288	0.0100715
LOC108996073	4.86402	6.31283e-10	4.61511e-08
LOC108996081	2.7011	8.96706e-06	0.00020352
LOC108996088	4.33363	2.9343e-09	1.73978e-07
LOC108996093	2.92755	3.1279e-05	0.0005983
LOC108996094	2.9017	0.000491599	0.00590677
LOC108996166	1.41155	0.00139379	0.013185
LOC108996192	1.80151	0.0013727	0.0130503
LOC108996194	8.31197	3.35759e-07	1.18606e-05
LOC108996265	2.98238	0.000509761	0.00607357
LOC108996341	1.39642	1.30047e-08	6.7072e-07
LOC108996342	2.31518	7.33368e-25	6.13585e-22
LOC108996392	1.11322	4.78028e-05	0.000854323
LOC108996470	1.54839	0.00245197	0.0203192
LOC108996521	2.23065	0.000183405	0.00263726
LOC108996546	1.11543	0.00467203	0.0326186
LOC108996549	2.1292	0.00215586	0.0184753
LOC108996643	2.32407	4.45269e-05	0.000802124
LOC108996646	1.22834	0.00264129	0.0214243
LOC108996680	2.45162	0.00508561	0.0345214
LOC108996686	3.5702	4.17173e-06	0.00010565
LOC108996691	2.80864	0.000187276	0.00268267
LOC108996744	9.7163	7.86697e-09	4.22126e-07
LOC108996754	9.15279	7.73769e-05	0.00128715
LOC108996795	6.87337	3.25861e-09	1.912e-07
LOC108996841	1.34694	0.00124494	0.0120908
LOC108996844	7.16346	0.000126891	0.00194469
LOC108996869	8.7945	3.37825e-07	1.19056e-05
LOC108996931	1.80432	1.3241e-07	5.24761e-06
LOC108996949	1.09489	9.10533e-06	0.000205895
LOC108996955	5.10838	2.67388e-08	1.27972e-06
LOC108996978	2.34115	0.00815084	0.0483686
LOC108996983	1.76819	0.000466662	0.00567989
LOC108996984	2.87113	2.88607e-05	0.000557711
LOC108996989	4.49283	5.81912e-06	0.000141348
LOC108996994	1.43186	0.00650183	0.040924
LOC108997020	4.94073	7.91398e-15	1.65534e-12
LOC108997025	1.72851	2.52053e-05	0.000495252
LOC108997027	3.90274	7.25131e-11	6.63187e-09
LOC108997089	1.36359	0.00108053	0.0108534
LOC108997093	2.28511	8.39875e-05	0.00138791
LOC108997142	1.13008	0.000845705	0.00900729
LOC108997150	1.45242	1.16319e-07	4.6672e-06
LOC108997153	2.81351	6.02744e-06	0.000144861
LOC108997167	4.38575	1.27693e-05	0.000274722
LOC108997174	5.30207	1.85282e-12	2.49138e-10
LOC108997177	1.60968	0.00544221	0.0362706
LOC108997193	1.34738	5.35167e-05	0.000936439
LOC108997194	2.22673	0.00384129	0.0282838
LOC108997200	1.64629	0.00313479	0.0243685
LOC108997213	4.38366	1.47962e-10	1.2613e-08
LOC108997218	1.71239	0.00422636	0.0302994
LOC108997231	5.24946	1.6886e-13	2.74429e-11
LOC108997236	3.78556	0.000107888	0.00168663
LOC108997244	3.59069	2.94837e-08	1.38469e-06
LOC108997284	2.37629	2.77392e-07	9.99406e-06
LOC108997301	2.59666	5.29976e-05	0.000929724
LOC108997329	1.87981	2.81632e-06	7.60103e-05
LOC108997399	3.41087	3.77534e-06	9.63671e-05
LOC108997466	1.63873	0.000494798	0.00593285
LOC108997475	1.55728	0.000110025	0.00171411
LOC108997488	7.34456	2.48152e-16	6.83629e-14
LOC108997612	1.63808	0.000397131	0.00497846
LOC108997634	1.31841	1.84538e-05	0.000379483
LOC108997635	2.53577	0.000160645	0.00236804
LOC108997636	6.2437	2.42517e-13	3.85808e-11
LOC108997640	1.20674	0.00605198	0.0390751
LOC108997646	4.986	1.18114e-13	1.99119e-11
LOC108997648	1.91521	0.00322617	0.0248819
LOC108997652	4.93036	1.18635e-08	6.13266e-07
LOC108997653	4.14639	1.00484e-05	0.000223638
LOC108997681	1.99544	4.70589e-15	1.04222e-12
LOC108997696	3.58851	9.71204e-07	2.95681e-05
LOC108997708	3.08341	1.96386e-07	7.39392e-06
LOC108997727	3.4703	0.0004887	0.00588472
LOC108997767	1.40514	0.00813758	0.0483482
LOC108997777	3.29011	3.34191e-07	1.18329e-05
LOC108997783	2.92806	7.76326e-05	0.00129045
LOC108997790	4.27553	0.000396167	0.00496914
LOC108997869	1.09142	0.00158623	0.0146078
LOC108997930	2.34499	0.00577459	0.037822
LOC108997940	3.79333	2.73048e-05	0.000530366
LOC108997983	1.25305	0.00146872	0.0137337
LOC108997989	1.53386	0.00046228	0.00564176
LOC108997992	1.72999	0.00528603	0.0355286
LOC108998004	6.39471	5.43293e-07	1.7943e-05
LOC108998013	1.01507	0.00651453	0.0409804
LOC108998046	1.94558	1.08623e-06	3.25869e-05
LOC108998087	6.42806	2.4088e-10	1.97872e-08
LOC108998209	2.21484	7.42535e-06	0.000173643
LOC108998214	1.88548	0.00101235	0.0103296
LOC108998239	6.9364	1.51506e-23	1.10404e-20
LOC108998264	1.89657	0.00609007	0.0392398
LOC108998277	3.89809	0.000138374	0.00208391
LOC108998279	1.41268	0.00241479	0.0200626
LOC108998285	1.18303	0.00197073	0.017222
LOC108998294	1.89172	0.000131814	0.00200788
LOC108998301	6.36655	3.4306e-08	1.57195e-06
LOC108998309	1.85172	0.00125537	0.0121712
LOC108998363	3.0758	9.49957e-05	0.00152411
LOC108998367	2.36849	4.91795e-07	1.65568e-05
LOC108998414	1.13034	0.000372572	0.00473629
LOC108998455	1.94492	2.91858e-10	2.31336e-08
LOC108998468	1.12822	0.00083669	0.00894502
LOC108998513	3.73654	3.38108e-05	0.000636488
LOC108998536	1.79132	1.73032e-05	0.000357948
LOC108998540	10.5659	9.02873e-11	8.09361e-09
LOC108998554	1.73964	0.00107057	0.0107965
LOC108998592	4.57454	1.82323e-05	0.000375449
LOC108998603	2.11688	0.000601269	0.00691934
LOC108998604	2.45375	7.34886e-05	0.00123245
LOC108998614	2.20817	0.000394231	0.0049476
LOC108998623	1.29592	0.000474383	0.00574293
LOC108998625	1.09068	0.0065708	0.041296
LOC108998636	1.10029	0.00835109	0.0492048
LOC108998651	3.74455	1.43667e-14	2.77387e-12
LOC108998677	1.83052	1.07885e-06	3.24518e-05
LOC108998680	2.28869	0.00140577	0.0132816
LOC108998746	2.86463	1.00954e-09	6.88987e-08
LOC108998747	3.01342	1.26281e-09	8.46494e-08
LOC108998779	4.32967	5.28661e-06	0.000129528
LOC108998787	2.62501	0.00161933	0.014828
LOC108998789	1.48074	0.000137306	0.00207335
LOC108998798	1.57799	0.00168293	0.0152619
LOC108998823	2.59688	1.31897e-08	6.78712e-07
LOC108998872	2.47621	0.0019634	0.0171845
LOC108998906	2.74769	2.3326e-07	8.56804e-06
LOC108998907	1.2317	0.00231672	0.0194469
LOC108998913	2.46086	0.000132977	0.00202018
LOC108998921	1.81171	4.65511e-06	0.000116326
LOC108999002	2.04763	7.17443e-05	0.00120768
LOC108999019	2.82326	0.000720097	0.00798184
LOC108999029	1.64572	0.00115842	0.0114454
LOC108999074	2.28045	0.000490156	0.0058938
LOC108999084	2.35569	4.21138e-05	0.0007666
LOC108999102	2.32292	0.00121281	0.0118449
LOC108999137	2.53891	2.69142e-11	2.72191e-09
LOC108999166	2.13392	0.000333503	0.00434258
LOC108999189	2.90969	0.000277471	0.00371992
LOC108999196	2.42282	0.00132384	0.0126664
LOC108999239	1.85315	0.000963282	0.00992725
LOC108999244	1.42077	1.13566e-05	0.000248351
LOC108999268	3.14534	7.55111e-15	1.5942e-12
LOC108999358	5.03569	1.34512e-07	5.31229e-06
LOC108999469	3.80173	2.12563e-06	5.92083e-05
LOC108999514	1.63483	4.38176e-07	1.49976e-05
LOC108999521	1.61267	9.52694e-08	3.91297e-06
LOC108999561	3.16128	1.46899e-08	7.47398e-07
LOC108999599	1.41084	0.000471595	0.00571837
LOC108999611	1.47763	0.00332129	0.0254197
LOC108999677	3.54849	0.000282166	0.00376944
LOC108999681	1.42502	1.21562e-05	0.000264047
LOC108999698	7.47465	5.20373e-06	0.000127913
LOC109000156	7.93937	7.79246e-08	3.29647e-06
LOC109000157	1.39063	0.00151368	0.0140754
LOC109000298	1.73388	3.39023e-06	8.84357e-05
LOC109000306	3.37241	5.52502e-07	1.8141e-05
LOC109000353	5.55408	1.44541e-23	1.08839e-20
LOC109000446	1.932	0.00520048	0.0351552
LOC109000452	5.03493	4.45728e-49	2.51725e-45
LOC109000456	8.04134	2.71882e-07	9.84546e-06
LOC109000494	4.70701	2.69408e-09	1.61003e-07
LOC109000499	2.39399	0.000551772	0.006465
LOC109000510	1.72689	0.000519283	0.00616104
LOC109000624	1.5764	0.0028713	0.0228149
LOC109000657	2.37159	4.33583e-05	0.000784199
LOC109000669	1.43294	0.00338582	0.0257701
LOC109000677	6.22981	1.20168e-14	2.36053e-12
LOC109000733	2.84396	7.32101e-06	0.000171589
LOC109000768	3.81701	7.71656e-07	2.42107e-05
LOC109000791	1.345	0.00315183	0.0244673
LOC109000804	1.167	0.00438348	0.0311295
LOC109000806	2.57343	0.00213354	0.0183327
LOC109000808	1.79209	0.000795833	0.00861834
LOC109000849	3.78945	2.12968e-09	1.33637e-07
LOC109000881	1.9097	0.00196719	0.017211
LOC109000920	3.35146	3.21067e-05	0.000611028
LOC109000934	2.14297	0.00744167	0.0452144
LOC109000989	5.03955	1.19463e-11	1.29123e-09
LOC109001010	5.47851	2.59529e-42	1.17255e-38
LOC109001018	3.0982	5.14293e-10	3.90145e-08
LOC109001030	2.28631	1.67292e-05	0.000347987
LOC109001052	3.0322	1.36002e-05	0.000289838
LOC109001123	2.19143	0.00142199	0.0133957
LOC109001134	1.65097	0.00777957	0.0467372
LOC109001139	2.82062	0.000307007	0.00406047
LOC109001140	1.47849	0.00188659	0.0166933
LOC109001150	2.35885	0.0061148	0.0393094
LOC109001154	2.34201	0.00279016	0.0223048
LOC109001162	2.8172	0.00010249	0.00161679
LOC109001180	1.25468	0.00736949	0.0448362
LOC109001182	1.36962	5.10636e-05	0.000904018
LOC109001191	2.1609	0.001276	0.0123235
LOC109001192	1.67383	5.59914e-05	0.00097221
LOC109001199	1.6105	0.00188489	0.0166848
LOC109001202	1.59581	5.53832e-05	0.00096313
LOC109001245	1.73474	7.13455e-05	0.00120276
LOC109001271	3.18463	3.86697e-05	0.000714267
LOC109001281	4.46142	2.89718e-05	0.000559378
LOC109001297	2.88974	0.00489303	0.0336556
LOC109001299	2.58559	0.000954225	0.00985189
LOC109001316	1.5259	0.000313303	0.00412683
LOC109001342	4.61431	0.000550124	0.00645239
LOC109001344	4.06132	2.78881e-05	0.000540765
LOC109001364	2.00793	0.000400152	0.00500245
LOC109001433	2.56563	1.22049e-07	4.87979e-06
LOC109001506	2.44082	0.000341236	0.00440487
LOC109001520	2.57522	6.99186e-08	2.99706e-06
LOC109001532	4.81581	8.86107e-08	3.67963e-06
LOC109001533	1.76939	0.000106287	0.00166665
LOC109001534	6.20487	1.68058e-05	0.000348937
LOC109001551	1.14686	5.95166e-05	0.00102476
LOC109001595	1.35331	0.00363545	0.0271397
LOC109001639	4.0001	3.57591e-09	2.08389e-07
LOC109001648	3.43435	0.00117505	0.0115557
LOC109001664	2.13755	6.82122e-07	2.18429e-05
LOC109001676	1.99424	2.04128e-13	3.29375e-11
LOC109001682	3.89871	8.35545e-07	2.60052e-05
LOC109001697	2.40805	0.00801674	0.0478336
LOC109001702	1.90213	0.0046727	0.0326186
LOC109001738	2.17284	7.75782e-11	7.0665e-09
LOC109001751	6.21091	2.80346e-10	2.22994e-08
LOC109001783	3.11438	1.10535e-05	0.000242662
LOC109001789	1.71761	0.00203179	0.0176464
LOC109001806	4.7403	2.79637e-06	7.56528e-05
LOC109001814	1.49427	5.16656e-05	0.000911105
LOC109001838	6.45966	2.70313e-15	6.42775e-13
LOC109001844	1.13264	0.00567928	0.037382
LOC109001904	2.57809	1.46923e-05	0.000309647
LOC109001918	1.16723	0.00418055	0.0301143
LOC109001966	1.61585	0.00557572	0.0368639
LOC109001985	4.65742	5.07133e-07	1.6897e-05
LOC109001989	1.48758	5.03806e-05	0.000893326
LOC109002007	1.78216	0.00224526	0.0190195
LOC109002024	4.91234	2.83009e-20	1.33191e-17
LOC109002028	2.97885	1.62909e-07	6.31239e-06
LOC109002038	2.26338	5.16461e-05	0.000911105
LOC109002145	3.58361	4.85048e-05	0.000864135
LOC109002179	1.19526	0.000170675	0.00248264
LOC109002180	4.64431	5.76283e-05	0.000996802
LOC109002186	2.6824	4.31624e-05	0.000781921
LOC109002246	3.08383	6.44603e-06	0.000153441
LOC109002248	3.0738	8.47381e-09	4.5075e-07
LOC109002253	3.29496	4.41108e-05	0.000796533
LOC109002291	3.09377	0.00609003	0.0392398
LOC109002303	11.5391	7.44935e-10	5.30854e-08
LOC109002304	12.1976	1.43402e-30	2.69955e-27
LOC109002326	6.78041	1.32855e-14	2.58725e-12
LOC109002330	3.274	0.000312306	0.0041185
LOC109002337	2.40023	1.51305e-05	0.000317598
LOC109002364	1.88722	0.00277865	0.0222523
LOC109002376	1.27202	0.000612362	0.00701839
LOC109002391	3.19283	3.9163e-07	1.36106e-05
LOC109002404	2.04085	0.00122327	0.0119213
LOC109002418	1.80605	0.000341131	0.00440487
LOC109002449	1.16799	0.00712204	0.0436362
LOC109002489	1.2143	0.00787953	0.0471932
LOC109002580	1.76066	0.000643529	0.00729785
LOC109002598	1.20176	0.00496238	0.0339798
LOC109002613	1.73208	0.00527247	0.0354797
LOC109002638	1.02996	1.31282e-05	0.000281371
LOC109002657	1.31389	0.000899879	0.00942239
LOC109002691	1.32848	0.000425725	0.00528066
LOC109002710	2.08573	0.00508576	0.0345214
LOC109002721	1.1915	0.000240795	0.00332036
LOC109002725	1.0041	1.93309e-07	7.30244e-06
LOC109002736	3.22241	0.00265698	0.0215174
LOC109002737	6.84509	5.6065e-10	4.18223e-08
LOC109002745	2.3046	0.00453717	0.0319199
LOC109002774	3.7308	7.4449e-06	0.00017392
LOC109002787	1.76515	0.00614194	0.0394185
LOC109002826	2.09313	1.82538e-06	5.15443e-05
LOC109002827	3.92934	4.59258e-09	2.60669e-07
LOC109002831	1.28534	0.000969392	0.00998111
LOC109002837	3.65738	3.1266e-06	8.28989e-05
LOC109002847	2.02324	0.00123344	0.0120049
LOC109002856	1.58485	0.000138038	0.00208023
LOC109002896	7.74242	6.07907e-12	7.15241e-10
LOC109002899	3.95383	1.97025e-06	5.52893e-05
LOC109003029	2.23977	0.000743524	0.00816539
LOC109003043	5.09571	1.21088e-06	3.58034e-05
LOC109003133	1.93229	0.00670754	0.0418342
LOC109003161	1.10337	0.00707036	0.0434138
LOC109003171	3.62374	1.18859e-05	0.000258922
LOC109003222	1.2515	0.00254383	0.0208589
LOC109003254	2.84541	0.000102126	0.00161218
LOC109003262	1.76425	0.00734685	0.0447225
LOC109003280	1.68921	0.000747507	0.00819718
LOC109003297	2.64779	6.87675e-13	1.00874e-10
LOC109003355	4.88371	5.41499e-09	3.01292e-07
LOC109003358	1.6278	0.00375224	0.0278003
LOC109003474	1.54727	0.00181175	0.0162005
LOC109003486	3.80474	8.66396e-06	0.000197696
LOC109003511	1.21083	0.00333882	0.0255032
LOC109003548	1.49448	0.00346258	0.0261872
LOC109003562	1.80106	0.00218127	0.0186085
LOC109003573	1.20499	2.40625e-05	0.00047515
LOC109003585	3.20102	3.68421e-08	1.68134e-06
LOC109003640	1.59083	0.000139692	0.00210096
LOC109003645	4.78617	4.25411e-27	6.00627e-24
LOC109003646	1.96136	0.000175925	0.00254917
LOC109003656	11.8002	1.38187e-07	5.43841e-06
LOC109003663	2.59747	1.53763e-06	4.45805e-05
LOC109003706	1.27714	2.97784e-05	0.000572506
LOC109003730	2.32244	0.00133198	0.0127228
LOC109003734	5.54404	5.39439e-07	1.78418e-05
LOC109003739	5.49511	7.00972e-08	2.99706e-06
LOC109003747	3.19385	2.26546e-09	1.39067e-07
LOC109003774	2.07954	0.0022858	0.0192418
LOC109003778	1.19835	0.00688432	0.0426307
LOC109003797	2.97898	6.38184e-07	2.06838e-05
LOC109003799	3.93296	8.12181e-06	0.000187983
LOC109003899	1.23231	0.00129485	0.0124737
LOC109003911	1.82019	5.14284e-05	0.000909764
LOC109003924	5.92214	1.07026e-11	1.17937e-09
LOC109003952	1.30436	0.00512504	0.034715
LOC109003963	1.992	0.00210787	0.0181693
LOC109003965	4.54019	5.72079e-31	1.40822e-27
LOC109003997	1.45794	0.00601798	0.0389307
LOC109004005	7.64785	1.15464e-21	6.68805e-19
LOC109004006	3.84575	1.25772e-10	1.09698e-08
LOC109004076	4.96118	7.02979e-15	1.51241e-12
LOC109004129	1.72685	8.49726e-09	4.5075e-07
LOC109004164	2.56166	0.000111818	0.00173555
LOC109004165	3.10009	9.72945e-05	0.00155218
LOC109004171	1.65688	0.00305872	0.0239419
LOC109004185	3.05193	0.00253357	0.0208046
LOC109004194	1.66322	0.00110792	0.0110498
LOC109004218	2.00739	0.00202612	0.0176174
LOC109004277	4.1039	1.04376e-11	1.15582e-09
LOC109004287	2.89315	0.000384953	0.00486674
LOC109004312	1.86882	0.000132759	0.00201978
LOC109004313	1.18847	0.00481038	0.0332687
LOC109004365	1.27461	0.000619153	0.00707827
LOC109004370	3.96042	4.85206e-07	1.64084e-05
LOC109004374	3.69057	1.9297e-08	9.51789e-07
LOC109004375	1.62976	0.00255169	0.0208775
LOC109004400	9.43514	1.81076e-09	1.15878e-07
LOC109004412	1.32683	0.000214913	0.00301545
LOC109004515	1.36019	0.00101238	0.0103296
LOC109004557	1.18284	0.00119474	0.0116937
LOC109004567	2.37651	2.12266e-05	0.000425475
LOC109004570	1.37733	0.000440173	0.00542472
LOC109004605	1.28458	9.39451e-08	3.88685e-06
LOC109004625	3.80487	0.000107352	0.00168058
LOC109004659	2.66892	0.000211773	0.00298066
LOC109004662	2.77638	0.000108777	0.00169819
LOC109004695	2.06931	0.00735541	0.0447626
LOC109004731	3.12278	0.000987279	0.0101192
LOC109004756	1.22437	0.0077024	0.0464116
LOC109004792	2.57755	7.0865e-06	0.000166928
LOC109004805	1.09355	0.00220356	0.0187701
LOC109004879	2.83936	3.78183e-05	0.000700259
LOC109004930	1.38453	0.000584116	0.0067737
LOC109004963	1.88043	0.00138043	0.0130944
LOC109004988	1.58203	6.07869e-05	0.00104345
LOC109005005	2.3352	0.000821127	0.00880364
LOC109005059	1.00134	5.97957e-05	0.00102799
LOC109005065	1.26623	8.54703e-05	0.0014059
LOC109005096	1.95203	1.02368e-05	0.000226715
LOC109005161	2.49292	0.000162258	0.00238788
LOC109005174	1.73414	0.00816234	0.0483829
LOC109005220	1.35858	0.00451032	0.0317781
LOC109005221	5.34515	6.23383e-31	1.40822e-27
LOC109005228	2.08159	0.00481564	0.0332687
LOC109005233	1.89419	3.9351e-05	0.000725664
LOC109005246	3.79069	1.21088e-09	8.16529e-08
LOC109005268	1.20911	0.000680175	0.00760651
LOC109005272	1.48269	0.00160775	0.0147518
LOC109005291	1.55186	0.00140731	0.0132906
LOC109005347	2.89638	0.00179439	0.0160918
LOC109005362	1.31196	8.58091e-05	0.00140874
LOC109005380	1.44663	0.000483033	0.00583304
LOC109005451	1.37529	0.00828694	0.0489289
LOC109005551	2.99247	1.33918e-08	6.87546e-07
LOC109005559	2.84975	0.000215704	0.0030228
LOC109005619	1.62405	5.71778e-06	0.000139036
LOC109005630	2.63704	0.00146699	0.0137337
LOC109005636	4.6908	9.79869e-08	4.01001e-06
LOC109005658	1.02028	0.000323517	0.00423666
LOC109005668	2.21176	0.00115368	0.0114055
LOC109005675	3.06595	1.89542e-05	0.000387139
LOC109005683	1.68215	0.00431978	0.030803
LOC109005719	1.78451	5.10191e-08	2.26874e-06
LOC109005723	4.15686	7.59352e-10	5.39427e-08
LOC109005725	3.45938	4.13042e-05	0.000755515
LOC109005728	1.75271	2.13925e-07	7.93525e-06
LOC109005731	2.78936	0.000247363	0.00338458
LOC109005748	2.15505	1.71036e-10	1.43632e-08
LOC109005771	1.2505	0.00401028	0.029195
LOC109005797	3.69724	0.000594945	0.00687106
LOC109005808	8.76255	2.33941e-09	1.42445e-07
LOC109005831	7.01604	1.50392e-08	7.61737e-07
LOC109005849	2.87624	0.0010323	0.0104949
LOC109005858	1.66156	7.25392e-07	2.29504e-05
LOC109005859	1.76945	0.00251015	0.0206865
LOC109005866	2.7584	8.23019e-11	7.4368e-09
LOC109005872	2.62302	0.00107873	0.0108449
LOC109005874	2.65951	2.64673e-05	0.000517659
LOC109005929	1.22413	0.000246166	0.00337637
LOC109005942	1.32996	0.000617075	0.00706524
LOC109005944	2.912	4.60312e-06	0.000115282
LOC109006027	1.13722	0.00118415	0.0116102
LOC109006062	1.02995	0.000118157	0.00182196
LOC109006072	2.46944	0.00534312	0.0358058
LOC109006078	3.12605	1.15308e-13	1.9585e-11
LOC109006105	1.21965	0.00389512	0.0286149
LOC109006140	3.26977	2.09817e-07	7.80851e-06
LOC109006158	2.14064	0.00255996	0.0209224
LOC109006166	1.2308	0.000246846	0.0033816
LOC109006188	4.73699	6.67166e-05	0.00113318
LOC109006203	2.86573	0.000128871	0.00196836
LOC109006226	1.66222	3.2102e-05	0.000611028
LOC109006262	2.50757	7.45876e-05	0.00124717
LOC109006282	2.28301	2.17991e-09	1.35373e-07
LOC109006293	1.30893	0.0026219	0.0213207
LOC109006337	1.69948	3.71157e-06	9.50616e-05
LOC109006343	1.04764	1.08858e-07	4.39912e-06
LOC109006371	6.12643	1.6772e-09	1.07943e-07
LOC109006403	8.4961	1.34023e-10	1.15117e-08
LOC109006413	1.4202	0.00704047	0.0432773
LOC109006493	1.84024	1.42724e-09	9.42731e-08
LOC109006497	2.06478	0.00351495	0.0265029
LOC109006516	3.53769	2.66756e-05	0.000521282
LOC109006562	1.79292	0.000316035	0.00415555
LOC109006585	3.47217	5.06001e-09	2.85764e-07
LOC109006593	1.05891	0.00466307	0.0325723
LOC109006601	3.90489	9.4344e-08	3.89622e-06
LOC109006604	3.44644	2.51964e-05	0.000495252
LOC109006610	10.5101	1.40053e-09	9.27799e-08
LOC109006619	3.82049	1.72315e-07	6.59763e-06
LOC109006647	1.09877	0.00251095	0.0206865
LOC109006654	2.7875	0.000111862	0.00173555
LOC109006665	4.91734	1.10148e-12	1.58487e-10
LOC109006673	2.14781	0.000922607	0.0096089
LOC109006696	1.60823	4.46488e-08	2.0092e-06
LOC109006699	3.48027	3.65899e-06	9.40349e-05
LOC109006717	1.4608	0.00549473	0.0365196
LOC109006718	1.9855	0.00568695	0.0374216
LOC109006719	2.28175	0.000990242	0.0101403
LOC109006755	1.87784	0.00625685	0.0399046
LOC109006798	2.58638	1.36575e-06	4.01201e-05
LOC109006841	1.00029	0.000507539	0.00605349
LOC109006845	2.24295	0.00262321	0.0213236
LOC109006920	2.09787	6.71743e-08	2.89593e-06
LOC109006921	1.14511	0.00551718	0.036603
LOC109006925	4.34068	4.35291e-12	5.33359e-10
LOC109006932	4.77162	1.12958e-07	4.54853e-06
LOC109006933	1.1511	0.00687992	0.0426152
LOC109006941	3.20428	0.000539062	0.00634902
LOC109006947	2.76919	3.30658e-05	0.000626116
LOC109006961	1.92793	0.00318178	0.0246489
LOC109006977	3.24979	1.45919e-09	9.61021e-08
LOC109006986	1.16213	2.79467e-12	3.60751e-10
LOC109007006	2.15736	0.000722671	0.0079986
LOC109007017	1.36127	0.0016966	0.0153612
LOC109007030	1.20977	0.00116907	0.0115073
LOC109007044	7.06774	5.15808e-11	4.85504e-09
LOC109007045	3.91101	1.91644e-07	7.27604e-06
LOC109007050	5.24992	7.47894e-19	3.01695e-16
LOC109007064	5.53057	5.69252e-10	4.21619e-08
LOC109007085	3.33506	7.01355e-07	2.22987e-05
LOC109007090	6.72124	1.83503e-09	1.171e-07
LOC109007091	6.42915	9.92782e-08	4.0555e-06
LOC109007102	3.48957	0.000182531	0.00263303
LOC109007116	4.96426	2.92748e-17	9.18498e-15
LOC109007159	2.9752	4.63669e-05	0.000831292
LOC109007161	1.0223	0.00376983	0.027894
LOC109007163	2.08883	0.00351868	0.0265133
LOC109007204	1.01218	2.23363e-06	6.19113e-05
LOC109007247	4.60956	5.51735e-07	1.8141e-05
LOC109007248	1.76549	2.31466e-05	0.00045993
LOC109007273	3.55975	9.5755e-08	3.92578e-06
LOC109007316	1.97117	0.00566302	0.0373184
LOC109007383	1.28293	0.00202693	0.0176177
LOC109007405	1.18178	0.00165992	0.0151139
LOC109007430	2.0037	0.00660478	0.0414105
LOC109007526	2.92427	0.000475764	0.00575656
LOC109007532	3.3768	1.84749e-08	9.17246e-07
LOC109007549	1.25026	0.00783844	0.0469807
LOC109007553	3.04636	1.92504e-05	0.000391846
LOC109007575	3.16708	0.00636024	0.0403328
LOC109007592	1.19342	0.000583746	0.00677289
LOC109007613	4.73996	6.86862e-10	4.95726e-08
LOC109007630	2.76701	0.00457398	0.032069
LOC109007653	3.28133	0.00411373	0.0297279
LOC109007666	3.61586	2.72535e-08	1.2982e-06
LOC109007693	2.54177	5.09055e-05	0.000901926
LOC109007695	1.3601	0.00287579	0.0228344
LOC109007712	4.01456	2.09393e-07	7.80559e-06
LOC109007720	3.74751	2.72148e-07	9.84546e-06
LOC109007723	1.73252	8.90853e-05	0.00144884
LOC109007732	2.49572	0.00044256	0.00545116
LOC109007733	1.98916	5.79026e-08	2.53492e-06
LOC109007746	1.98332	5.96791e-05	0.00102677
LOC109007755	1.54927	3.13283e-05	0.000598736
LOC109007757	1.12799	0.00623758	0.0398155
LOC109007760	1.67708	0.00529631	0.0355659
LOC109007775	3.47076	4.95644e-07	1.66369e-05
LOC109007782	1.99841	0.000588258	0.00680563
LOC109007866	3.44417	0.000312508	0.00411876
LOC109007875	1.34753	0.000119782	0.00184449
LOC109007902	1.41159	0.00230318	0.0193416
LOC109008035	3.30634	0.000204088	0.00288688
LOC109008064	2.80703	0.000439693	0.00542177
LOC109008066	6.06863	1.14761e-17	3.81244e-15
LOC109008067	3.46044	1.39284e-05	0.000295717
LOC109008069	1.57515	0.00316793	0.024567
LOC109008135	1.12384	0.0027565	0.0221337
LOC109008172	4.83297	1.92593e-07	7.29978e-06
LOC109008202	4.63767	1.70133e-08	8.53269e-07
LOC109008220	3.33453	5.8975e-09	3.26531e-07
LOC109008248	4.10195	1.6157e-06	4.63181e-05
LOC109008286	10.3713	0.00794314	0.0474949
LOC109008337	2.07627	2.1599e-09	1.34889e-07
LOC109008360	9.42345	1.6726e-10	1.41513e-08
LOC109008376	1.52832	0.00538646	0.0360381
LOC109008379	7.17333	7.21009e-06	0.000169486
LOC109008427	1.24552	0.000397562	0.0049811
LOC109008428	1.87699	3.31511e-06	8.69784e-05
LOC109008440	1.08677	0.000513654	0.00610634
LOC109008467	1.62188	0.000369629	0.00471214
LOC109008478	2.12215	5.20653e-08	2.30619e-06
LOC109008501	1.68816	0.00340474	0.0258843
LOC109008510	3.7889	6.98678e-07	2.22611e-05
LOC109008511	2.23908	0.00474442	0.0329469
LOC109008517	1.56995	4.76449e-06	0.000118797
LOC109008521	2.72584	2.4562e-06	6.70116e-05
LOC109008552	4.42129	0.00182276	0.0162675
LOC109008553	2.28357	2.85812e-09	1.70356e-07
LOC109008573	2.44063	0.000853355	0.00905887
LOC109008596	2.48844	0.000791228	0.00858493
LOC109008601	1.84618	0.00312846	0.0243277
LOC109008602	5.36866	8.90706e-15	1.82919e-12
LOC109008636	2.45469	0.00600858	0.0388922
LOC109008690	2.27517	0.00454712	0.0319471
LOC109008704	4.72779	1.77057e-05	0.00036527
LOC109008720	2.02397	0.000560054	0.00654845
LOC109008728	11.2119	1.11535e-14	2.21015e-12
LOC109008731	2.1041	1.06675e-05	0.00023533
LOC109008735	1.52285	0.0021089	0.0181693
LOC109008746	11.6525	2.83456e-08	1.33401e-06
LOC109008800	1.3961	1.04068e-08	5.4293e-07
LOC109008808	2.2244	0.00113783	0.0112784
LOC109008841	8.75103	9.35879e-09	4.91663e-07
LOC109008861	3.23673	2.21886e-13	3.55489e-11
LOC109008882	6.69784	2.88863e-11	2.90019e-09
LOC109008917	3.70413	5.28764e-10	3.98159e-08
LOC109008926	1.27553	5.55964e-05	0.000966095
LOC109008971	2.52362	0.000165532	0.00242031
LOC109008976	2.58686	0.000466081	0.00567588
LOC109009025	4.10227	2.04344e-09	1.28583e-07
LOC109009092	2.31429	0.000111236	0.0017306
LOC109009109	2.74215	3.40269e-05	0.000638959
LOC109009110	2.8562	0.000269774	0.00363182
LOC109009117	3.77601	7.57372e-08	3.21598e-06
LOC109009118	2.4506	0.00472864	0.0328778
LOC109009145	2.66707	0.00620976	0.0396828
LOC109009176	1.33217	0.00086362	0.00913351
LOC109009215	3.89989	8.9651e-09	4.73182e-07
LOC109009233	2.22771	0.000764998	0.00835653
LOC109009251	1.39602	2.42579e-10	1.98546e-08
LOC109009252	1.05662	0.00235841	0.0197101
LOC109009258	4.72029	5.24374e-06	0.000128757
LOC109009286	1.45057	0.000477791	0.0057749
LOC109009287	3.27471	1.39195e-10	1.19107e-08
LOC109009305	1.28052	3.06801e-05	0.00058784
LOC109009318	2.4535	0.00254676	0.0208589
LOC109009344	3.52999	0.00104632	0.010604
LOC109009373	8.4131	2.23019e-09	1.37275e-07
LOC109009409	2.09987	0.00227793	0.0192081
LOC109009422	1.00815	0.00659988	0.0414027
LOC109009462	7.19645	3.92467e-07	1.36188e-05
LOC109009463	4.97997	2.12975e-16	5.93963e-14
LOC109009468	3.82045	2.96224e-08	1.38545e-06
LOC109009473	1.57927	3.64261e-05	0.000678373
LOC109009475	1.79515	1.06989e-10	9.36772e-09
LOC109009486	1.65175	0.00511273	0.0346732
LOC109009532	2.73772	3.29938e-05	0.000625277
LOC109009533	1.66817	5.17375e-05	0.000911662
LOC109009538	1.8399	0.000126789	0.00194444
LOC109009576	6.42396	5.38361e-25	4.86463e-22
LOC109009596	3.84354	0.000245662	0.00337151
LOC109009603	1.89509	0.0044906	0.0316767
LOC109009604	1.02761	0.00105918	0.0107055
LOC109009611	2.07011	0.000176485	0.00255484
LOC109009637	1.7077	0.00351808	0.0265133
LOC109009680	2.75792	0.00105814	0.0106998
LOC109009688	1.59434	2.30811e-07	8.51963e-06
LOC109009754	1.36358	0.00135896	0.0129531
LOC109009756	1.19929	1.89468e-05	0.000387139
LOC109009810	1.00478	0.00151449	0.0140754
LOC109009826	4.36049	2.09215e-07	7.80559e-06
LOC109009836	7.03563	5.52069e-06	0.000134533
LOC109009842	4.40841	8.85193e-14	1.55012e-11
LOC109009913	2.42447	0.00268841	0.0217052
LOC109009933	2.86713	7.58962e-07	2.38456e-05
LOC109009950	3.77916	0.00433103	0.0308489
LOC109009957	3.61119	1.47723e-08	7.49902e-07
LOC109009971	2.35402	0.00112102	0.011151
LOC109009984	2.38663	0.00275272	0.0221138
LOC109010032	1.74209	0.00049303	0.00591793
LOC109010038	2.16926	0.00225767	0.0191014
LOC109010071	1.3558	0.00157313	0.0145167
LOC109010089	2.10421	0.00468726	0.0327008
LOC109010122	2.27188	0.0007909	0.00858493
LOC109010124	3.96759	9.51504e-08	3.91297e-06
LOC109010130	2.80185	9.69657e-06	0.000217523
LOC109010233	1.34931	0.00228483	0.0192418
LOC109010238	1.12136	0.0045547	0.0319834
LOC109010241	9.20906	1.75606e-07	6.70089e-06
LOC109010305	2.1602	9.27381e-10	6.42624e-08
LOC109010369	4.59422	2.63515e-05	0.000515841
LOC109010374	3.25194	2.93524e-06	7.88431e-05
LOC109010380	1.14076	0.0005168	0.00613802
LOC109010408	1.77229	0.000169621	0.0024705
LOC109010521	3.0733	1.2563e-05	0.000271578
LOC109010584	5.61793	3.62587e-09	2.09484e-07
LOC109010609	1.03471	0.00214519	0.0184188
LOC109010674	4.43097	3.6602e-07	1.27796e-05
LOC109010690	2.93797	5.2648e-05	0.00092554
LOC109010701	1.19621	9.57125e-05	0.00153126
LOC109010725	2.54197	0.00231744	0.0194469
LOC109010733	2.59855	2.34036e-05	0.000464544
LOC109010746	2.95019	3.67134e-08	1.67886e-06
LOC109010762	2.32404	0.00107249	0.0108026
LOC109010778	1.9871	1.74667e-05	0.00036067
LOC109010859	1.98676	0.00055786	0.00652618
LOC109010911	2.42261	3.15865e-05	0.000603161
LOC109010988	2.30582	0.000682068	0.00762014
LOC109010997	1.17854	0.00218596	0.0186343
LOC109011000	4.32021	1.53887e-10	1.30688e-08
LOC109011052	5.55604	1.01047e-14	2.03809e-12
LOC109011053	4.8469	4.49279e-12	5.45656e-10
LOC109011057	1.59011	8.46791e-05	0.00139526
LOC109011077	3.89631	1.59975e-07	6.22001e-06
LOC109011084	2.28642	0.00278426	0.02228
LOC109011086	4.77485	1.04793e-13	1.80208e-11
LOC109011111	2.70704	0.00193128	0.0170075
LOC109011147	1.08941	0.00680421	0.0422156
LOC109011153	1.8639	0.00415582	0.0299744
LOC109011164	2.23449	0.00137319	0.0130503
LOC109011181	1.41946	8.55117e-05	0.0014059
LOC109011182	1.39575	0.00116716	0.0115073
LOC109011218	2.70753	0.000877434	0.00925361
LOC109011226	7.48432	3.69607e-06	9.47721e-05
LOC109011271	4.5202	0.000143497	0.00214817
LOC109011275	1.5711	4.74629e-05	0.000848921
LOC109011285	1.11987	3.02002e-05	0.000579136
LOC109011295	1.32295	0.000269935	0.00363183
LOC109011299	1.77388	0.00345998	0.0261872
LOC109011337	1.47689	0.00497752	0.0340424
LOC109011345	1.79824	0.00360997	0.0269922
LOC109011358	2.26843	0.00192018	0.0169441
LOC109011384	1.87723	1.46875e-06	4.2978e-05
LOC109011403	3.3143	3.17416e-05	0.000605611
LOC109011453	1.29834	0.00759859	0.0459578
LOC109011475	1.50159	0.00134985	0.0128771
LOC109011481	2.2129	0.00418629	0.0301365
LOC109011488	5.24314	1.02471e-14	2.04851e-12
LOC109011513	3.23841	5.42213e-08	2.38764e-06
LOC109011537	3.3368	4.25091e-07	1.46162e-05
LOC109011541	3.63923	0.000194929	0.0027712
LOC109011547	5.14305	0.000563186	0.00658167
LOC109011553	2.85448	0.000140345	0.00210518
LOC109011566	1.97732	0.000165678	0.00242087
LOC109011571	2.42139	0.00262995	0.021363
LOC109011580	1.31673	0.000307241	0.00406119
LOC109011614	2.75863	1.5384e-13	2.5183e-11
LOC109011620	1.10097	0.00831455	0.0490535
LOC109011628	7.43088	1.3907e-07	5.46363e-06
LOC109011647	3.26362	5.7018e-13	8.41855e-11
LOC109011654	1.04711	0.000123838	0.00190306
LOC109011671	7.39099	1.36371e-07	5.37629e-06
LOC109011697	1.7273	0.000341644	0.00440762
LOC109011718	2.35821	1.14274e-08	5.92078e-07
LOC109011731	5.57499	4.75804e-06	0.000118767
LOC109011747	3.17095	0.00627677	0.0399386
LOC109011755	4.07255	1.05301e-13	1.80208e-11
LOC109011765	4.59038	0.000276204	0.00370734
LOC109011768	3.86589	8.6689e-09	4.5862e-07
LOC109011782	2.07785	0.00109916	0.0109916
LOC109011795	5.7912	2.46213e-24	1.98641e-21
LOC109011808	3.67301	0.000194002	0.0027649
LOC109011858	1.9038	0.00449139	0.0316767
LOC109011883	3.94778	2.15415e-05	0.000431402
LOC109011886	5.25295	2.87706e-14	5.32728e-12
LOC109011891	1.49396	0.000326332	0.00425626
LOC109011905	2.36325	0.00218211	0.0186085
LOC109011908	7.58366	2.03026e-08	9.97036e-07
LOC109011944	7.57506	1.13362e-35	4.26807e-32
LOC109011951	2.9461	3.23887e-06	8.56746e-05
LOC109011963	9.18204	1.8024e-12	2.45279e-10
LOC109011964	3.14726	1.15221e-05	0.000251483
LOC109012016	7.16411	3.81747e-12	4.73828e-10
LOC109012043	1.9043	0.000733195	0.00808734
LOC109012044	1.63137	1.18873e-11	1.29103e-09
LOC109012087	3.30512	0.000511725	0.00609055
LOC109012221	1.23901	0.00583691	0.0381042
LOC109012292	2.56833	0.00258705	0.021098
LOC109012305	2.02149	0.00075297	0.0082371
LOC109012307	1.63836	0.00843901	0.0495806
LOC109012350	1.5807	0.0036629	0.0272887
LOC109012359	1.86731	9.20052e-05	0.00148738
LOC109012388	1.29635	0.00687628	0.0426043
LOC109012394	3.51639	8.71758e-05	0.00142496
LOC109012421	5.21821	5.11398e-12	6.17779e-10
LOC109012435	1.80032	0.00159124	0.014642
LOC109012445	4.07249	4.2505e-05	0.000773098
LOC109012461	1.81775	0.000828508	0.00887014
LOC109012464	1.75705	0.000194254	0.00276509
LOC109012482	1.36373	1.38729e-05	0.000295094
LOC109012491	1.88145	0.000603184	0.00693056
LOC109012492	1.71105	0.00804332	0.0479669
LOC109012502	4.7517	0.000241087	0.00332036
LOC109012564	9.17276	3.27446e-07	1.16488e-05
LOC109012587	3.77199	1.14635e-06	3.41637e-05
LOC109012599	2.42344	0.000795348	0.00861723
LOC109012607	1.46041	1.01404e-05	0.000225022
LOC109012629	2.90155	2.76896e-06	7.50909e-05
LOC109012662	2.93578	0.00766062	0.0462241
LOC109012677	2.73999	0.000473399	0.00573409
LOC109012678	2.05364	0.00366749	0.0273067
LOC109012697	2.56851	6.72891e-05	0.00114119
LOC109012725	2.70465	1.45252e-05	0.000306944
LOC109012733	2.15472	0.000602662	0.00693056
LOC109012745	2.44957	0.00816096	0.0483829
LOC109012760	1.40757	3.76437e-06	9.61957e-05
LOC109012796	2.08288	0.000114249	0.00176773
LOC109012810	2.65558	3.60617e-05	0.000672598
LOC109012844	2.39302	0.00192874	0.0169931
LOC109012852	1.25675	0.000247246	0.00338458
LOC109012861	1.95728	0.0066604	0.0416321
LOC109012868	10.5485	4.91933e-06	0.000121984
LOC109012883	2.05443	0.00214172	0.018396
LOC109013036	1.94094	0.00179052	0.0160698
LOC109013046	2.09507	0.00232189	0.0194697
LOC109013051	2.79357	0.000386481	0.00487744
LOC109013056	1.47357	0.00406896	0.0295081
LOC109013061	5.79958	0.000385706	0.00487158
LOC109013075	1.27944	3.33563e-06	8.71695e-05
LOC109013081	8.42626	5.98433e-17	1.80248e-14
LOC109013108	8.00056	8.64456e-12	9.76403e-10
LOC109013131	2.55943	0.000267443	0.00360904
LOC109013145	1.70497	0.0017234	0.0155478
LOC109013153	2.666	0.000350192	0.00450346
LOC109013190	1.65142	8.11041e-05	0.00134321
LOC109013233	2.45942	0.00223868	0.0189763
LOC109013236	3.15206	9.92267e-06	0.000221779
LOC109013246	1.67862	0.000333833	0.00434406
LOC109013248	2.06204	0.000737192	0.00811558
LOC109013255	2.95287	9.44554e-09	4.93923e-07
LOC109013292	5.97279	1.6128e-07	6.26001e-06
LOC109013302	1.24111	2.69902e-11	2.72191e-09
LOC109013306	1.50483	0.000172628	0.00250621
LOC109013368	8.31166	1.8622e-16	5.2584e-14
LOC109013369	9.5641	3.72754e-09	2.13177e-07
LOC109013370	9.99735	8.2665e-11	7.43985e-09
LOC109013371	7.19925	6.02784e-06	0.000144861
LOC109013404	2.6252	0.00486765	0.0335244
LOC109013440	12.5744	1.60745e-17	5.18749e-15
LOC109013441	1.02708	0.0074998	0.0454537
LOC109013465	1.23372	4.612e-05	0.0008295
LOC109013470	1.14956	0.00196051	0.0171787
LOC109013482	1.11468	0.00711054	0.0435895
LOC109013491	1.35965	0.000389337	0.00490252
LOC109013502	1.94997	2.18731e-09	1.35373e-07
LOC109013503	2.69108	3.1168e-13	4.69391e-11
LOC109013538	2.73057	0.00328904	0.0252204
LOC109013554	1.7241	0.00161736	0.0148269
LOC109013563	7.69622	6.78207e-07	2.17933e-05
LOC109013599	2.28297	0.00234247	0.0196059
LOC109013622	1.71469	0.00259883	0.0211711
LOC109013643	2.60186	3.79021e-10	2.94229e-08
LOC109013648	2.00487	0.000693751	0.00773154
LOC109013651	1.36612	0.000483796	0.00583811
LOC109013656	2.44477	1.77768e-09	1.14084e-07
LOC109013693	2.05238	0.000250131	0.00342038
LOC109013695	1.05703	0.00447357	0.0316201
LOC109013714	2.47302	0.00209095	0.018056
LOC109013721	1.016	0.000588582	0.00680563
LOC109013755	2.79443	0.00019019	0.00272268
LOC109013757	3.29571	5.06912e-07	1.6897e-05
LOC109013786	1.82187	0.000731529	0.0080729
LOC109013790	2.63556	8.76665e-06	0.000199837
LOC109013835	1.34124	0.00146366	0.0137131
LOC109013848	1.57591	0.000852393	0.00905718
LOC109013878	1.11648	0.00663759	0.0415464
LOC109013894	2.31394	9.76436e-06	0.000218609
LOC109013895	5.60263	1.12491e-06	3.36133e-05
LOC109013898	2.60201	0.00116854	0.0115073
LOC109013904	1.06665	0.00607847	0.0391958
LOC109013937	3.90652	0.000657303	0.00741764
LOC109013950	3.47381	0.000943117	0.00977743
LOC109013959	3.48547	3.48932e-06	9.06019e-05
LOC109013960	1.32262	0.000843448	0.00899319
LOC109013977	1.0261	0.00129007	0.0124381
LOC109013980	1.07675	8.51477e-06	0.000194756
LOC109013987	3.73902	2.58986e-13	4.03483e-11
LOC109013993	3.58478	1.62828e-06	4.65561e-05
LOC109013996	2.85515	0.000100223	0.00159215
LOC109014010	1.42829	8.74305e-05	0.00142809
LOC109014020	1.89366	0.000364211	0.00465358
LOC109014076	1.35152	8.29888e-05	0.00137241
LOC109014083	3.22201	8.56577e-05	0.00140728
LOC109014084	11.4348	1.55393e-06	4.47747e-05
LOC109014130	3.6638	1.93907e-07	7.3128e-06
LOC109014158	3.6199	3.63887e-09	2.09699e-07
LOC109014168	3.63311	1.88355e-05	0.000386111
LOC109014180	2.60081	5.85078e-06	0.000141812
LOC109014201	2.16916	0.00306401	0.0239585
LOC109014229	1.0867	0.00708333	0.0434698
LOC109014245	1.72634	1.29387e-07	5.15495e-06
LOC109014275	1.45202	5.50758e-05	0.000958522
LOC109014321	1.08726	0.000496271	0.00594105
LOC109014325	2.92793	0.000103587	0.00163182
LOC109014334	2.02051	0.000100996	0.00160106
LOC109014336	6.71209	1.08706e-21	6.46227e-19
LOC109014362	1.50357	9.44255e-05	0.00151712
LOC109014374	3.25897	1.9292e-05	0.000392265
LOC109014381	1.97084	0.000257591	0.00350362
LOC109014424	3.26011	2.79415e-22	1.87986e-19
LOC109014425	1.49933	8.50021e-09	4.5075e-07
LOC109014429	1.08078	0.00166799	0.0151508
LOC109014440	7.69592	1.19229e-06	3.53928e-05
LOC109014450	1.49842	0.00134205	0.0128136
LOC109014468	2.10413	0.00175137	0.0157561
LOC109014497	2.36297	0.000132774	0.00201978
LOC109014501	1.09833	0.00637382	0.0403884
LOC109014513	1.86267	0.000760399	0.00831434
LOC109014560	3.17398	8.44207e-06	0.00019361
LOC109014561	1.15646	7.38481e-05	0.00123756
LOC109014575	8.94392	9.09879e-13	1.32607e-10
LOC109014683	1.97037	0.00296652	0.0233416
LOC109014750	8.48477	3.06861e-07	1.09683e-05
LOC109014792	3.46141	2.31492e-05	0.00045993
LOC109014803	4.24348	6.18803e-12	7.24289e-10
LOC109014820	5.10226	2.68159e-08	1.2807e-06
LOC109014828	1.39021	0.000240892	0.00332036
LOC109014919	1.44906	6.32773e-09	3.48643e-07
LOC109014937	4.78826	8.46488e-12	9.60913e-10
LOC109014956	2.09821	0.00130212	0.012517
LOC109015347	1.23278	8.64444e-05	0.00141608
LOC109015490	1.93139	0.00314173	0.0244141
LOC109015559	4.03347	4.90315e-06	0.000121717
LOC109015564	1.52006	0.000279088	0.00373717
LOC109015698	1.36227	2.7892e-07	1.00331e-05
LOC109015732	2.39202	8.42579e-08	3.51827e-06
LOC109015734	2.23281	0.000129624	0.00197852
LOC109015971	2.5466	7.30208e-07	2.30383e-05
LOC109015995	1.34523	0.00059553	0.0068743
LOC109016154	1.03956	0.00120179	0.0117526
LOC109016167	10.3083	1.05561e-12	1.52861e-10
LOC109016198	1.20951	0.000658624	0.00742801
LOC109016260	4.5579	4.85687e-05	0.000864592
LOC109016275	1.30873	0.00138862	0.0131581
LOC109016292	7.95135	3.65498e-15	8.34001e-13
LOC109016359	1.53185	0.00504172	0.034336
LOC109016409	1.74636	0.000738906	0.00812653
LOC109016445	4.21586	2.33406e-06	6.41441e-05
LOC109016456	1.19483	0.00188343	0.0166785
LOC109016463	3.12296	4.23686e-06	0.000107059
LOC109016475	1.04748	0.0064955	0.0409103
LOC109016494	1.34785	0.000547077	0.00642666
LOC109016792	1.62309	0.00142919	0.0134443
LOC109016799	1.26121	1.07091e-05	0.000236019
LOC109016901	4.59868	4.13692e-06	0.000104885
LOC109017055	1.50079	0.00489473	0.0336556
LOC109017294	1.73299	0.000953296	0.00984741
LOC109017378	3.15347	2.77544e-08	1.3144e-06
LOC109017498	4.01734	2.2274e-07	8.23518e-06
LOC109017560	2.3095	3.22908e-06	8.55158e-05
LOC109017659	3.45429	2.47082e-09	1.4964e-07
LOC109017731	3.33037	6.33075e-22	3.97788e-19
LOC109017871	1.27666	0.000111097	0.00172962
LOC109017905	1.85912	0.000138036	0.00208023
LOC109018049	3.06619	1.01126e-05	0.000224625
LOC109018113	2.50006	0.00327627	0.0251311
LOC109018164	2.98721	0.000970463	0.00998759
LOC109018242	5.29505	1.45979e-15	3.74735e-13
LOC109018253	1.15658	0.00681678	0.042282
LOC109018284	4.87312	2.52868e-06	6.89059e-05
LOC109018416	1.48578	0.00221188	0.0188268
LOC109018417	7.22305	3.00956e-08	1.40467e-06
LOC109018430	7.84518	1.70352e-08	8.53269e-07
LOC109018456	4.53199	6.8358e-05	0.00115758
LOC109018691	7.6445	4.88893e-07	1.64837e-05
LOC109018692	2.23748	0.00393013	0.0287878
LOC109018822	5.43434	1.20904e-05	0.00026287
LOC109018851	1.84033	0.00707805	0.0434492
LOC109018861	2.52418	5.60441e-07	1.83483e-05
LOC109018864	2.28712	0.00109028	0.0109249
LOC109018895	1.28032	0.00157129	0.0145057
LOC109018906	1.08136	0.00092792	0.00965088
LOC109018927	1.55338	0.00107359	0.0108029
LOC109018960	5.10743	0.000113068	0.00175065
LOC109019074	1.82069	1.49633e-06	4.35593e-05
LOC109019084	1.28278	0.00352162	0.0265266
LOC109019090	5.57065	8.99691e-21	4.51645e-18
LOC109019099	2.46765	0.000167853	0.0024479
LOC109019101	1.67901	0.000726627	0.00803058
LOC109019134	2.67459	0.000300513	0.00398392
LOC109019149	3.10976	5.494e-05	0.000956897
LOC109019248	2.42081	2.45141e-06	6.69619e-05
LOC109019250	1.55215	0.00274848	0.0220875
LOC109019256	3.05956	2.42681e-06	6.64506e-05
LOC109019350	7.99362	5.13091e-09	2.87611e-07
LOC109019357	1.59776	0.000830873	0.00888704
LOC109019363	5.20476	2.80225e-13	4.30631e-11
LOC109019364	9.19274	1.51174e-18	5.78816e-16
LOC109019370	11.0661	3.22681e-07	1.14974e-05
LOC109019437	1.76517	0.001395	0.0131909
LOC109019448	2.54515	1.29934e-12	1.82311e-10
LOC109019459	2.06839	0.000843584	0.00899319
LOC109019482	1.91893	0.000805988	0.00869752
LOC109019513	2.33837	0.00576592	0.0377871
LOC109019529	1.47045	0.000324537	0.00424168
LOC109019576	3.73933	0.00020124	0.00285196
LOC109019578	9.54272	1.4753e-09	9.68812e-08
LOC109019590	3.27524	5.89352e-06	0.000142543
LOC109019606	2.98374	0.00218015	0.0186085
LOC109019627	1.95629	0.000125702	0.00192909
LOC109019637	2.73733	6.52454e-08	2.81815e-06
LOC109019642	1.85725	0.0008409	0.00898578
LOC109019734	3.85815	0.000272781	0.00366574
LOC109019748	2.50732	5.48935e-07	1.80765e-05
LOC109019752	4.7117	8.09434e-12	9.28179e-10
LOC109019815	3.07827	2.01421e-07	7.54575e-06
LOC109019822	4.16884	3.27855e-08	1.51767e-06
LOC109019834	10.3409	3.10728e-19	1.3244e-16
LOC109019907	1.57401	0.000310325	0.00409477
LOC109019920	1.9372	0.00325827	0.0250355
LOC109019938	4.78499	9.45919e-08	3.89933e-06
LOC109019950	4.33205	0.000615404	0.00704969
LOC109019961	1.02822	0.00618139	0.039591
LOC109019985	4.98839	0.000136703	0.00206563
LOC109019994	6.94176	0.000463298	0.00564809
LOC109020042	5.88025	2.82937e-22	1.87986e-19
LOC109020045	2.37611	5.86245e-07	1.91654e-05
LOC109020068	4.16016	0.00183873	0.016366
LOC109020083	3.05286	0.000852963	0.00905887
LOC109020088	2.32261	0.000490237	0.0058938
LOC109020128	4.14065	2.15286e-14	4.01927e-12
LOC109020254	3.2652	0.000578477	0.00672557
LOC109020273	5.99963	2.66456e-10	2.14208e-08
LOC109020318	1.61113	2.89653e-12	3.69676e-10
LOC109020324	2.25212	1.15913e-06	3.44989e-05
LOC109020327	1.0867	0.00324244	0.0249664
LOC109020328	3.83178	8.4753e-05	0.00139546
LOC109020432	1.77541	2.05521e-05	0.000414303
LOC109020483	2.63908	2.43741e-10	1.98777e-08
LOC109020512	2.19461	3.64726e-05	0.000678679
LOC109020534	7.45912	1.84865e-05	0.000379645
LOC109020562	8.01854	8.69527e-07	2.69077e-05
LOC109020584	2.53958	0.000230798	0.00321466
LOC109020593	2.07924	0.000908027	0.00948327
LOC109020625	2.07133	0.00157512	0.0145232
LOC109020628	1.85486	0.00384018	0.0282838
LOC109020668	4.63533	1.78597e-14	3.39034e-12
LOC109020700	1.56395	0.00014261	0.00213773
LOC109020709	1.25623	5.14325e-10	3.90145e-08
LOC109020738	4.95601	4.68167e-11	4.4624e-09
LOC109020779	1.34872	0.00808254	0.0481408
LOC109020781	1.34187	8.91919e-05	0.00144953
LOC109020832	3.19908	0.00108256	0.0108677
LOC109020861	2.10932	1.5661e-05	0.000327508
LOC109020863	1.51107	0.00437615	0.0310872
LOC109020899	3.27375	3.48016e-07	1.22076e-05
LOC109020903	2.63469	7.63522e-05	0.00127197
LOC109020921	3.6194	1.49304e-06	4.35332e-05
LOC109020930	9.88215	1.35171e-51	1.01784e-47
LOC109020957	1.73277	0.00275921	0.0221423
LOC109020976	1.12122	0.000503776	0.00601496
LOC109021008	1.23101	0.000920894	0.00959991
LOC109021052	2.10555	0.000488652	0.00588472
LOC109021074	3.54746	0.000251096	0.0034315
LOC109021147	3.35955	2.5212e-05	0.000495252
LOC109021166	2.60383	0.000352862	0.0045265
LOC109021187	3.40133	0.00170586	0.0154203
LOC109021277	2.2651	0.00139004	0.013166
LOC109021298	3.06145	2.60178e-08	1.25186e-06
LOC109021299	2.52298	0.00201491	0.0175402
LOC109021313	1.93619	0.00254753	0.0208589
LOC109021360	3.56467	0.00103154	0.0104919
LOC109021376	2.3849	2.9697e-12	3.76886e-10
LOC109021395	3.24183	7.51757e-15	1.5942e-12
LOC109021433	1.79906	0.000625987	0.00713293
LOC109021577	2.02576	0.000154428	0.00228906
LOC109021595	2.68249	0.000501544	0.00599465
LOC109021695	1.47888	0.00207252	0.0179174
LOC109021701	8.20861	5.34796e-08	2.36331e-06
LOC109021707	2.10178	0.008124	0.0483186
LOC109021708	1.72709	0.000445382	0.0054754
LOC109021714	1.83859	0.000191177	0.00273258
LOC109021761	3.06052	0.000358695	0.00459349
LOC109021792	2.32911	1.28483e-06	3.78414e-05
LOC109021842	1.22355	0.00335452	0.0256096
LOC109021882	2.31084	0.00696602	0.0430158
LOC109021887	2.04042	0.00796979	0.0476164
LOC109021952	1.22065	1.30397e-09	8.68931e-08
LOC109021953	2.87978	5.35641e-08	2.36331e-06
LOC109021971	3.28436	0.000109658	0.00171067
LOC109022043	4.40134	5.1039e-09	2.86808e-07
LOC109022060	1.02641	0.00289756	0.0229509
LOC109022065	3.92325	1.73858e-05	0.000359328
LOC109022184	1.01625	0.00627985	0.0399386
LOC109022210	3.55111	2.05209e-08	1.00557e-06
LOC109022262	3.1003	0.00115872	0.0114454
LOC109022274	1.51942	0.00028488	0.00379672
LOC109022275	1.09894	3.06019e-06	8.16004e-05
LOC109022278	3.32446	2.31735e-08	1.12578e-06
LOC109022338	1.56009	5.88138e-05	0.0010142
LOC118343724	2.32853	6.95975e-06	0.000164285
LOC118343813	9.26283	2.96053e-10	2.3384e-08
LOC118344181	2.509	0.000147259	0.00219722
LOC118344284	1.02259	0.000134603	0.00203936
LOC118344521	1.35555	2.0694e-05	0.000415536
LOC118344862	2.71158	0.000550937	0.00645858
LOC118344878	5.38973	0.000153173	0.00227344
LOC118344888	4.44448	5.46313e-06	0.000133274
LOC118345327	2.09032	0.000980397	0.0100669
LOC118345849	1.47753	0.00834282	0.0491817
LOC118347696	4.07379	0.00156526	0.0144737
LOC118347892	2.38457	3.28631e-08	1.51816e-06
LOC118347904	3.41536	0.00183126	0.0163189
LOC118348311	2.91145	0.00428041	0.0305837
LOC118348381	1.90269	0.00679058	0.0421542
LOC118348401	1.6401	0.00157777	0.0145418
LOC118348486	6.61037	0.000185706	0.00266356
LOC118348688	4.37555	0.0021257	0.0182793
LOC118348706	2.74442	0.00661549	0.0414317
LOC118348716	1.97818	8.15473e-10	5.70326e-08
LOC118348784	1.08282	0.00184561	0.016412
LOC118348788	5.01044	3.06335e-15	7.13413e-13
LOC118348927	3.36995	3.06245e-06	8.16004e-05
LOC118349023	4.08368	6.47331e-12	7.53773e-10
LOC118349236	1.52348	2.05077e-06	5.72644e-05
LOC118349267	2.18755	0.00454812	0.0319471
LOC118349306	3.36234	0.000603241	0.00693056
LOC118349387	1.6252	3.39888e-06	8.8457e-05
LOC118349471	6.70855	9.16489e-18	3.09007e-15
LOC118349486	8.66289	2.43473e-07	8.92864e-06
LOC118349505	2.7023	0.00624209	0.039833
LOC118349601	1.73591	0.00214893	0.0184369
LOC118349639	1.69818	0.000159084	0.00235037
LOC118349856	3.31237	1.55021e-06	4.47332e-05
novel.1139	1.78164	4.82548e-07	1.6343e-05
novel.763	7.52177	5.16109e-07	1.71203e-05
novel.1357	2.49766	6.45183e-08	2.80282e-06
novel.76	8.91874	2.45365e-12	3.20393e-10
novel.1668	1.28511	6.95757e-05	0.00117555
novel.722	4.4124	2.2005e-05	0.000439127
novel.739	3.91253	0.00124658	0.0121015
novel.1245	7.48017	8.7605e-07	2.70355e-05
novel.1327	2.61473	2.07703e-10	1.725e-08
novel.970	9.95042	9.69874e-05	0.00155049
novel.266	4.47964	3.03259e-08	1.4125e-06
novel.1279	4.20116	0.00119037	0.0116629
novel.596	3.06082	4.95602e-06	0.000122625
novel.1734	9.00216	4.69839e-10	3.59785e-08
novel.1405	1.33062	0.000343224	0.00442547
novel.1237	6.72253	4.21457e-07	1.45354e-05
novel.583	4.18804	4.26698e-05	0.000775471
novel.815	2.20392	6.08233e-10	4.47556e-08
novel.22	1.49605	0.00381558	0.0281404
novel.607	8.78812	4.8393e-08	2.16047e-06
novel.1275	1.49134	0.00544633	0.0362821
novel.25	2.2462	8.01205e-12	9.2343e-10
novel.1307	1.58288	0.00065023	0.00735907
novel.940	4.01511	9.88467e-11	8.79113e-09
novel.41	10.1544	2.39666e-05	0.00047367
novel.289	1.30113	0.00173812	0.0156618
novel.342	1.66406	1.65625e-07	6.40186e-06
novel.1121	2.31365	0.00166353	0.0151285
novel.867	3.04548	0.00583634	0.0381042
novel.402	1.2888	0.00325688	0.0250333
novel.947	1.79301	0.00116668	0.0115073
novel.39	2.76784	0.00508511	0.0345214
novel.1335	7.5505	1.70338e-07	6.55526e-06
novel.82	2.115	0.000880938	0.0092819
novel.1008	9.63321	7.37207e-14	1.32171e-11
novel.602	7.73235	1.06994e-08	5.55631e-07
novel.601	10.431	1.17075e-11	1.27764e-09
novel.835	3.30636	0.00390436	0.0286532
novel.1458	9.21304	1.31466e-07	5.21938e-06
novel.1642	1.51053	0.00162517	0.0148595
novel.202	2.89484	0.00790601	0.0473229
novel.1419	2.30701	8.44923e-34	2.72669e-30
novel.45	7.18591	5.16055e-05	0.000911105
novel.1227	2.0407	7.33077e-06	0.000171608
novel.892	7.87807	8.35757e-07	2.60052e-05
novel.1483	1.58316	0.00341461	0.0259281
novel.1452	9.05205	7.66768e-10	5.42987e-08
novel.654	4.24229	0.000657376	0.00741764
novel.539	7.58838	0.000443483	0.00545658
novel.1246	2.56279	5.14869e-07	1.71072e-05
novel.393	3.75719	0.00143586	0.0134869
novel.1101	2.07447	0.00541469	0.0361566
novel.306	2.57776	0.00407313	0.0295289
novel.347	2.30717	0.00193285	0.0170094
novel.989	3.08859	0.00203398	0.017653
novel.856	2.60534	0.00461012	0.0322802
novel.670	1.2816	0.000135964	0.00205584
novel.513	4.10038	0.00400721	0.0291821
novel.699	6.66952	0.00593889	0.0385738
novel.233	5.20038	1.25606e-25	1.41872e-22
novel.335	2.8145	0.00146942	0.0137337
novel.1611	2.75	0.00312591	0.0243162
novel.515	8.7789	0.000235878	0.00326701
novel.641	2.43611	8.3881e-07	2.60643e-05
novel.999	1.92898	0.000772386	0.00841283
novel.535	25.4672	7.09197e-11	6.51251e-09
novel.222	2.76249	0.000276018	0.00370705
novel.500	3.00455	0.000529216	0.00625588
novel.889	5.54311	7.96805e-06	0.000184803
novel.540	1.03827	0.00721732	0.0441124
novel.630	1.09933	0.00392405	0.0287526
novel.1193	2.27267	0.00453012	0.0318901
novel.238	1.51557	0.00826418	0.0488968
novel.964	3.40246	0.00377997	0.0279599
novel.908	1.09549	0.00180367	0.0161539
novel.438	10.1269	6.28265e-05	0.00107194
novel.245	3.26775	0.00086303	0.00913154
novel.556	2.84168	0.000808713	0.00870774
novel.1035	2.88828	0.000414299	0.00515648
novel.702	1.96482	9.66892e-07	2.95163e-05
novel.1468	1.93034	0.00852306	0.0499445
novel.1013	2.66206	3.10771e-06	8.2552e-05
novel.1014	2.66219	1.14617e-05	0.000250406
novel.424	3.26302	4.56316e-07	1.54778e-05
novel.277	2.2505	0.000483117	0.00583304
novel.1076	2.43705	0.00153847	0.014261
novel.1218	6.68902	0.00722493	0.044123
novel.1132	3.53464	3.36037e-05	0.000633646
novel.429	9.56974	6.10052e-05	0.0010464
novel.922	3.24167	0.00167706	0.0152209
novel.164	4.45612	0.0014895	0.0138811
novel.226	2.33307	0.000952244	0.00984494
novel.648	2.33164	0.000106388	0.00166665
novel.1530	1.53498	0.00474129	0.0329455
novel.1068	2.57061	0.000239673	0.00331145
novel.97	4.96167	9.75443e-07	2.96571e-05
novel.887	1.69824	0.00627156	0.0399386
novel.740	7.59066	0.000526586	0.00623131
novel.1248	2.02575	1.48368e-11	1.56618e-09
novel.869	1.29204	0.000548819	0.00644042
novel.870	2.8542	9.88688e-05	0.00157507
novel.1285	2.33775	0.00169798	0.015364
novel.190	5.06575	0.000184958	0.0026562
novel.149	4.13304	0.00342751	0.0260085
novel.151	7.24636	2.4515e-07	8.97558e-06
novel.265	1.82864	0.00344364	0.0261047
novel.937	3.9151	7.98328e-10	5.60069e-08
novel.679	6.85561	2.71943e-05	0.00052909
novel.1620	3.95955	4.41865e-07	1.50554e-05
novel.1088	2.40385	0.000436507	0.00539131
novel.516	8.97136	6.2465e-09	3.45008e-07
novel.1437	3.22506	0.000462829	0.00564541
novel.769	3.15664	0.00540467	0.0361218
novel.1389	2.23708	0.00184231	0.0163914
novel.520	2.38985	0.000588652	0.00680563
novel.1566	5.21456	8.95812e-05	0.00145481
novel.1409	6.23529	0.00442352	0.0313645
novel.1703	5.35043	2.32376e-07	8.55812e-06
novel.737	4.4061	5.84815e-06	0.000141812
novel.1464	7.01075	5.90782e-06	0.000142736
novel.994	8.00749	3.46438e-06	9.00579e-05
novel.1517	2.02476	0.000749035	0.00820363
novel.1262	1.92854	0.00010172	0.00160914
novel.1593	3.33602	5.18757e-07	1.71829e-05
novel.1326	1.44976	0.0049946	0.0340973
novel.68	2.43289	0.00506601	0.0344432
novel.1475	3.06696	0.00304182	0.0238262
novel.1089	10.076	2.49598e-09	1.50358e-07
novel.284	1.95923	0.00265892	0.0215174
novel.401	4.42602	3.80973e-06	9.70258e-05
novel.813	1.55183	0.00794023	0.04749
novel.1395	3.06685	5.30126e-05	0.000929724
novel.446	1.85173	0.00089423	0.00938257
novel.290	3.33965	0.000133284	0.00202208
novel.1331	1.04697	0.000937936	0.0097416
novel.974	1.54589	0.000787432	0.0085602
novel.604	8.38722	3.14709e-10	2.47698e-08
novel.1680	2.39748	0.000163351	0.00239773
novel.43	2.82121	4.2557e-12	5.25335e-10
novel.381	1.90369	0.00281998	0.0224915
novel.825	2.87839	0.0017068	0.0154227
novel.1204	7.10683	6.06739e-06	0.000145656
novel.914	1.64856	2.1076e-05	0.00042283
novel.798	4.23884	0.000251703	0.00343771
novel.1428	2.7681	2.01699e-06	5.65308e-05
novel.1425	2.01101	2.61268e-06	7.10235e-05
novel.1426	3.19462	0.00346264	0.0261872
novel.1058	4.88008	4.38727e-05	0.000792868
novel.1495	1.04878	0.00148672	0.0138667
novel.165	4.63863	0.00147643	0.0137934
novel.1184	2.60373	0.00112557	0.0111913
novel.620	9.49207	5.23282e-09	2.92597e-07
novel.1239	2.32177	0.00107345	0.0108029
novel.1300	3.63828	6.95662e-07	2.21963e-05
novel.1510	1.09742	0.00589482	0.0383778
novel.136	1.3438	0.000361241	0.00462086

## Sheet: 0h vs 72h
	log2FoldChange	pvalue	padj
LOC108979070	4.52013	8.65254e-20	5.18567e-18
LOC108979075	4.11383	1.6957e-30	2.56743e-28
LOC108979080	5.67283	0.000159588	0.000792226
LOC108979089	1.18668	0.0061986	0.0184618
LOC108979094	2.38669	2.84854e-62	1.92813e-59
LOC108979099	1.77858	0.000956293	0.00375886
LOC108979103	3.46997	4.66366e-11	9.07265e-10
LOC108979114	3.87455	3.52462e-37	9.21767e-35
LOC108979139	8.38153	5.24583e-74	5.74893e-71
LOC108979147	2.62145	2.20925e-06	1.78524e-05
LOC108979161	1.0355	6.11285e-12	1.37518e-10
LOC108979180	5.86254	0.0086867	0.0245303
LOC108979200	4.14629	1.92276e-07	1.94336e-06
LOC108979207	3.57941	5.42297e-08	6.16318e-07
LOC108979219	1.739	0.00187973	0.00674568
LOC108979225	10.9057	2.58719e-16	1.02835e-14
LOC108979229	1.21781	0.00643954	0.0190881
LOC108979233	1.49161	0.000238423	0.0011274
LOC108979238	2.91512	1.40274e-07	1.45548e-06
LOC108979239	8.75386	7.75872e-08	8.51092e-07
LOC108979249	6.29403	4.17601e-16	1.63169e-14
LOC108979251	1.38132	0.0119675	0.0320255
LOC108979253	4.81058	4.71436e-12	1.06893e-10
LOC108979267	2.71612	0.00231177	0.00805497
LOC108979273	4.49255	2.61697e-05	0.0001606
LOC108979275	4.73259	9.79667e-17	4.19072e-15
LOC108979291	1.20329	2.11213e-05	0.000132846
LOC108979297	1.08368	2.10779e-06	1.71409e-05
LOC108979305	2.50507	0.00897863	0.0251993
LOC108979309	1.814	1.50988e-05	9.86607e-05
LOC108979315	1.40472	0.000617979	0.00257461
LOC108979344	2.82218	2.12897e-13	5.79151e-12
LOC108979346	1.03596	3.11337e-08	3.70865e-07
LOC108979347	9.67579	2.46303e-14	7.797e-13
LOC108979351	3.70377	5.02214e-06	3.7216e-05
LOC108979356	2.67914	4.45098e-17	1.98517e-15
LOC108979362	1.05054	0.00264868	0.00902929
LOC108979371	1.43335	0.000567234	0.00239309
LOC108979388	1.05708	0.0115088	0.0310072
LOC108979389	3.10125	2.67896e-17	1.22087e-15
LOC108979436	2.08712	3.90374e-07	3.70477e-06
LOC108979438	10.6849	6.76118e-13	1.74246e-11
LOC108979473	1.1797	9.522e-07	8.31333e-06
LOC108979476	3.52356	2.81092e-08	3.37986e-07
LOC108979494	1.26031	6.61369e-05	0.000365444
LOC108979542	1.18658	1.85435e-12	4.46529e-11
LOC108979546	8.115	2.4618e-09	3.56774e-08
LOC108979560	1.26952	0.000544082	0.00230791
LOC108979575	2.18797	9.93618e-05	0.000521842
LOC108979687	7.25477	1.12347e-05	7.56672e-05
LOC108979694	8.05775	2.48412e-20	1.58364e-18
LOC108979719	3.81698	2.41453e-55	1.46232e-52
LOC108979737	2.1565	0.000449412	0.00195637
LOC108979744	1.24264	0.00244137	0.00843377
LOC108979752	4.05917	9.80573e-06	6.72234e-05
LOC108979756	5.22354	9.16221e-07	8.04409e-06
LOC108979759	2.92612	1.92037e-07	1.9418e-06
LOC108979763	1.45152	0.0103397	0.0283825
LOC108979764	3.02641	0.000331794	0.00149929
LOC108979771	8.01201	2.13503e-07	2.1354e-06
LOC108979789	4.06233	7.71453e-06	5.43774e-05
LOC108979796	1.01105	0.000272002	0.00126232
LOC108979799	4.31969	6.98106e-10	1.11571e-08
LOC108979800	6.99312	1.1939e-09	1.82689e-08
LOC108979822	5.07513	1.66359e-12	4.05509e-11
LOC108979841	2.22827	0.00012845	0.000654886
LOC108979842	7.32479	0.000112356	0.000580677
LOC108979856	3.35771	5.74748e-17	2.52756e-15
LOC108979873	6.11728	2.07148e-20	1.3467e-18
LOC108979876	3.97976	2.54027e-05	0.000156482
LOC108979878	7.21873	1.18356e-33	2.34815e-31
LOC108979882	4.76484	1.26853e-09	1.92954e-08
LOC108979902	5.40028	6.28804e-05	0.000348874
LOC108979908	7.45128	4.19948e-08	4.87623e-07
LOC108979911	4.09255	0.00550157	0.0166926
LOC108979925	7.88434	1.47092e-08	1.85794e-07
LOC108979930	2.64986	2.47015e-20	1.57911e-18
LOC108979938	1.71395	2.51887e-26	2.55372e-24
LOC108979951	1.02807	8.39094e-08	9.10892e-07
LOC108979957	2.67285	9.21052e-07	8.07138e-06
LOC108979963	7.59688	3.26825e-05	0.000195925
LOC108980006	4.52955	7.47913e-16	2.8171e-14
LOC108980007	3.43374	1.9245e-05	0.000122451
LOC108980015	1.14781	0.00213541	0.00753168
LOC108980020	1.57265	0.00028202	0.00130199
LOC108980029	2.80207	1.97364e-08	2.43415e-07
LOC108980037	3.45616	1.17035e-05	7.82751e-05
LOC108980052	3.53638	1.0194e-13	2.89635e-12
LOC108980091	4.63865	4.18076e-05	0.00024297
LOC108980113	4.95165	3.98778e-05	0.000232931
LOC108980116	1.05695	5.62382e-06	4.09575e-05
LOC108980138	1.04941	4.94359e-06	3.67361e-05
LOC108980154	1.06927	0.00832265	0.0236846
LOC108980169	4.21465	3.9183e-05	0.000229572
LOC108980174	1.32132	1.8829e-07	1.90978e-06
LOC108980177	4.05598	0.000131511	0.000667386
LOC108980184	1.8775	0.000661559	0.00272803
LOC108980191	1.96067	5.40431e-05	0.00030499
LOC108980203	2.39475	3.88467e-09	5.44137e-08
LOC108980211	4.99528	1.84057e-06	1.51987e-05
LOC108980214	1.62307	9.97171e-08	1.06888e-06
LOC108980231	2.91532	1.1853e-07	1.25009e-06
LOC108980267	10.129	1.53041e-09	2.29453e-08
LOC108980281	8.50611	7.42702e-08	8.17043e-07
LOC108980296	3.83626	4.06832e-08	4.73348e-07
LOC108980308	2.79414	0.00272558	0.00924719
LOC108980317	5.19452	1.09287e-21	7.98451e-20
LOC108980324	1.03552	0.00989305	0.0273619
LOC108980339	2.98045	0.00116711	0.00446622
LOC108980341	3.56084	3.95524e-05	0.0002315
LOC108980362	5.06896	2.33882e-06	1.8807e-05
LOC108980397	1.50461	0.000142537	0.000716077
LOC108980445	4.28321	1.38678e-09	2.09825e-08
LOC108980460	2.47507	2.78048e-08	3.34501e-07
LOC108980477	2.38805	9.8814e-05	0.000519321
LOC108980487	1.68405	2.3519e-06	1.888e-05
LOC108980489	1.50512	5.62082e-05	0.000316088
LOC108980493	1.71669	0.00255187	0.00875504
LOC108980498	1.58695	0.000279999	0.00129369
LOC108980512	7.97481	4.21176e-08	4.88802e-07
LOC108980515	4.06061	9.86101e-05	0.000518368
LOC108980520	2.70164	4.63168e-09	6.38284e-08
LOC108980530	4.18892	4.03854e-16	1.58335e-14
LOC108980536	4.12834	2.75674e-10	4.73459e-09
LOC108980539	2.20809	0.00814975	0.0232558
LOC108980556	3.58111	4.42432e-08	5.11151e-07
LOC108980557	1.21944	7.89119e-05	0.000426109
LOC108980567	1.92863	3.92628e-08	4.57748e-07
LOC108980569	3.38971	0.00814377	0.0232445
LOC108980619	10.9541	1.66683e-13	4.60509e-12
LOC108980634	2.02794	3.69744e-05	0.000218579
LOC108980648	2.23912	9.53571e-05	0.000503452
LOC108980659	2.28517	1.03e-05	7.02145e-05
LOC108980680	4.32023	5.87575e-06	4.25101e-05
LOC108980688	3.96406	7.21131e-25	6.80168e-23
LOC108980703	1.21665	5.05277e-08	5.77381e-07
LOC108980707	1.2237	0.00712419	0.0207225
LOC108980727	1.1696	0.00100894	0.00393423
LOC108980761	1.04375	5.06475e-06	3.75033e-05
LOC108980762	4.17813	1.81014e-09	2.67901e-08
LOC108980771	1.23449	1.87213e-11	3.86068e-10
LOC108980777	2.21716	4.92759e-05	0.000280841
LOC108980779	3.3829	5.86689e-07	5.36009e-06
LOC108980780	5.11124	3.3419e-12	7.77658e-11
LOC108980789	1.71686	0.00941907	0.0262434
LOC108980793	1.08057	6.30981e-08	7.07325e-07
LOC108980824	1.24405	7.52089e-09	9.99918e-08
LOC108980869	1.84616	2.83145e-08	3.40277e-07
LOC108980877	4.52593	8.22851e-10	1.29884e-08
LOC108980914	1.87893	6.84059e-06	4.88002e-05
LOC108980919	2.71425	3.69237e-08	4.33552e-07
LOC108980934	2.01502	1.2878e-07	1.34715e-06
LOC108980940	1.8819	1.47867e-08	1.8667e-07
LOC108980954	1.96666	2.16763e-06	1.75469e-05
LOC108980984	2.21315	6.54444e-08	7.29012e-07
LOC108980992	5.02886	2.68205e-05	0.000164162
LOC108981003	1.88142	6.00015e-07	5.47097e-06
LOC108981013	10.0727	4.5575e-14	1.38372e-12
LOC108981014	2.47	1.66228e-11	3.46736e-10
LOC108981025	1.04413	1.36688e-13	3.82693e-12
LOC108981046	3.21997	4.17023e-17	1.86357e-15
LOC108981054	1.17207	2.02753e-06	1.65466e-05
LOC108981087	8.39537	3.94035e-09	5.50931e-08
LOC108981098	1.0222	0.00060071	0.00251222
LOC108981100	1.38657	1.61617e-05	0.000104803
LOC108981101	1.14715	4.11945e-06	3.11449e-05
LOC108981102	2.90304	0.00016867	0.000832286
LOC108981103	1.41758	1.49333e-05	9.76627e-05
LOC108981113	2.04227	0.000465174	0.00201459
LOC108981116	1.47014	2.05415e-17	9.47379e-16
LOC108981117	1.18227	0.000232604	0.00110306
LOC108981135	4.72373	7.60923e-13	1.9501e-11
LOC108981137	1.33853	0.00213203	0.00752093
LOC108981148	1.30317	3.73831e-08	4.38276e-07
LOC108981153	3.66381	1.6165e-06	1.35035e-05
LOC108981154	3.05376	1.24959e-05	8.31155e-05
LOC108981166	2.41127	1.91329e-15	6.96716e-14
LOC108981170	4.5041	2.03597e-09	2.98825e-08
LOC108981179	2.876	2.51812e-16	1.00611e-14
LOC108981191	1.18002	0.00512597	0.0157041
LOC108981192	4.13788	1.31639e-07	1.37456e-06
LOC108981198	2.88223	0.00847156	0.0240311
LOC108981208	3.65002	1.12769e-05	7.59071e-05
LOC108981215	1.24828	0.0197136	0.0485905
LOC108981217	1.77487	0.000212368	0.00101885
LOC108981232	1.00974	0.000365977	0.00163419
LOC108981248	8.55722	1.02917e-08	1.34042e-07
LOC108981271	7.14101	7.75693e-05	0.00041945
LOC108981276	6.14089	5.58202e-17	2.46101e-15
LOC108981292	5.58321	1.01872e-06	8.85908e-06
LOC108981297	1.16116	7.54733e-09	1.00285e-07
LOC108981303	9.79713	5.1548e-14	1.55278e-12
LOC108981310	3.74769	6.27239e-07	5.67425e-06
LOC108981318	3.68872	6.04719e-14	1.79343e-12
LOC108981334	3.30326	3.67758e-12	8.49757e-11
LOC108981347	1.22699	3.04523e-05	0.000183848
LOC108981349	1.78196	0.000268495	0.00124806
LOC108981353	5.08854	4.18806e-06	3.16221e-05
LOC108981357	1.03454	0.000198806	0.000964039
LOC108981387	4.61373	2.40101e-06	1.92264e-05
LOC108981396	1.46552	1.66841e-06	1.39018e-05
LOC108981408	1.43648	1.1525e-06	9.89321e-06
LOC108981419	2.52245	0.000220889	0.00105446
LOC108981451	9.09725	5.11838e-09	7.00323e-08
LOC108981453	1.45822	0.0088007	0.0247975
LOC108981465	2.28767	3.79556e-05	0.000223576
LOC108981478	2.82279	1.14904e-06	9.87083e-06
LOC108981482	5.97393	1.65787e-16	6.88703e-15
LOC108981529	3.64131	1.30792e-09	1.98552e-08
LOC108981537	1.16856	0.000180224	0.000883234
LOC108981544	1.74106	5.53658e-05	0.000311842
LOC108981570	1.28683	0.00792613	0.0227022
LOC108981584	1.04999	0.00251972	0.00866019
LOC108981594	4.29229	0.000979617	0.00383743
LOC108981610	1.02415	1.25307e-08	1.60569e-07
LOC108981618	1.77959	0.000490516	0.00210913
LOC108981620	7.54991	1.47177e-05	9.63621e-05
LOC108981623	1.91726	0.0121961	0.0325276
LOC108981645	5.16595	1.54128e-14	4.96097e-13
LOC108981667	1.87422	0.0104965	0.0287203
LOC108981745	3.13155	0.000299567	0.00137144
LOC108981751	5.82934	7.75962e-74	7.76434e-71
LOC108981764	2.59797	0.00100368	0.00391638
LOC108981778	2.40423	1.67509e-05	0.000108106
LOC108981795	1.04164	8.27866e-06	5.78752e-05
LOC108981796	1.12366	0.00661161	0.0194677
LOC108981822	1.12275	0.00158966	0.00584229
LOC108981828	2.36776	0.00731775	0.0212157
LOC108981839	1.48797	0.00780484	0.0224133
LOC108981850	5.2339	2.7784e-32	4.95676e-30
LOC108981854	1.10406	0.0032802	0.0107905
LOC108981892	1.19658	6.15304e-06	4.42657e-05
LOC108981924	3.11285	6.01444e-64	4.46504e-61
LOC108981942	1.00937	0.000737466	0.00299753
LOC108981958	1.50707	0.000192153	0.000935125
LOC108982012	3.37774	4.14481e-14	1.27015e-12
LOC108982019	3.12128	0.000537215	0.00228252
LOC108982028	1.95102	3.82011e-05	0.000224792
LOC108982034	1.21144	0.0026004	0.00889343
LOC108982051	2.96343	0.000440939	0.00192484
LOC108982052	2.41045	5.41416e-10	8.83699e-09
LOC108982057	5.20049	6.89159e-16	2.6129e-14
LOC108982058	1.10436	1.99275e-06	1.62917e-05
LOC108982060	1.02032	0.00386821	0.0123918
LOC108982107	3.09497	6.99534e-09	9.35993e-08
LOC108982110	3.39468	2.23266e-05	0.000139474
LOC108982144	2.37222	4.89074e-05	0.000279225
LOC108982165	1.58148	1.88277e-07	1.90978e-06
LOC108982177	1.03611	0.000178605	0.000876795
LOC108982182	4.47809	1.69594e-13	4.67429e-12
LOC108982186	5.60849	1.2234e-21	8.85386e-20
LOC108982197	4.86182	7.28727e-06	5.16655e-05
LOC108982201	2.01898	0.000487008	0.00209574
LOC108982205	2.82656	7.93659e-05	0.000428059
LOC108982208	1.47671	0.00083996	0.00335372
LOC108982250	1.26623	3.1271e-09	4.44791e-08
LOC108982252	3.0799	5.13096e-07	4.72903e-06
LOC108982269	2.09213	1.9691e-05	0.000124874
LOC108982276	3.17016	1.03651e-05	7.05331e-05
LOC108982294	4.68728	2.87327e-06	2.25761e-05
LOC108982299	6.2001	1.59362e-47	7.80333e-45
LOC108982301	1.30408	2.08896e-10	3.67829e-09
LOC108982314	2.03658	0.00676131	0.0198172
LOC108982327	1.82828	7.2649e-08	8.02662e-07
LOC108982330	2.1919	0.00154701	0.0057088
LOC108982337	6.97215	2.36078e-09	3.43432e-08
LOC108982344	1.70075	3.66615e-08	4.30913e-07
LOC108982350	1.84602	0.00262879	0.00896546
LOC108982360	4.33461	2.5588e-28	3.20045e-26
LOC108982363	1.16308	7.44794e-09	9.91364e-08
LOC108982373	4.14475	1.00413e-05	6.86545e-05
LOC108982374	4.56873	9.64792e-21	6.41726e-19
LOC108982394	1.03033	0.000296883	0.00136069
LOC108982396	4.85186	2.39551e-09	3.48045e-08
LOC108982406	6.52224	1.22519e-15	4.51868e-14
LOC108982421	3.95795	1.26175e-05	8.38277e-05
LOC108982441	1.17371	0.000322652	0.0014646
LOC108982446	2.81076	8.37629e-05	0.000449771
LOC108982483	6.08979	0.00292697	0.00981228
LOC108982494	1.95652	0.00907971	0.0254519
LOC108982514	1.95139	0.000582356	0.00244881
LOC108982521	2.49716	0.00150439	0.00557699
LOC108982524	5.28009	5.11099e-09	6.99728e-08
LOC108982535	3.63349	3.69701e-07	3.52895e-06
LOC108982579	2.90289	0.0011691	0.00447158
LOC108982608	1.38269	2.60965e-12	6.21081e-11
LOC108982627	9.57966	7.45958e-123	2.4525e-119
LOC108982650	2.79479	0.0136625	0.03572
LOC108982654	2.0684	0.00626829	0.0186477
LOC108982688	4.88622	1.96551e-10	3.48492e-09
LOC108982691	1.38932	1.89748e-10	3.37471e-09
LOC108982715	1.15767	1.73132e-09	2.57394e-08
LOC108982716	1.08918	8.87579e-05	0.000472841
LOC108982778	3.67198	0.017759	0.0445068
LOC108982783	2.29407	0.00471054	0.0146577
LOC108982837	9.23994	9.95568e-63	7.16e-60
LOC108982857	1.65465	0.00177144	0.00641033
LOC108982890	3.05602	0.000250512	0.00117552
LOC108982908	1.02082	7.17681e-05	0.000392601
LOC108982936	1.05337	2.9962e-06	2.34141e-05
LOC108982978	1.12863	0.00809983	0.0231306
LOC108982992	6.39936	2.68928e-17	1.22314e-15
LOC108983010	5.24688	4.67647e-08	5.37315e-07
LOC108983025	5.84349	4.80137e-08	5.50566e-07
LOC108983035	3.6128	1.00681e-12	2.52956e-11
LOC108983058	1.86098	2.93075e-10	5.01847e-09
LOC108983060	3.90038	2.51225e-23	2.11607e-21
LOC108983073	3.22549	0.000128351	0.000654523
LOC108983075	1.25996	0.000732509	0.0029816
LOC108983121	7.65488	1.9337e-31	3.24833e-29
LOC108983122	6.95795	8.77571e-21	5.87105e-19
LOC108983123	7.97833	3.80336e-19	2.12453e-17
LOC108983125	1.62721	0.000899896	0.00355968
LOC108983137	6.90238	6.87012e-06	4.89653e-05
LOC108983148	10.8243	3.11616e-19	1.76205e-17
LOC108983157	3.59192	1.76709e-09	2.61867e-08
LOC108983161	2.09417	0.000277973	0.00128588
LOC108983167	11.5758	1.90919e-17	8.85849e-16
LOC108983170	3.24118	9.69088e-05	0.000510825
LOC108983210	1.21526	1.88855e-13	5.16803e-12
LOC108983222	2.87971	0.00338136	0.0110585
LOC108983244	3.39107	0.000376329	0.00167424
LOC108983249	1.21012	3.59515e-05	0.00021297
LOC108983260	2.57236	6.02441e-06	4.34899e-05
LOC108983281	4.35904	5.66091e-07	5.18013e-06
LOC108983297	2.82632	0.00123857	0.00470837
LOC108983368	1.89075	9.45671e-05	0.00049974
LOC108983378	1.26978	0.0130185	0.0343232
LOC108983386	1.45908	0.000190177	0.000926741
LOC108983391	3.59591	0.00765067	0.0220587
LOC108983401	1.32537	0.00505883	0.0155398
LOC108983449	8.2362	7.116e-09	9.51032e-08
LOC108983458	12.0131	2.41726e-09	3.50762e-08
LOC108983469	2.5377	9.83798e-12	2.13999e-10
LOC108983472	2.4541	6.87356e-05	0.000377267
LOC108983476	3.78349	0.000177866	0.000873541
LOC108983498	9.41111	0.0160202	0.0409017
LOC108983502	10.5579	2.09667e-17	9.65054e-16
LOC108983509	1.34991	4.01367e-05	0.000234324
LOC108983523	2.5455	5.58959e-09	7.59379e-08
LOC108983528	1.91413	0.00584353	0.017568
LOC108983541	2.32214	1.96684e-09	2.89558e-08
LOC108983551	5.99354	5.2393e-14	1.57411e-12
LOC108983561	3.47506	2.84754e-06	2.23969e-05
LOC108983581	4.15242	5.30597e-06	3.90507e-05
LOC108983621	2.39857	6.67854e-05	0.000368408
LOC108983625	4.75496	1.54478e-07	1.59067e-06
LOC108983706	1.69822	1.273e-07	1.3341e-06
LOC108983709	2.88222	0.000996136	0.00389088
LOC108983722	3.40685	9.52834e-41	3.04563e-38
LOC108983727	3.67959	3.83256e-06	2.92255e-05
LOC108983739	2.58436	3.52111e-08	4.1599e-07
LOC108983753	2.9358	8.28755e-09	1.09426e-07
LOC108983756	3.43768	2.76436e-08	3.32735e-07
LOC108983759	2.83932	2.06253e-05	0.000130154
LOC108983768	1.88839	8.20526e-06	5.74318e-05
LOC108983770	2.96259	5.15257e-05	0.000292072
LOC108983792	6.53695	6.61187e-35	1.43552e-32
LOC108983800	2.51256	9.00722e-05	0.000479288
LOC108983804	4.35951	1.24112e-18	6.58137e-17
LOC108983810	6.4595	4.6729e-06	3.4939e-05
LOC108983811	1.49657	0.0112295	0.0303969
LOC108983812	1.60507	1.30599e-06	1.10704e-05
LOC108983826	1.20365	6.5148e-08	7.26061e-07
LOC108983837	3.21435	4.01246e-11	7.90606e-10
LOC108983841	1.06829	0.00744098	0.0215242
LOC108983857	2.87769	2.09988e-05	0.000132257
LOC108983871	2.05734	1.52729e-05	9.9657e-05
LOC108983872	2.76898	0.000218497	0.00104499
LOC108983877	11.8645	1.10034e-06	9.49862e-06
LOC108983882	1.58238	0.00501508	0.015428
LOC108983901	4.70672	4.13915e-08	4.81102e-07
LOC108983913	1.1924	8.59518e-12	1.8875e-10
LOC108983929	2.09797	0.0127114	0.033637
LOC108983980	3.82391	3.00731e-13	8.04769e-12
LOC108983982	4.61943	4.6012e-15	1.59717e-13
LOC108984033	2.60784	4.06563e-11	7.9903e-10
LOC108984034	1.11455	0.000199871	0.000967979
LOC108984042	1.69532	2.74397e-23	2.29635e-21
LOC108984074	1.40965	4.5721e-15	1.58946e-13
LOC108984088	4.46381	0.00261372	0.00892465
LOC108984102	1.92951	0.00491767	0.0151961
LOC108984109	8.91409	5.76634e-10	9.34553e-09
LOC108984117	9.75361	3.79836e-13	1.01058e-11
LOC108984123	10.9706	1.80781e-19	1.05063e-17
LOC108984130	2.55508	4.08845e-05	0.000238267
LOC108984159	2.22786	0.00744707	0.0215364
LOC108984172	1.12954	0.00114066	0.00437959
LOC108984186	3.63002	7.28701e-22	5.39239e-20
LOC108984187	2.96535	2.2942e-15	8.22408e-14
LOC108984192	1.074	0.00147054	0.00546737
LOC108984218	1.06549	1.79412e-10	3.20077e-09
LOC108984223	6.99293	0.000146254	0.000732668
LOC108984234	2.95762	1.01988e-05	6.95657e-05
LOC108984236	2.22976	4.3055e-09	5.96549e-08
LOC108984237	1.24023	7.33886e-05	0.000400513
LOC108984248	1.6043	0.00323736	0.010674
LOC108984253	1.77619	0.00656937	0.0193756
LOC108984287	7.2606	1.04526e-40	3.29528e-38
LOC108984289	5.18688	6.11243e-16	2.34706e-14
LOC108984298	1.43721	7.48915e-07	6.68821e-06
LOC108984306	4.867	7.38483e-16	2.78614e-14
LOC108984307	2.68947	3.62375e-07	3.46765e-06
LOC108984315	6.63522	0.000193062	0.000939152
LOC108984325	1.67295	1.0588e-06	9.17094e-06
LOC108984340	1.21038	0.00549395	0.0166716
LOC108984349	8.77792	3.13112e-07	3.03665e-06
LOC108984354	3.76906	0.00276292	0.00935636
LOC108984361	1.18463	0.000867499	0.0034517
LOC108984369	1.30194	0.000136387	0.000689241
LOC108984390	1.69027	8.49999e-05	0.000455351
LOC108984407	1.35673	8.29522e-05	0.000445626
LOC108984412	4.47261	1.46639e-18	7.65247e-17
LOC108984416	1.90312	4.13441e-06	3.12478e-05
LOC108984417	9.58307	4.38151e-11	8.55994e-10
LOC108984421	2.31898	1.90197e-06	1.56608e-05
LOC108984435	1.27636	1.64665e-07	1.68651e-06
LOC108984441	7.04957	1.00883e-17	4.79695e-16
LOC108984444	1.67214	0.0189998	0.0470882
LOC108984452	2.00587	4.4265e-06	3.32262e-05
LOC108984455	1.73523	9.18644e-05	0.000487585
LOC108984463	4.41177	1.5473e-11	3.24905e-10
LOC108984464	1.11284	0.0100434	0.027721
LOC108984478	2.98552	1.58638e-05	0.000102987
LOC108984495	9.69396	9.11473e-10	1.42311e-08
LOC108984505	1.24058	5.96083e-07	5.43944e-06
LOC108984516	3.88872	1.28134e-20	8.47379e-19
LOC108984534	2.68132	2.68778e-06	2.12419e-05
LOC108984539	4.93307	1.44391e-24	1.33993e-22
LOC108984543	4.59465	0.000125041	0.000639631
LOC108984551	1.04721	1.64607e-06	1.37306e-05
LOC108984554	8.28301	2.00106e-10	3.54249e-09
LOC108984576	4.3821	5.2345e-31	8.25114e-29
LOC108984581	10.5104	9.00274e-16	3.35258e-14
LOC108984582	5.69589	1.17692e-06	1.00877e-05
LOC108984594	3.99801	1.87516e-05	0.000119775
LOC108984706	3.80194	1.28673e-06	1.09272e-05
LOC108984723	2.50322	6.05569e-23	4.95963e-21
LOC108984724	1.02206	1.40509e-05	9.23909e-05
LOC108984746	2.73908	1.1102e-11	2.39442e-10
LOC108984754	1.51525	0.0056944	0.0171938
LOC108984762	2.24167	1.30716e-05	8.6495e-05
LOC108984789	4.76636	9.73693e-14	2.78022e-12
LOC108984801	8.14559	2.34865e-06	1.88662e-05
LOC108984805	1.0595	0.000684057	0.00280872
LOC108984814	1.82277	0.00485074	0.015031
LOC108984823	1.04452	0.00025846	0.00120849
LOC108984846	8.2162	9.08366e-12	1.98907e-10
LOC108984847	5.00309	1.26858e-06	1.07811e-05
LOC108984850	1.14866	3.07066e-06	2.39391e-05
LOC108984855	1.41739	5.36017e-06	3.93741e-05
LOC108984866	2.46523	2.34067e-19	1.3467e-17
LOC108984872	2.638	4.64439e-06	3.47679e-05
LOC108984879	1.08595	1.12045e-12	2.78767e-11
LOC108984889	2.28948	1.14705e-05	7.70077e-05
LOC108984894	12.0219	4.80987e-23	3.96754e-21
LOC108984899	1.48632	0.00065269	0.00269628
LOC108984901	1.20385	0.00322953	0.0106543
LOC108984907	2.80579	2.34745e-10	4.0773e-09
LOC108984922	5.23884	4.80193e-38	1.31561e-35
LOC108984929	3.13822	1.30905e-38	3.67395e-36
LOC108984931	1.8341	9.92451e-05	0.000521348
LOC108984942	5.9862	2.2944e-17	1.05186e-15
LOC108984981	1.18521	0.00428801	0.0135277
LOC108985005	2.86333	3.72021e-11	7.36806e-10
LOC108985011	2.76474	0.00266531	0.00907658
LOC108985026	1.69184	0.00518752	0.0158678
LOC108985046	2.08954	2.08512e-14	6.6372e-13
LOC108985048	2.4762	8.25246e-08	8.97129e-07
LOC108985094	5.29104	3.38694e-10	5.73561e-09
LOC108985103	4.91137	1.41271e-17	6.60815e-16
LOC108985128	1.40219	0.000273996	0.00127004
LOC108985145	3.00962	5.58878e-09	7.59379e-08
LOC108985147	3.68294	0.00678726	0.0198755
LOC108985153	1.30839	0.0073177	0.0212157
LOC108985183	8.06394	0.00111458	0.0042932
LOC108985190	3.63701	1.90417e-05	0.000121325
LOC108985191	1.7147	0.000127234	0.000649546
LOC108985196	1.7076	0.011493	0.0309756
LOC108985198	3.85611	2.26405e-09	3.30196e-08
LOC108985214	6.50221	1.86636e-06	1.53951e-05
LOC108985215	1.10142	0.0135028	0.0353411
LOC108985232	3.99285	3.46358e-20	2.14854e-18
LOC108985242	7.27822	1.63122e-05	0.000105689
LOC108985246	7.23063	1.65067e-10	2.96322e-09
LOC108985250	3.49351	2.66915e-09	3.83924e-08
LOC108985255	1.90481	0.00673091	0.0197457
LOC108985258	1.06841	8.42179e-09	1.11071e-07
LOC108985263	1.26443	0.00294026	0.00985251
LOC108985302	1.31634	4.57204e-05	0.000262855
LOC108985303	1.69213	0.00644792	0.019108
LOC108985306	4.10734	6.28508e-08	7.04897e-07
LOC108985311	1.22759	0.00389293	0.0124606
LOC108985341	1.80154	0.0131788	0.0346546
LOC108985355	3.79431	1.28628e-08	1.64641e-07
LOC108985376	3.50542	3.64011e-07	3.48041e-06
LOC108985387	2.26648	0.00313977	0.0103999
LOC108985396	4.0133	2.16469e-17	9.94375e-16
LOC108985411	1.18464	4.33215e-22	3.32334e-20
LOC108985428	1.0317	0.0156238	0.0400409
LOC108985454	2.40382	6.78538e-07	6.09519e-06
LOC108985455	3.24166	0.00970972	0.0269164
LOC108985468	1.74681	7.27211e-08	8.03072e-07
LOC108985474	14.703	2.3209e-10	4.03728e-09
LOC108985489	1.82567	3.83024e-39	1.11581e-36
LOC108985497	1.1685	1.90791e-07	1.93005e-06
LOC108985515	9.89596	1.35374e-41	4.67494e-39
LOC108985532	1.08873	0.006048	0.0181
LOC108985536	2.46898	8.1768e-07	7.24888e-06
LOC108985537	3.06667	2.72983e-09	3.92162e-08
LOC108985551	1.21489	4.31347e-06	3.24944e-05
LOC108985593	4.88976	8.44481e-09	1.11311e-07
LOC108985607	4.4179	5.76489e-22	4.33572e-20
LOC108985628	11.0641	8.26415e-44	3.27916e-41
LOC108985630	3.44551	1.42113e-09	2.14044e-08
LOC108985654	1.28651	3.77129e-07	3.5924e-06
LOC108985680	3.91467	0.000247708	0.00116508
LOC108985732	1.91847	0.000116527	0.00060008
LOC108985735	1.13246	3.28618e-05	0.000196849
LOC108985766	1.02542	0.000502483	0.00215588
LOC108985784	2.99899	9.15655e-07	8.04309e-06
LOC108985787	1.7936	0.00277124	0.00937625
LOC108985797	3.84696	9.16469e-07	8.04409e-06
LOC108985812	1.842	4.21931e-05	0.000245024
LOC108985820	4.30667	1.67711e-11	3.49294e-10
LOC108985825	2.74481	1.91654e-21	1.35298e-19
LOC108985833	7.12699	4.6311e-10	7.64015e-09
LOC108985850	1.01535	0.00297019	0.00992825
LOC108985851	1.42577	2.10638e-05	0.000132557
LOC108985864	1.30825	0.000971801	0.003812
LOC108985908	1.82818	0.000964285	0.00378769
LOC108985933	9.78189	6.46719e-35	1.41748e-32
LOC108985960	1.34591	4.96016e-06	3.68197e-05
LOC108985962	3.30041	1.01362e-05	6.92411e-05
LOC108985977	2.94043	1.36543e-05	9.00146e-05
LOC108986004	5.60246	7.34657e-05	0.000400744
LOC108986005	5.92061	9.60436e-10	1.49146e-08
LOC108986024	3.0377	0.000115063	0.000593733
LOC108986027	1.85924	0.00142193	0.00531152
LOC108986077	3.85382	1.1918e-05	7.95706e-05
LOC108986100	3.6004	9.69585e-06	6.65891e-05
LOC108986102	2.43494	0.000129455	0.000658839
LOC108986109	2.14519	5.43933e-08	6.17871e-07
LOC108986123	8.96895	1.63409e-28	2.08927e-26
LOC108986124	1.08376	0.000205473	0.00099094
LOC108986128	4.4129	4.8093e-11	9.31661e-10
LOC108986146	1.4514	2.65291e-09	3.82066e-08
LOC108986148	3.90201	8.55999e-06	5.96066e-05
LOC108986151	1.63293	5.21047e-05	0.000294918
LOC108986158	1.1479	0.000230786	0.00109557
LOC108986170	4.19691	3.69473e-06	2.82869e-05
LOC108986192	1.34263	3.1336e-06	2.43884e-05
LOC108986204	7.85649	9.24581e-34	1.85029e-31
LOC108986214	1.30866	0.000135593	0.000685681
LOC108986219	5.2093	3.74363e-09	5.25341e-08
LOC108986230	3.9694	1.80075e-08	2.2353e-07
LOC108986243	6.16927	0.000583743	0.0024533
LOC108986259	1.95047	0.00904531	0.0253709
LOC108986264	2.38965	6.56153e-07	5.90794e-06
LOC108986272	2.70713	5.38036e-14	1.61229e-12
LOC108986282	1.47544	0.00284738	0.00958735
LOC108986343	4.28951	2.56363e-08	3.09708e-07
LOC108986350	1.11198	7.46939e-05	0.00040655
LOC108986354	3.25537	8.33237e-13	2.12596e-11
LOC108986355	2.19566	2.1153e-09	3.09481e-08
LOC108986371	2.55045	2.29386e-06	1.84842e-05
LOC108986372	5.09469	5.93957e-05	0.000331378
LOC108986395	1.00625	0.00570692	0.0172293
LOC108986434	4.90363	3.6465e-18	1.80087e-16
LOC108986474	2.5217	1.46537e-10	2.65334e-09
LOC108986487	1.02969	0.000896638	0.00355045
LOC108986491	3.69291	9.83401e-10	1.52404e-08
LOC108986501	1.65975	0.0190519	0.047197
LOC108986520	5.93408	6.57055e-09	8.82748e-08
LOC108986524	2.86566	0.00282363	0.00952273
LOC108986562	2.00919	0.000788517	0.00317365
LOC108986563	1.24757	0.0054712	0.0166093
LOC108986609	2.3625	5.76793e-12	1.3014e-10
LOC108986610	1.40248	0.000131834	0.000668732
LOC108986620	2.89716	0.000335176	0.00151102
LOC108986630	6.01472	1.24932e-25	1.2183e-23
LOC108986631	5.55291	5.31986e-22	4.02734e-20
LOC108986641	1.93393	0.000310959	0.00141767
LOC108986653	2.15101	9.84469e-08	1.05773e-06
LOC108986659	1.70994	1.26534e-07	1.32788e-06
LOC108986674	4.9851	1.22773e-05	8.18247e-05
LOC108986687	2.16647	4.50413e-05	0.000259339
LOC108986725	3.40396	8.17674e-06	5.72671e-05
LOC108986726	2.28766	1.14263e-05	7.67781e-05
LOC108986731	5.20259	1.11498e-11	2.39882e-10
LOC108986750	1.33387	0.000380126	0.00168885
LOC108986754	2.52759	2.74838e-06	2.16762e-05
LOC108986760	2.49688	4.14128e-05	0.00024088
LOC108986762	11.5409	2.77307e-15	9.8639e-14
LOC108986786	1.93124	2.16415e-16	8.7841e-15
LOC108986805	1.74408	1.37417e-06	1.15886e-05
LOC108986807	2.43102	3.12663e-09	4.44791e-08
LOC108986843	2.21555	4.95655e-06	3.68197e-05
LOC108986864	4.21131	2.94886e-09	4.21955e-08
LOC108986877	1.52508	0.0191232	0.0473583
LOC108986879	1.73965	2.33619e-06	1.8799e-05
LOC108986927	8.15716	9.83046e-09	1.28399e-07
LOC108986975	1.8097	9.9648e-10	1.54016e-08
LOC108986977	5.34921	1.79817e-19	1.04767e-17
LOC108986978	6.07709	1.79866e-13	4.93377e-12
LOC108986982	1.31993	0.00352781	0.0114625
LOC108986986	2.06393	2.55775e-33	4.90534e-31
LOC108987000	5.65878	3.85974e-09	5.40975e-08
LOC108987004	3.4109	4.61338e-12	1.04706e-10
LOC108987007	1.52774	3.42266e-09	4.84434e-08
LOC108987034	3.15606	4.4146e-05	0.000254886
LOC108987036	6.51227	6.47665e-20	3.92247e-18
LOC108987046	7.93495	1.10832e-05	7.48219e-05
LOC108987084	1.06895	0.000431759	0.00188871
LOC108987098	2.09706	5.62074e-06	4.09515e-05
LOC108987099	3.80905	5.30913e-05	0.000299912
LOC108987108	1.11651	0.000836956	0.00334231
LOC108987121	1.20796	4.78583e-12	1.08407e-10
LOC108987126	4.76795	2.70887e-15	9.65046e-14
LOC108987131	4.31296	3.16184e-10	5.38612e-09
LOC108987144	5.05531	1.30325e-21	9.31457e-20
LOC108987153	1.5069	2.57719e-07	2.53468e-06
LOC108987157	1.05397	0.0144984	0.037592
LOC108987181	1.58062	0.0192153	0.0475506
LOC108987198	1.05346	3.0119e-05	0.000182027
LOC108987200	5.63847	1.527e-13	4.23912e-12
LOC108987205	1.38665	0.0095098	0.0264578
LOC108987228	1.14509	2.83091e-06	2.2289e-05
LOC108987230	1.73921	0.0104193	0.0285532
LOC108987251	2.14647	6.12598e-12	1.37679e-10
LOC108987252	1.32528	0.0128622	0.0339694
LOC108987282	2.10526	0.000328854	0.00148864
LOC108987284	2.2236	9.74349e-05	0.000513013
LOC108987297	4.38721	4.26629e-10	7.09425e-09
LOC108987304	6.33838	6.75657e-31	1.05065e-28
LOC108987350	1.84435	4.58272e-05	0.000263338
LOC108987372	4.29672	1.14891e-14	3.76654e-13
LOC108987373	1.85448	0.000189797	0.000925223
LOC108987394	2.48055	3.0062e-20	1.89547e-18
LOC108987395	1.17418	1.56946e-06	1.31249e-05
LOC108987403	3.93171	3.35342e-07	3.23046e-06
LOC108987408	1.02632	1.89931e-05	0.000121116
LOC108987420	1.61346	0.00117319	0.00448578
LOC108987422	4.01371	7.95277e-10	1.25877e-08
LOC108987426	1.79957	4.55157e-08	5.24012e-07
LOC108987473	1.74036	0.000176289	0.000866351
LOC108987497	5.71993	0.00821036	0.0234114
LOC108987498	1.48873	4.31505e-06	3.24956e-05
LOC108987511	3.03031	6.41499e-07	5.79226e-06
LOC108987555	7.99018	6.16622e-27	6.72556e-25
LOC108987557	8.06622	1.55799e-12	3.81443e-11
LOC108987563	2.2084	1.28363e-05	8.50846e-05
LOC108987596	1.51143	1.18946e-06	1.01877e-05
LOC108987610	3.3795	1.54882e-12	3.80005e-11
LOC108987612	1.16144	0.00566268	0.0171115
LOC108987621	6.30194	5.96088e-11	1.13845e-09
LOC108987656	1.10406	0.013625	0.0356365
LOC108987667	7.53261	8.53652e-10	1.34285e-08
LOC108987671	9.49866	2.88844e-09	4.13656e-08
LOC108987711	7.35759	0.000130089	0.000661045
LOC108987712	3.17138	0.00265695	0.00905077
LOC108987746	2.72672	4.75439e-06	3.54791e-05
LOC108987763	1.01669	0.00282973	0.0095377
LOC108987767	1.29162	0.000935707	0.00368676
LOC108987784	2.5166	9.38924e-13	2.36675e-11
LOC108987785	3.49132	8.13754e-08	8.86371e-07
LOC108987789	2.34577	0.00117376	0.00448718
LOC108987791	3.13585	5.4923e-06	4.01652e-05
LOC108987810	4.30506	4.53536e-21	3.10645e-19
LOC108987829	2.18476	0.00176536	0.0063941
LOC108987839	3.76671	8.15684e-12	1.7981e-10
LOC108987847	1.21986	0.00212109	0.00749038
LOC108987859	2.84342	0.00289787	0.00972321
LOC108987862	7.87479	5.2558e-09	7.16995e-08
LOC108987908	1.33123	3.28582e-11	6.55284e-10
LOC108987927	2.80589	5.25937e-08	5.98907e-07
LOC108987936	3.05888	1.23492e-08	1.58596e-07
LOC108987941	3.76997	2.38685e-10	4.13979e-09
LOC108987943	2.36455	2.56766e-05	0.000157965
LOC108987944	6.30112	1.33521e-28	1.71668e-26
LOC108987954	5.42975	1.77201e-18	9.12329e-17
LOC108987955	5.68773	8.83552e-10	1.3861e-08
LOC108987956	4.04782	2.50987e-06	2.00285e-05
LOC108988002	2.26994	6.56037e-14	1.91843e-12
LOC108988017	2.73066	1.8877e-31	3.19438e-29
LOC108988018	2.67466	7.0877e-29	9.42868e-27
LOC108988023	4.52789	4.75446e-08	5.45732e-07
LOC108988027	1.6329	2.6497e-06	2.0977e-05
LOC108988034	1.48134	4.31079e-08	4.99791e-07
LOC108988045	2.54065	0.011649	0.0313262
LOC108988054	7.64864	1.02959e-19	6.10696e-18
LOC108988093	3.1061	6.51285e-22	4.86645e-20
LOC108988106	1.71886	5.40738e-15	1.86017e-13
LOC108988131	1.17439	1.02762e-11	2.22899e-10
LOC108988135	1.24489	3.83725e-07	3.64618e-06
LOC108988136	1.17578	0.000360859	0.00161572
LOC108988141	1.70821	4.18155e-06	3.15833e-05
LOC108988142	1.03843	7.6525e-06	5.39732e-05
LOC108988168	6.04451	2.55122e-13	6.8913e-12
LOC108988180	4.49012	1.06531e-08	1.38202e-07
LOC108988184	1.09708	4.40449e-16	1.71514e-14
LOC108988193	1.08952	1.25859e-06	1.0712e-05
LOC108988200	4.60351	1.68003e-12	4.08281e-11
LOC108988222	1.46459	0.000116938	0.000602061
LOC108988243	2.85272	0.0180778	0.0451729
LOC108988255	5.24139	1.54129e-39	4.60664e-37
LOC108988257	2.51216	0.000384776	0.0017072
LOC108988263	1.49056	0.0123869	0.0329526
LOC108988265	4.13399	3.60985e-09	5.08738e-08
LOC108988281	2.12258	2.09503e-07	2.10065e-06
LOC108988294	1.71291	0.00703112	0.0204906
LOC108988311	4.87514	1.90874e-05	0.000121582
LOC108988315	8.42258	1.58344e-13	4.38523e-12
LOC108988316	8.43458	8.96548e-11	1.66128e-09
LOC108988317	2.27027	2.30496e-06	1.85671e-05
LOC108988321	7.56627	1.98116e-05	0.0001255
LOC108988325	1.56465	0.00106623	0.0041317
LOC108988342	5.04089	1.41944e-26	1.49848e-24
LOC108988352	8.94423	4.48209e-12	1.01928e-10
LOC108988364	3.86606	4.92367e-06	3.66117e-05
LOC108988379	2.63363	2.12215e-10	3.72818e-09
LOC108988382	5.96021	1.60412e-08	2.0042e-07
LOC108988383	4.76207	0.000421784	0.00185
LOC108988399	1.64562	2.26724e-08	2.76515e-07
LOC108988412	1.08093	8.77024e-05	0.000467868
LOC108988422	9.26294	5.80766e-13	1.50515e-11
LOC108988430	6.48935	2.39045e-19	1.37192e-17
LOC108988433	2.87456	0.000901763	0.00356584
LOC108988452	4.96246	3.46051e-40	1.07622e-37
LOC108988468	2.54093	4.24653e-05	0.000246357
LOC108988485	1.10653	5.84519e-05	0.000327063
LOC108988496	4.01388	1.12811e-17	5.35308e-16
LOC108988544	3.80382	3.18131e-12	7.45567e-11
LOC108988545	1.09524	3.64696e-10	6.13083e-09
LOC108988552	9.38817	4.52724e-08	5.21471e-07
LOC108988564	1.94608	4.86013e-08	5.5675e-07
LOC108988565	1.73023	0.00229213	0.00799891
LOC108988566	1.28669	0.00030103	0.00137677
LOC108988592	3.47744	1.94315e-05	0.000123501
LOC108988597	9.207	1.68897e-11	3.51447e-10
LOC108988604	3.36085	2.44364e-16	9.83182e-15
LOC108988605	3.76609	9.82763e-11	1.81374e-09
LOC108988607	3.54281	4.11526e-05	0.000239593
LOC108988634	7.05947	1.6472e-06	1.3735e-05
LOC108988651	6.61656	1.64952e-53	9.73387e-51
LOC108988661	2.60588	0.000125825	0.00064307
LOC108988662	3.62189	5.87745e-11	1.12532e-09
LOC108988670	3.49986	9.9707e-08	1.06888e-06
LOC108988687	3.97737	7.88186e-10	1.2484e-08
LOC108988688	1.87929	0.00677646	0.019849
LOC108988696	2.61272	0.000243088	0.00114593
LOC108988763	3.34112	4.37569e-18	2.14717e-16
LOC108988764	4.86861	1.41922e-09	2.13895e-08
LOC108988770	3.65749	0.000110516	0.000572713
LOC108988772	4.91741	0.00149253	0.00553751
LOC108988781	1.0192	0.000117564	0.000605011
LOC108988795	1.1087	0.000287708	0.00132453
LOC108988800	1.05606	2.98672e-05	0.000180647
LOC108988802	1.13982	0.000505224	0.00216683
LOC108988811	1.11514	2.89779e-06	2.2761e-05
LOC108988826	1.07799	0.00795427	0.0227714
LOC108988840	6.99037	8.37052e-07	7.4092e-06
LOC108988842	2.48995	0.00640071	0.0189901
LOC108988850	2.78417	0.000273041	0.00126612
LOC108988867	3.27396	9.81801e-11	1.81342e-09
LOC108988894	1.8854	0.000333302	0.00150493
LOC108988897	1.38519	0.0051084	0.0156613
LOC108988898	1.59016	1.78702e-05	0.000114731
LOC108988915	1.04481	8.169e-05	0.000439564
LOC108988917	4.48769	1.9269e-10	3.42173e-09
LOC108988926	3.81422	2.44821e-09	3.55029e-08
LOC108988929	1.7337	0.000672118	0.00276315
LOC108988942	2.05755	1.56412e-05	0.000101743
LOC108988946	4.56273	8.42794e-13	2.14558e-11
LOC108988953	2.63093	4.32871e-14	1.32475e-12
LOC108988973	1.70791	0.00272799	0.00925169
LOC108988992	1.90771	1.77972e-24	1.63181e-22
LOC108989001	1.30548	1.14697e-05	7.70077e-05
LOC108989016	5.59271	1.5069e-21	1.07368e-19
LOC108989022	2.87168	1.5385e-07	1.58492e-06
LOC108989023	1.43422	7.28512e-12	1.62147e-10
LOC108989025	7.28242	6.83258e-25	6.49773e-23
LOC108989057	1.65365	0.0161659	0.0412053
LOC108989061	11.3669	1.12023e-05	7.54709e-05
LOC108989071	3.07902	0.00156395	0.00576068
LOC108989079	1.53495	7.09224e-08	7.85471e-07
LOC108989179	4.19404	7.5032e-29	9.92406e-27
LOC108989202	9.44709	2.98968e-21	2.0662e-19
LOC108989203	7.20823	2.64968e-14	8.34197e-13
LOC108989206	1.45152	0.00573174	0.0172906
LOC108989237	1.80598	0.00033449	0.0015094
LOC108989238	3.60187	2.83225e-22	2.22462e-20
LOC108989239	4.37431	4.06822e-06	3.07879e-05
LOC108989253	7.90099	3.5251e-07	3.38592e-06
LOC108989261	7.87349	7.55092e-10	1.20095e-08
LOC108989274	1.19793	2.52802e-06	2.01524e-05
LOC108989280	1.91265	0.000733015	0.00298313
LOC108989285	2.9414	5.5816e-05	0.000313994
LOC108989313	1.18561	6.75899e-13	1.74246e-11
LOC108989320	5.54095	9.89534e-15	3.28063e-13
LOC108989334	2.02594	0.00576713	0.017386
LOC108989336	1.49586	1.51088e-11	3.18128e-10
LOC108989344	11.773	2.84898e-05	0.000173364
LOC108989380	1.30265	8.3252e-06	5.81652e-05
LOC108989386	4.27587	6.18321e-12	1.38559e-10
LOC108989402	1.52654	3.86055e-08	4.51228e-07
LOC108989433	2.95754	0.000242341	0.00114321
LOC108989435	4.01089	1.49184e-12	3.66807e-11
LOC108989437	2.59729	0.00646319	0.0191384
LOC108989444	6.41086	9.58174e-17	4.12799e-15
LOC108989469	1.9926	3.0916e-05	0.000186159
LOC108989485	1.03878	0.000393824	0.00174197
LOC108989488	4.39911	1.82006e-16	7.49317e-15
LOC108989494	5.20122	6.46994e-14	1.89819e-12
LOC108989501	3.60611	0.000272464	0.00126421
LOC108989514	4.30499	2.76871e-06	2.18216e-05
LOC108989520	7.18347	4.48048e-92	6.87424e-89
LOC108989525	1.17739	3.73871e-07	3.56579e-06
LOC108989528	3.11257	2.02368e-19	1.17313e-17
LOC108989532	3.12945	4.32215e-18	2.12543e-16
LOC108989533	8.30262	4.02957e-11	7.93297e-10
LOC108989537	2.09417	1.45207e-08	1.83898e-07
LOC108989540	5.14225	1.40867e-10	2.55469e-09
LOC108989541	3.65943	1.1643e-08	1.50282e-07
LOC108989545	1.06518	4.8447e-07	4.49762e-06
LOC108989550	4.27305	3.63406e-07	3.47607e-06
LOC108989567	1.20633	0.00310819	0.0103176
LOC108989569	1.04557	3.89075e-05	0.00022819
LOC108989571	2.91153	2.01596e-08	2.48103e-07
LOC108989576	2.13834	6.94973e-11	1.30992e-09
LOC108989585	4.06262	7.6299e-12	1.69166e-10
LOC108989594	1.93677	2.45661e-12	5.86477e-11
LOC108989595	1.20749	5.34853e-06	3.93136e-05
LOC108989605	6.24984	9.88639e-10	1.52907e-08
LOC108989642	3.30355	4.97578e-05	0.000282957
LOC108989659	1.05912	0.00722999	0.021001
LOC108989670	5.92603	5.70342e-13	1.48147e-11
LOC108989708	1.37788	1.54617e-07	1.5914e-06
LOC108989710	1.01937	0.00991419	0.0274138
LOC108989721	6.03857	1.87071e-27	2.16344e-25
LOC108989732	1.49837	7.75562e-10	1.22926e-08
LOC108989738	1.29968	0.00220833	0.00775087
LOC108989748	1.0898	0.00612313	0.018282
LOC108989752	1.24824	4.23571e-05	0.000245791
LOC108989764	1.00899	0.000554134	0.00234556
LOC108989775	1.71582	9.42851e-06	6.49275e-05
LOC108989778	2.0665	0.00115558	0.00442725
LOC108989810	2.46551	2.61006e-05	0.000160224
LOC108989824	2.30531	0.00209126	0.00739866
LOC108989834	2.94142	3.59867e-08	4.23847e-07
LOC108989844	3.81161	4.02056e-09	5.61123e-08
LOC108989851	2.3091	0.00834809	0.0237365
LOC108989852	3.34271	5.16757e-05	0.000292778
LOC108989868	6.07192	0.000627287	0.0026082
LOC108989882	2.03851	0.0122783	0.0327029
LOC108989883	4.80706	3.26721e-06	2.53085e-05
LOC108989885	1.50242	1.50609e-08	1.89302e-07
LOC108989902	1.45993	0.000208426	0.00100266
LOC108989910	1.71744	4.35082e-12	9.90402e-11
LOC108989911	1.38129	0.0118537	0.0318024
LOC108989912	2.38397	0.000384007	0.00170444
LOC108989920	7.73675	2.71487e-06	2.14413e-05
LOC108989932	8.67275	3.35433e-22	2.59049e-20
LOC108989942	1.33461	0.000185849	0.0009079
LOC108989949	1.45238	0.00178582	0.00644788
LOC108989954	1.04295	0.00035512	0.00159282
LOC108989957	3.51664	0.00867034	0.0244954
LOC108989985	6.05257	1.13024e-14	3.7106e-13
LOC108989994	1.24763	0.00025054	0.00117552
LOC108990030	1.81245	0.00692841	0.020233
LOC108990033	1.62711	2.63661e-05	0.000161638
LOC108990042	2.81303	0.001481	0.00550091
LOC108990056	4.05847	3.53487e-06	2.71715e-05
LOC108990078	1.3239	0.0026222	0.00894433
LOC108990096	5.83058	1.44315e-05	9.46498e-05
LOC108990117	1.16802	0.0111105	0.0301388
LOC108990130	1.40641	0.000790999	0.00318141
LOC108990137	1.99511	2.59352e-07	2.54856e-06
LOC108990139	2.83519	0.00031865	0.00144901
LOC108990176	2.50465	0.00417036	0.0132069
LOC108990182	3.7193	1.83113e-09	2.70833e-08
LOC108990186	4.65994	1.93374e-08	2.38878e-07
LOC108990221	8.00025	3.63574e-22	2.79842e-20
LOC108990224	2.63068	3.50928e-05	0.000208527
LOC108990245	3.15469	9.85899e-05	0.000518368
LOC108990250	6.33086	2.97909e-09	4.2558e-08
LOC108990254	4.38595	1.22575e-06	1.04635e-05
LOC108990255	5.61974	0.000149698	0.000748781
LOC108990265	1.95233	4.96681e-18	2.42688e-16
LOC108990269	1.90436	1.83958e-09	2.71908e-08
LOC108990275	4.33926	0.0011061	0.00426536
LOC108990336	1.47829	1.3833e-07	1.43867e-06
LOC108990341	4.10222	2.00499e-05	0.000126696
LOC108990342	5.25771	1.27078e-11	2.70794e-10
LOC108990344	4.81507	2.9179e-07	2.84786e-06
LOC108990369	4.64286	6.3193e-08	7.08045e-07
LOC108990375	8.26835	8.61178e-06	5.99189e-05
LOC108990380	2.84206	0.000858393	0.00341842
LOC108990384	3.81556	1.96519e-06	1.61179e-05
LOC108990389	7.61378	7.86624e-06	5.53789e-05
LOC108990392	1.00802	0.0150131	0.038704
LOC108990410	4.6812	1.95701e-26	2.01967e-24
LOC108990428	5.61142	3.7433e-05	0.000221006
LOC108990431	3.63666	0.0020407	0.00723944
LOC108990452	2.84753	0.010736	0.0292921
LOC108990474	3.2706	0.000127859	0.000652593
LOC108990476	2.81368	0.00160585	0.00589803
LOC108990485	1.7836	0.00880903	0.024805
LOC108990500	1.0113	0.00443044	0.0139084
LOC108990505	2.74523	1.43721e-08	1.82237e-07
LOC108990528	5.27405	2.72068e-21	1.89738e-19
LOC108990537	2.01799	0.000989853	0.00387025
LOC108990566	1.78569	0.0201358	0.0494509
LOC108990569	1.03305	0.000318291	0.00144794
LOC108990588	3.15954	0.0157197	0.0402417
LOC108990598	2.00714	3.1712e-24	2.82876e-22
LOC108990600	4.54277	3.2575e-12	7.61098e-11
LOC108990606	1.26597	0.00587103	0.0176438
LOC108990625	1.24531	0.000263731	0.00122839
LOC108990634	2.87965	5.80474e-08	6.56463e-07
LOC108990637	1.76525	9.24684e-07	8.09151e-06
LOC108990640	1.15961	0.000822907	0.00329248
LOC108990656	2.47326	0.000122822	0.000629118
LOC108990691	1.27912	1.99726e-06	1.6317e-05
LOC108990692	1.10711	0.00487894	0.0151041
LOC108990693	1.85859	3.88653e-12	8.92661e-11
LOC108990701	3.85311	2.46827e-95	4.05748e-92
LOC108990703	5.17906	8.25293e-12	1.8158e-10
LOC108990716	1.24775	0.000966571	0.00379537
LOC108990729	10.7896	3.3557e-06	2.59068e-05
LOC108990800	12.7074	1.79749e-09	2.662e-08
LOC108990813	3.21564	3.33269e-06	2.57637e-05
LOC108990817	1.18542	0.00390109	0.012485
LOC108990832	2.54982	0.000175071	0.000860915
LOC108990833	2.34842	0.000363668	0.0016264
LOC108990846	6.64762	2.28989e-15	8.22146e-14
LOC108990862	1.01308	2.24875e-10	3.92067e-09
LOC108990864	3.50605	1.12663e-85	1.52519e-82
LOC108990935	4.39821	1.87428e-09	2.76504e-08
LOC108990971	2.61265	8.94147e-13	2.26629e-11
LOC108990988	4.07716	5.22718e-06	3.85572e-05
LOC108990991	2.59637	4.56615e-16	1.7721e-14
LOC108990995	1.42072	0.0104594	0.0286392
LOC108991014	2.36762	0.000293144	0.00134659
LOC108991021	12.971	4.08944e-27	4.59094e-25
LOC108991044	6.89972	3.27537e-29	4.46032e-27
LOC108991051	2.19938	0.00529076	0.0161316
LOC108991055	2.31448	0.00274368	0.00930217
LOC108991076	11.2115	1.55122e-12	3.80188e-11
LOC108991080	9.08329	6.94967e-11	1.30992e-09
LOC108991125	7.36167	1.20813e-11	2.59122e-10
LOC108991133	1.60081	0.000457439	0.00198584
LOC108991136	2.06549	0.0169794	0.042894
LOC108991155	4.54356	9.69115e-20	5.79304e-18
LOC108991156	1.48968	0.013332	0.0349815
LOC108991157	1.05561	2.2812e-05	0.000142006
LOC108991159	2.12257	4.9775e-18	2.42695e-16
LOC108991172	7.45236	3.01506e-16	1.19429e-14
LOC108991181	1.6738	4.78241e-07	4.44517e-06
LOC108991185	5.00235	1.14369e-19	6.74896e-18
LOC108991188	2.6435	5.36283e-08	6.09783e-07
LOC108991205	1.00613	0.00462022	0.0144182
LOC108991209	3.39315	2.21199e-21	1.55678e-19
LOC108991221	3.25952	4.48273e-05	0.000258366
LOC108991229	3.50359	3.31044e-19	1.85821e-17
LOC108991230	7.09078	0.000482747	0.0020809
LOC108991231	5.44644	0.0129468	0.0341616
LOC108991232	1.3097	7.4426e-05	0.00040531
LOC108991233	3.47052	8.53774e-11	1.58458e-09
LOC108991260	1.56023	0.000724539	0.00295334
LOC108991280	4.82223	0.00139302	0.00521285
LOC108991294	1.70095	5.74254e-10	9.32008e-09
LOC108991297	6.92737	4.11222e-09	5.72873e-08
LOC108991298	7.19704	1.94702e-05	0.000123713
LOC108991306	3.42057	0.000295679	0.00135646
LOC108991308	1.01747	0.000746164	0.00302914
LOC108991335	3.67134	9.87927e-17	4.21821e-15
LOC108991342	8.42382	1.14396e-05	7.6845e-05
LOC108991363	1.75635	1.524e-19	8.94727e-18
LOC108991382	8.01083	4.25494e-27	4.73058e-25
LOC108991383	1.07263	7.49887e-11	1.40766e-09
LOC108991395	1.86291	0.0137521	0.0359201
LOC108991409	1.81693	0.00062097	0.00258567
LOC108991419	1.87998	0.00609205	0.0181986
LOC108991422	4.70245	0.000558689	0.00236094
LOC108991446	15.0602	2.47074e-14	7.81066e-13
LOC108991451	2.82305	9.91527e-24	8.61094e-22
LOC108991483	2.41898	2.04322e-24	1.8586e-22
LOC108991491	3.76166	8.83847e-07	7.79343e-06
LOC108991494	1.95406	6.37064e-09	8.58396e-08
LOC108991514	6.18919	1.52478e-31	2.61875e-29
LOC108991521	1.32357	0.000129859	0.000660568
LOC108991535	3.28988	6.14436e-12	1.37823e-10
LOC108991565	2.4035	2.56138e-06	2.03669e-05
LOC108991568	3.8951	7.66946e-50	4.01148e-47
LOC108991578	1.23673	0.002484	0.00855789
LOC108991582	4.27934	2.16906e-26	2.2088e-24
LOC108991586	1.04795	0.00339416	0.0110941
LOC108991591	7.77598	4.26253e-07	4.01406e-06
LOC108991593	1.09092	0.00474624	0.0147528
LOC108991603	3.47629	7.56441e-16	2.84456e-14
LOC108991610	1.13778	0.0155158	0.0398188
LOC108991611	2.97187	0.0068329	0.0199889
LOC108991618	6.45917	0.00178464	0.00644464
LOC108991673	4.89242	9.30764e-12	2.03618e-10
LOC108991675	1.12898	0.00603326	0.018063
LOC108991676	5.5932	4.97187e-30	7.19639e-28
LOC108991683	5.45219	3.62522e-09	5.1028e-08
LOC108991687	3.15963	0.000626087	0.00260415
LOC108991703	1.14273	0.000138521	0.000698341
LOC108991728	2.37152	1.32083e-06	1.11838e-05
LOC108991731	3.45463	6.10029e-28	7.31209e-26
LOC108991738	2.01601	1.11621e-10	2.0518e-09
LOC108991741	3.36217	4.02433e-05	0.000234874
LOC108991746	2.08001	0.000273129	0.00126627
LOC108991761	1.71771	0.000342808	0.0015418
LOC108991762	2.05326	0.00687748	0.0201039
LOC108991765	1.09371	0.00171681	0.00623689
LOC108991771	6.62903	9.74822e-19	5.26633e-17
LOC108991772	2.90797	0.000137458	0.000693438
LOC108991774	5.63423	6.40349e-12	1.43217e-10
LOC108991777	8.22715	2.01187e-08	2.47732e-07
LOC108991783	3.08381	4.19736e-10	6.98972e-09
LOC108991792	2.78352	0.00261728	0.00893152
LOC108991796	1.50971	0.000288965	0.00132925
LOC108991798	2.8832	1.93879e-07	1.95613e-06
LOC108991824	3.27022	2.97552e-07	2.90164e-06
LOC108991835	1.36543	0.0008085	0.00324161
LOC108991840	2.2625	1.45731e-08	1.84278e-07
LOC108991848	1.3988	0.00163063	0.00597188
LOC108991858	1.15788	1.37836e-05	9.0685e-05
LOC108991861	3.30266	1.84091e-15	6.7142e-14
LOC108991866	1.26804	6.64172e-08	7.39132e-07
LOC108991870	8.97736	1.10158e-11	2.38046e-10
LOC108991891	1.26667	0.00481836	0.0149467
LOC108991896	1.58466	8.37428e-05	0.000449768
LOC108991908	1.17916	0.00505985	0.0155398
LOC108991912	1.63614	0.00046319	0.00200713
LOC108991921	1.17965	9.22424e-05	0.000489478
LOC108991934	5.45377	1.4034e-08	1.78441e-07
LOC108991938	2.11983	0.0102708	0.028227
LOC108991941	2.70882	3.50934e-06	2.70114e-05
LOC108991942	1.40185	0.0117995	0.0316681
LOC108991958	3.35185	0.0018362	0.00661423
LOC108991974	6.70199	2.48831e-23	2.10537e-21
LOC108991980	1.50723	0.00755622	0.0218164
LOC108991983	2.35911	0.0139264	0.0363064
LOC108992000	6.29551	9.75035e-11	1.80237e-09
LOC108992001	7.91107	1.03508e-28	1.34583e-26
LOC108992018	3.29769	0.00140084	0.0052387
LOC108992025	1.08419	0.000419563	0.0018411
LOC108992047	6.71034	1.1918e-14	3.89604e-13
LOC108992061	4.79562	4.08625e-12	9.33872e-11
LOC108992066	1.98585	1.6477e-09	2.45915e-08
LOC108992079	2.72323	0.00869275	0.0245436
LOC108992087	1.44	7.96376e-06	5.58945e-05
LOC108992094	1.33812	7.80323e-06	5.49689e-05
LOC108992095	3.36282	0.000197201	0.000957063
LOC108992141	1.36787	1.11128e-07	1.17803e-06
LOC108992150	1.43526	0.00296013	0.00990325
LOC108992151	3.89807	1.99566e-06	1.63097e-05
LOC108992163	2.27326	4.40996e-07	4.13573e-06
LOC108992164	1.14138	4.53739e-05	0.000260994
LOC108992198	1.01275	6.3843e-06	4.57723e-05
LOC108992203	2.87967	2.18286e-15	7.89878e-14
LOC108992204	1.5532	8.90965e-06	6.16682e-05
LOC108992232	2.46286	0.000114451	0.000590708
LOC108992247	6.44318	1.99273e-06	1.62917e-05
LOC108992248	5.42429	0.0111725	0.0302714
LOC108992249	1.92311	5.22906e-07	4.81174e-06
LOC108992255	3.50738	3.57515e-05	0.000211949
LOC108992257	3.70061	6.05808e-08	6.82097e-07
LOC108992258	3.70211	9.90717e-15	3.28063e-13
LOC108992261	8.14663	1.59339e-09	2.38273e-08
LOC108992264	1.23131	5.76071e-06	4.17697e-05
LOC108992268	3.15917	2.73384e-06	2.15689e-05
LOC108992270	1.71744	0.00606084	0.0181266
LOC108992283	1.10189	0.000256813	0.00120201
LOC108992284	1.90127	1.38765e-09	2.09825e-08
LOC108992296	1.01359	0.00173247	0.00628584
LOC108992305	4.03492	2.15665e-05	0.000135203
LOC108992309	10.3573	3.18067e-18	1.58442e-16
LOC108992311	9.97825	1.38022e-14	4.48017e-13
LOC108992312	2.70805	1.53373e-18	7.98583e-17
LOC108992315	11.8879	3.66805e-15	1.28684e-13
LOC108992318	9.85966	1.56532e-07	1.60967e-06
LOC108992325	1.48564	0.000133643	0.000676712
LOC108992349	7.5505	4.25221e-05	0.000246624
LOC108992358	1.89109	2.07436e-07	2.08196e-06
LOC108992365	1.16193	8.14157e-05	0.00043819
LOC108992368	5.84021	1.00683e-08	1.3139e-07
LOC108992380	3.55541	1.92843e-15	7.01118e-14
LOC108992398	9.89076	7.69932e-10	1.22218e-08
[truncated: 2,610 more rows]
