# Supplementary material for: Transcriptomic and coexpression network analyses revealed the regulatory mechanism of Cydia pomonella infestation on the synthesis of phytohormones in walnut husks
Source: PeerJ. 2024 Sep 23;12:e18130. doi: 10.7717/peerj.18130 (PMC11426320; doi:10.7717/peerj.18130)
Supplement: Supplemental Information 8 [file peerj-12-18130-s008.xlsx]

## Sheet: Sheet1
Table S6 All down-regulated differentially expressed genes

## Sheet: 0h vs 12h 
	log2FoldChange	pvalue	padj
LOC108979030	-1.62137	9.62606e-06	8.21595e-05
LOC108979095	-1.60466	0.000291946	0.00163786
LOC108979117	-1.31211	2.30808e-05	0.000179462
LOC108979119	-2.06607	8.07935e-18	5.79072e-16
LOC108979130	-1.22223	1.9344e-10	4.47332e-09
LOC108979303	-2.29514	2.73091e-10	6.18731e-09
LOC108979305	-1.79742	0.00201557	0.00857048
LOC108979307	-1.48829	3.28481e-07	4.09448e-06
LOC108979339	-2.57283	0.000984028	0.00464335
LOC108979340	-1.46538	0.00756387	0.026014
LOC108979342	-1.42557	0.000323298	0.00178773
LOC108979361	-2.4895	6.77749e-08	9.91873e-07
LOC108979368	-1.47993	8.01105e-05	0.000533481
LOC108979403	-1.27421	0.00271033	0.0110197
LOC108979429	-1.16196	0.00685217	0.0239494
LOC108979479	-1.25126	0.000941096	0.00446432
LOC108979483	-1.32573	2.75309e-06	2.77443e-05
LOC108979516	-2.2385	3.10933e-05	0.000232856
LOC108979617	-2.05368	2.42491e-20	2.2977e-18
LOC108979688	-1.04524	0.000129657	0.000807405
LOC108979732	-1.29325	0.000326605	0.0018029
LOC108979792	-1.11527	0.00967001	0.0319111
LOC108979896	-1.64452	3.69029e-05	0.000270831
LOC108979901	-1.4851	0.000116299	0.000736113
LOC108979915	-1.12755	6.36695e-13	2.26716e-11
LOC108979945	-1.36389	0.00030963	0.00172152
LOC108979965	-1.09167	2.25603e-17	1.53341e-15
LOC108980031	-1.84565	4.62227e-05	0.000329392
LOC108980034	-1.76378	0.00799209	0.0272604
LOC108980075	-1.03882	5.544e-10	1.1915e-08
LOC108980086	-1.17467	0.000501959	0.00260135
LOC108980098	-2.44971	8.06805e-07	9.17223e-06
LOC108980112	-2.06153	0.00177189	0.00769379
LOC108980128	-1.17042	0.0115758	0.0369374
LOC108980233	-2.06718	0.0001455	0.000893377
LOC108980287	-1.24617	0.0111715	0.0358741
LOC108980315	-3.12921	4.56893e-05	0.000326006
LOC108980327	-2.46884	2.97724e-11	8.06016e-10
LOC108980349	-1.01109	1.88164e-07	2.48978e-06
LOC108980352	-1.02622	6.86986e-06	6.12779e-05
LOC108980402	-2.68791	0.0107437	0.0347284
LOC108980412	-1.01723	0.00774689	0.0265618
LOC108980431	-1.08244	0.00438109	0.0165322
LOC108980440	-1.40999	3.36174e-07	4.1764e-06
LOC108980443	-1.97753	3.15976e-23	4.10805e-21
LOC108980451	-1.41895	3.96305e-06	3.80678e-05
LOC108980540	-1.07039	3.66987e-05	0.00026951
LOC108980655	-1.52651	4.74451e-08	7.18813e-07
LOC108980718	-1.1374	1.87031e-06	1.94983e-05
LOC108980819	-1.09223	0.000164345	0.000992193
LOC108980845	-1.002	0.000679313	0.00336452
LOC108980906	-1.47023	1.98504e-05	0.000156909
LOC108980949	-1.17633	3.68991e-06	3.58912e-05
LOC108980979	-1.47273	0.00150637	0.00669956
LOC108981023	-1.16752	9.35511e-27	1.71475e-24
LOC108981024	-1.30504	3.13435e-07	3.92443e-06
LOC108981043	-1.45394	0.0122335	0.03859
LOC108981060	-1.23325	3.02442e-06	3.01257e-05
LOC108981084	-2.43272	6.03467e-17	3.83373e-15
LOC108981121	-1.41359	0.000898957	0.00429449
LOC108981127	-1.3443	1.38037e-07	1.89141e-06
LOC108981137	-1.47909	0.00248667	0.010252
LOC108981140	-1.29575	3.73887e-05	0.000273947
LOC108981174	-1.41888	0.000109668	0.000699885
LOC108981184	-1.19372	3.80253e-05	0.000278156
LOC108981190	-1.61306	0.000284727	0.0016042
LOC108981203	-1.7642	9.37449e-07	1.04503e-05
LOC108981205	-1.81586	0.00214836	0.00904399
LOC108981227	-1.35912	0.0167857	0.0498622
LOC108981230	-1.61297	0.00353159	0.0137897
LOC108981233	-3.89416	0.0158882	0.0476902
LOC108981341	-1.53007	7.55565e-06	6.65195e-05
LOC108981368	-2.07923	8.65332e-36	3.51828e-33
LOC108981369	-2.77105	6.49741e-23	8.30258e-21
LOC108981402	-1.32585	6.98621e-05	0.000473268
LOC108981421	-3.72583	5.06793e-26	8.71762e-24
LOC108981425	-1.24361	0.00490615	0.0181341
LOC108981430	-1.20191	0.00146908	0.00654803
LOC108981505	-1.0321	7.87605e-09	1.40003e-07
LOC108981647	-1.28228	2.22644e-06	2.28488e-05
LOC108981743	-1.5099	0.0021934	0.00920932
LOC108981918	-1.10461	4.59142e-07	5.53794e-06
LOC108982096	-1.18356	1.1168e-06	1.21824e-05
LOC108982099	-1.41576	0.00111331	0.00516298
LOC108982104	-1.34767	6.90284e-12	2.07754e-10
LOC108982132	-1.34826	0.00196853	0.00840403
LOC108982137	-1.05582	4.43934e-05	0.000318181
LOC108982143	-1.76242	1.51842e-19	1.34209e-17
LOC108982204	-1.99309	5.97498e-16	3.26681e-14
LOC108982292	-2.48355	0.0057576	0.020683
LOC108982304	-2.08261	2.08085e-06	2.14929e-05
LOC108982322	-1.68908	5.86525e-06	5.33383e-05
LOC108982326	-1.31291	0.00480647	0.0178334
LOC108982391	-1.03286	0.000242967	0.00140104
LOC108982508	-1.20264	6.15117e-09	1.11379e-07
LOC108982577	-1.30102	0.0103664	0.0337518
LOC108982593	-1.12946	0.000483182	0.00252275
LOC108982635	-1.05927	8.99375e-06	7.72047e-05
LOC108982679	-1.65237	0.00574228	0.0206445
LOC108982690	-1.87756	0.000188583	0.00112103
LOC108982697	-1.33165	8.29099e-05	0.000549782
LOC108982850	-1.33658	0.000277561	0.00156777
LOC108982876	-1.46575	1.06182e-06	1.16452e-05
LOC108982892	-1.53282	0.000228994	0.00133214
LOC108982949	-1.17924	1.0818e-12	3.73323e-11
LOC108983024	-1.44675	0.00701718	0.0244286
LOC108983077	-1.10831	0.00110136	0.00512241
LOC108983140	-1.61869	0.000706823	0.0034769
LOC108983147	-1.66154	0.0155529	0.0468473
LOC108983184	-1.29303	5.84559e-05	0.00040533
LOC108983207	-2.25923	1.2503e-08	2.13755e-07
LOC108983235	-1.42237	2.03333e-05	0.000160386
LOC108983285	-1.39198	0.000189413	0.0011253
LOC108983293	-2.2714	4.98022e-07	5.94912e-06
LOC108983294	-3.08335	0.0010836	0.00504926
LOC108983326	-1.06615	0.000121884	0.000765825
LOC108983343	-1.02467	0.000145961	0.00089547
LOC108983349	-1.06248	0.00077548	0.00377395
LOC108983413	-1.21203	3.09332e-13	1.16453e-11
LOC108983418	-1.1754	0.00368418	0.014308
LOC108983438	-1.42056	2.13273e-10	4.90156e-09
LOC108983452	-2.14866	6.53325e-11	1.64709e-09
LOC108983480	-2.6156	0.00242647	0.0100519
LOC108983492	-1.1881	0.00201999	0.00857948
LOC108983521	-1.17182	1.12074e-07	1.57524e-06
LOC108983585	-1.17846	0.012558	0.0394802
LOC108983590	-1.19863	0.0123944	0.039026
LOC108983609	-1.32828	0.00223763	0.00938269
LOC108983684	-1.73731	1.91162e-15	9.96449e-14
LOC108983720	-1.45341	3.63369e-12	1.13805e-10
LOC108983746	-2.60849	1.43e-08	2.41523e-07
LOC108983761	-2.41062	4.25322e-07	5.15784e-06
LOC108983804	-1.85133	0.00058509	0.00296214
LOC108983809	-1.18613	3.51247e-05	0.000259056
LOC108983822	-1.05983	0.000527102	0.00271403
LOC108983831	-1.27479	0.00504309	0.0185605
LOC108983836	-1.44116	3.74544e-14	1.62632e-12
LOC108983908	-1.0553	7.97819e-11	1.96721e-09
LOC108983914	-1.72205	1.4435e-08	2.43069e-07
LOC108983930	-1.34599	4.59117e-07	5.53794e-06
LOC108983946	-1.33062	3.16315e-06	3.134e-05
LOC108984001	-1.4662	2.33269e-08	3.75819e-07
LOC108984016	-1.40579	1.42085e-14	6.51085e-13
LOC108984051	-2.68318	7.24187e-06	6.42885e-05
LOC108984075	-1.03186	0.00062848	0.00314198
LOC108984094	-1.04387	0.00531303	0.0193659
LOC108984127	-1.58821	1.05876e-07	1.49188e-06
LOC108984136	-1.82809	0.000978946	0.0046223
LOC108984144	-1.02336	0.000130918	0.000814806
LOC108984149	-1.21448	0.00143174	0.00640585
LOC108984150	-1.22285	0.00786492	0.0268964
LOC108984151	-1.34658	0.00142443	0.00638221
LOC108984182	-1.79333	1.87337e-12	6.18792e-11
LOC108984202	-1.0386	0.000345273	0.00188962
LOC108984224	-1.61486	9.38475e-06	8.02224e-05
LOC108984255	-1.1785	3.30982e-05	0.000245596
LOC108984262	-1.03385	0.000611676	0.00307101
LOC108984292	-3.33746	0.000872925	0.00419072
LOC108984364	-1.26896	4.07794e-07	4.97224e-06
LOC108984368	-1.35606	0.00979551	0.0322603
LOC108984402	-1.01274	2.11314e-08	3.45171e-07
LOC108984456	-1.10097	0.00994622	0.0326748
LOC108984497	-1.44856	0.00207253	0.00877099
LOC108984518	-1.49153	0.00839779	0.0283801
LOC108984529	-2.10729	2.50137e-10	5.70771e-09
LOC108984549	-1.41839	0.01202	0.0380455
LOC108984561	-1.10696	0.0132125	0.0410415
LOC108984596	-1.65924	4.96916e-06	4.59983e-05
LOC108984614	-1.18938	1.69162e-12	5.67138e-11
LOC108984668	-2.76679	1.59366e-05	0.000129121
LOC108984725	-1.03751	0.00207798	0.0087922
LOC108984744	-1.16364	1.22692e-10	2.93748e-09
LOC108984773	-2.24444	0.00694961	0.0242331
LOC108984784	-1.5405	0.00508105	0.0186634
LOC108984804	-1.30383	3.35228e-11	8.99484e-10
LOC108984832	-1.52164	8.05327e-05	0.0005358
LOC108984843	-1.06009	0.00213906	0.0090116
LOC108984854	-1.24107	0.00692614	0.0241551
LOC108984885	-1.92923	5.04084e-33	1.58765e-30
LOC108984911	-2.92061	4.77622e-12	1.46785e-10
LOC108985038	-2.54227	5.88839e-05	0.000407805
LOC108985081	-1.01158	5.05691e-06	4.67091e-05
LOC108985097	-1.58727	9.02196e-05	0.000590843
LOC108985117	-2.04084	0.000206742	0.00121319
LOC108985143	-1.77767	6.84265e-10	1.45038e-08
LOC108985165	-1.43536	1.75391e-06	1.83533e-05
LOC108985175	-2.10463	0.000104666	0.000672183
LOC108985200	-2.00676	1.77663e-11	4.95375e-10
LOC108985216	-1.3207	0.00309984	0.0123607
LOC108985227	-1.55708	5.1159e-05	0.000359528
LOC108985282	-2.08832	1.66403e-05	0.000134287
LOC108985322	-1.09764	0.00019007	0.00112831
LOC108985329	-1.91847	9.08457e-05	0.000594177
LOC108985361	-1.1313	7.92395e-05	0.000529391
LOC108985377	-1.66162	0.000301596	0.00168397
LOC108985400	-2.03359	0.0002976	0.0016653
LOC108985401	-1.6319	1.80189e-05	0.000144113
LOC108985450	-1.40412	1.5922e-09	3.17616e-08
LOC108985452	-1.45684	1.08519e-08	1.87826e-07
LOC108985463	-1.34845	0.000469714	0.0024622
LOC108985476	-1.72385	0.000210361	0.00123208
LOC108985505	-1.48849	4.55453e-06	4.28475e-05
LOC108985541	-1.56912	0.00184962	0.00797708
LOC108985555	-1.83431	0.00609656	0.0216958
LOC108985649	-1.34786	5.66448e-06	5.17862e-05
LOC108985690	-1.19487	0.00025481	0.0014588
LOC108985736	-1.03435	9.87014e-13	3.42727e-11
LOC108985740	-3.27724	3.03948e-06	3.02487e-05
LOC108985742	-2.82342	3.49738e-18	2.59712e-16
LOC108985813	-1.1795	0.00114274	0.00527975
LOC108985820	-1.76286	0.0117459	0.0373789
LOC108985852	-1.358	3.892e-06	3.75952e-05
LOC108985868	-1.51793	4.74606e-06	4.42583e-05
LOC108985869	-1.64778	1.01198e-09	2.09535e-08
LOC108985982	-1.44626	0.00194158	0.00830482
LOC108985996	-1.50622	2.96159e-05	0.000222791
LOC108986000	-1.13594	5.20063e-06	4.79573e-05
LOC108986046	-2.09679	7.11168e-08	1.03334e-06
LOC108986048	-1.89998	4.78349e-09	8.81851e-08
LOC108986053	-1.52315	2.56598e-06	2.61176e-05
LOC108986081	-1.49636	0.00019938	0.00117547
LOC108986206	-1.00296	1.37457e-08	2.32689e-07
LOC108986256	-1.79196	0.0147332	0.0448434
LOC108986257	-1.45616	8.93291e-06	7.67413e-05
LOC108986291	-1.74405	3.38283e-06	3.32806e-05
LOC108986309	-1.33232	5.10619e-07	6.08336e-06
LOC108986328	-1.08995	0.00522999	0.0191006
LOC108986331	-1.33049	0.00053387	0.00274257
LOC108986392	-1.66432	2.40908e-07	3.1068e-06
LOC108986427	-1.93891	4.18838e-07	5.09025e-06
LOC108986473	-1.26137	0.00453665	0.017013
LOC108986517	-1.49325	2.95334e-07	3.72491e-06
LOC108986526	-1.07147	0.000854027	0.00411235
LOC108986618	-1.48973	1.93202e-05	0.000153151
LOC108986619	-2.83382	3.54294e-05	0.000261045
LOC108986628	-1.77279	3.4361e-09	6.47875e-08
LOC108986638	-2.33854	2.56659e-11	6.99929e-10
LOC108986730	-1.15216	4.45025e-06	4.19901e-05
LOC108986804	-1.05306	0.000185201	0.0011038
LOC108986843	-1.77966	0.000386088	0.00208191
LOC108986847	-4.87267	2.13611e-06	2.20319e-05
LOC108986855	-1.52369	1.00699e-05	8.54581e-05
LOC108986859	-1.17314	6.90408e-09	1.24207e-07
LOC108986868	-1.13723	0.00595249	0.0212669
LOC108986895	-1.07772	7.24565e-05	0.00048877
LOC108986922	-2.02796	0.000419056	0.00223586
LOC108986947	-2.94299	6.98932e-10	1.47867e-08
LOC108986968	-1.59753	0.0115686	0.0369248
LOC108987031	-2.87545	6.74183e-14	2.81796e-12
LOC108987043	-2.18344	0.00212974	0.00898081
LOC108987050	-1.07405	0.00381191	0.0147197
LOC108987082	-1.00416	0.00173653	0.00756669
LOC108987094	-1.71979	4.03803e-06	3.86552e-05
LOC108987154	-1.17039	8.12897e-05	0.000540047
LOC108987180	-1.44705	8.29361e-05	0.000549782
LOC108987191	-1.48614	0.00549751	0.0199506
LOC108987321	-1.18853	2.43304e-07	3.13229e-06
LOC108987341	-1.02691	1.56076e-06	1.64786e-05
LOC108987415	-1.99692	1.07856e-12	3.72777e-11
LOC108987452	-1.80488	1.50464e-06	1.59388e-05
LOC108987614	-1.91652	8.62212e-08	1.23516e-06
LOC108987664	-1.11535	0.00551843	0.0200103
LOC108987670	-1.59341	0.000163693	0.000989056
LOC108987720	-2.11072	0.00176709	0.00767889
LOC108987724	-1.67719	2.3219e-08	3.7462e-07
LOC108987731	-2.50711	0.00338924	0.0133222
LOC108987737	-1.38528	0.00435862	0.0164601
LOC108987740	-3.35464	0.00198282	0.00845372
LOC108987753	-1.13516	0.000568292	0.00289282
LOC108987766	-2.2428	4.85975e-06	4.51866e-05
LOC108987813	-5.63976	2.1249e-33	6.78816e-31
LOC108987866	-1.61738	0.00105872	0.00494777
LOC108987872	-1.10956	0.00350394	0.0136984
LOC108987884	-1.03429	5.87453e-15	2.93228e-13
LOC108987891	-2.48342	1.68751e-07	2.25559e-06
LOC108987903	-1.17052	0.00697847	0.0243124
LOC108988037	-2.56018	0.00288688	0.011636
LOC108988109	-1.6095	0.00201221	0.00856269
LOC108988119	-3.07775	1.26361e-33	4.21744e-31
LOC108988125	-2.10563	0.00656147	0.0230922
LOC108988162	-1.11837	0.000169901	0.00102297
LOC108988174	-1.32281	0.0105763	0.0342955
LOC108988176	-1.0143	0.000642547	0.00320299
LOC108988229	-1.65755	5.05142e-12	1.54528e-10
LOC108988277	-2.05261	0.0102741	0.0335155
LOC108988328	-1.05856	1.24958e-05	0.000103416
LOC108988338	-1.17587	0.0106432	0.0344783
LOC108988350	-1.56469	0.00624332	0.0221383
LOC108988523	-1.20524	0.00118809	0.00545912
LOC108988568	-1.1024	0.000185103	0.00110351
LOC108988732	-1.04403	0.00531477	0.0193691
LOC108988749	-1.38593	1.01439e-14	4.77553e-13
LOC108988798	-1.196	8.8635e-06	7.61743e-05
LOC108988803	-1.23698	0.000122507	0.000768445
LOC108988820	-1.34637	8.71298e-07	9.8156e-06
LOC108988826	-1.8412	0.011422	0.0365353
LOC108988887	-1.03978	2.13628e-08	3.47936e-07
LOC108988889	-1.1262	0.00110516	0.00513758
LOC108988900	-1.15119	2.28542e-07	2.96614e-06
LOC108988926	-2.16904	0.00768078	0.0263675
LOC108988934	-1.67903	1.13303e-16	6.96064e-15
LOC108988951	-1.14389	1.97454e-11	5.45118e-10
LOC108988952	-1.57123	2.91082e-05	0.000219876
LOC108988962	-2.99873	4.40865e-06	4.16803e-05
LOC108988972	-1.14693	5.20472e-05	0.00036554
LOC108989055	-1.58944	0.00156589	0.00692847
LOC108989077	-1.29027	0.00322895	0.0127979
LOC108989126	-1.36005	7.79918e-06	6.82313e-05
LOC108989129	-1.92737	0.0165248	0.0492409
LOC108989278	-1.10572	0.000584944	0.00296207
LOC108989283	-1.76924	4.55783e-06	4.28605e-05
LOC108989290	-1.37438	2.83597e-19	2.42053e-17
LOC108989350	-1.35381	1.07383e-06	1.17538e-05
LOC108989396	-1.54262	0.00529953	0.0193229
LOC108989416	-1.16107	0.000586123	0.00296536
LOC108989472	-1.05742	0.000841389	0.00405936
LOC108989474	-1.1225	0.000219174	0.00127868
LOC108989475	-2.19245	2.33013e-16	1.36404e-14
LOC108989541	-2.14504	0.0154442	0.0466001
LOC108989548	-1.11449	0.000123894	0.000776058
LOC108989597	-1.4678	0.000103811	0.00066765
LOC108989615	-1.63721	2.71088e-05	0.000206685
LOC108989639	-1.1669	1.26392e-07	1.749e-06
LOC108989640	-1.18312	0.00263308	0.0107525
LOC108989654	-1.02106	8.03635e-06	6.97357e-05
LOC108989692	-1.32032	0.000507838	0.00262877
LOC108989701	-1.01809	0.00745029	0.0256668
LOC108989733	-1.25734	9.36607e-05	0.00061009
LOC108989741	-2.49801	0.000802858	0.00388857
LOC108989742	-1.30378	0.000152282	0.000929477
LOC108989744	-1.2011	6.19106e-14	2.60234e-12
LOC108989833	-1.76158	8.73174e-15	4.17221e-13
LOC108989884	-1.19231	2.38106e-08	3.82234e-07
LOC108989888	-3.54885	2.81385e-22	3.29441e-20
LOC108989931	-1.02959	1.07415e-05	9.05046e-05
LOC108989939	-1.16881	0.0085168	0.0287346
LOC108989990	-1.24245	1.89266e-07	2.49845e-06
LOC108990021	-2.01805	6.20895e-14	2.60496e-12
LOC108990086	-1.0463	1.9264e-21	2.04162e-19
LOC108990090	-1.33769	6.87499e-09	1.23783e-07
LOC108990108	-1.0132	0.000145292	0.00089283
LOC108990111	-1.43992	3.67759e-06	3.58337e-05
LOC108990113	-1.80317	5.54671e-10	1.1915e-08
LOC108990152	-1.75897	8.42717e-13	2.9445e-11
LOC108990159	-1.35502	2.507e-08	4.01875e-07
LOC108990166	-1.36414	3.14216e-07	3.932e-06
LOC108990238	-2.17401	0.00126914	0.00578251
LOC108990241	-1.96288	4.65867e-13	1.69946e-11
LOC108990263	-1.13853	0.00264976	0.0108069
LOC108990276	-1.65693	0.000263239	0.00149823
LOC108990337	-1.46448	0.00619338	0.022001
LOC108990383	-1.11445	0.00444776	0.0167527
LOC108990475	-3.19402	0.000237356	0.00137471
LOC108990502	-1.15522	2.09298e-07	2.74345e-06
LOC108990504	-1.95301	2.90809e-06	2.90965e-05
LOC108990552	-1.56534	2.24663e-05	0.000175232
LOC108990635	-1.06509	7.46544e-05	0.000501478
LOC108990639	-2.30707	4.98932e-10	1.08007e-08
LOC108990651	-1.06419	0.0012423	0.00567639
LOC108990654	-1.65293	2.67775e-08	4.25282e-07
LOC108990675	-1.08597	4.47231e-05	0.000319929
LOC108990702	-1.55149	0.00103344	0.0048431
LOC108990740	-1.07795	6.45348e-09	1.16381e-07
LOC108990760	-1.43764	0.000200528	0.00118161
LOC108990792	-1.09153	0.00105143	0.00491886
LOC108990793	-2.11387	0.0115091	0.0367808
LOC108990827	-1.73917	0.00133275	0.00602567
LOC108990907	-1.52065	4.3941e-08	6.70265e-07
LOC108990945	-1.00116	8.82708e-05	0.00057988
LOC108990967	-1.00316	0.00603352	0.0215117
LOC108991000	-1.06901	4.98828e-05	0.000351664
LOC108991017	-1.67835	0.00997603	0.0327535
LOC108991068	-1.53687	1.85474e-05	0.000147758
LOC108991127	-1.40888	0.00100378	0.0047256
LOC108991148	-1.57456	4.65778e-10	1.01617e-08
LOC108991158	-1.12335	0.000262817	0.0014963
LOC108991201	-1.02323	4.71846e-10	1.0274e-08
LOC108991206	-1.42203	2.81752e-05	0.000213941
LOC108991266	-1.78073	1.78295e-12	5.94194e-11
LOC108991313	-1.43599	0.00209742	0.00886458
LOC108991349	-1.85796	1.0064e-05	8.54519e-05
LOC108991361	-1.80206	2.08903e-32	6.06686e-30
LOC108991370	-1.24526	7.82394e-08	1.12804e-06
LOC108991371	-1.32761	6.32958e-15	3.14538e-13
LOC108991374	-1.1037	0.010668	0.0345535
LOC108991375	-1.32052	0.000485371	0.0025324
LOC108991379	-1.41244	0.0093308	0.0309853
LOC108991386	-1.22271	1.07594e-06	1.17711e-05
LOC108991499	-1.59039	0.000194762	0.00115188
LOC108991536	-1.16389	4.27523e-06	4.06301e-05
LOC108991584	-2.04138	2.95774e-05	0.000222697
LOC108991653	-2.33943	0.0010813	0.00504216
LOC108991666	-1.04971	0.0158645	0.0476382
LOC108991697	-1.05807	6.01174e-05	0.000415283
LOC108991724	-1.40803	0.000901755	0.00430313
LOC108991755	-1.21176	0.00073634	0.00359913
LOC108991764	-2.94254	2.22448e-05	0.000173747
LOC108991768	-1.28542	0.000247373	0.00142189
LOC108991773	-1.6588	1.64196e-09	3.27008e-08
LOC108991778	-2.01656	1.40523e-07	1.91725e-06
LOC108991780	-2.91179	3.44534e-06	3.38063e-05
LOC108991817	-1.53385	7.27788e-10	1.53681e-08
LOC108991830	-1.15561	2.5788e-07	3.29821e-06
LOC108991881	-2.33613	0.000905611	0.00431889
LOC108991894	-1.10855	1.8719e-12	6.18792e-11
LOC108991904	-1.49391	0.000361834	0.00196965
LOC108991916	-1.49264	5.49831e-15	2.77547e-13
LOC108991920	-1.27822	3.81169e-05	0.000278643
LOC108991923	-1.01417	0.0129877	0.0405348
LOC108991931	-1.13861	0.00598731	0.0213742
LOC108991957	-1.89199	2.65974e-05	0.000203341
LOC108991996	-1.46985	4.63637e-07	5.58613e-06
LOC108992036	-2.05544	9.15568e-05	0.000597954
LOC108992039	-2.13062	3.16666e-08	4.94849e-07
LOC108992051	-1.03725	1.2164e-06	1.31534e-05
LOC108992085	-1.49593	2.40306e-08	3.85489e-07
LOC108992114	-1.67533	0.00406741	0.0155399
LOC108992120	-1.25574	0.000189774	0.00112685
LOC108992173	-1.03692	0.00769431	0.0263977
LOC108992192	-1.12949	7.03745e-09	1.26301e-07
LOC108992193	-1.43809	0.000876128	0.00420338
LOC108992206	-1.61387	8.56826e-05	0.000565089
LOC108992212	-1.00689	6.81422e-05	0.00046316
LOC108992241	-1.41079	9.94179e-09	1.7328e-07
LOC108992282	-1.13104	1.63221e-08	2.72588e-07
LOC108992292	-1.02087	6.1684e-06	5.57325e-05
LOC108992293	-1.35985	8.30756e-05	0.00055044
LOC108992363	-1.77701	0.0027452	0.0111453
LOC108992364	-2.0808	2.44102e-10	5.5814e-09
LOC108992384	-1.92031	1.0861e-05	9.13402e-05
LOC108992390	-1.95722	0.000476048	0.00249015
LOC108992474	-1.40521	0.00528877	0.0192901
LOC108992531	-1.53543	1.1696e-07	1.63671e-06
LOC108992543	-1.38029	4.84796e-08	7.33491e-07
LOC108992561	-1.2185	1.57066e-08	2.63291e-07
LOC108992607	-1.02705	0.000242876	0.00140104
LOC108992614	-1.12957	0.00781087	0.0267525
LOC108992673	-1.06472	0.000310185	0.00172332
LOC108992693	-1.91599	6.3482e-06	5.70567e-05
LOC108992761	-1.27209	2.15084e-05	0.000168584
LOC108992797	-1.53997	0.000362662	0.00197272
LOC108992799	-1.43691	0.00234599	0.0097653
LOC108992838	-1.40083	1.94611e-14	8.66913e-13
LOC108992847	-1.59897	0.000701804	0.00345829
LOC108992856	-2.23935	1.52238e-10	3.59109e-09
LOC108992857	-4.19075	0.000371122	0.00201237
LOC108992860	-1.04473	1.88015e-08	3.10288e-07
LOC108992869	-2.45196	1.73013e-05	0.00013892
LOC108992878	-1.44613	0.00102761	0.00482357
LOC108992893	-1.07559	0.00457197	0.0171053
LOC108992968	-1.10163	6.96001e-15	3.40569e-13
LOC108992971	-1.24307	2.22456e-15	1.15419e-13
LOC108992979	-1.27757	8.71588e-06	7.51077e-05
LOC108992992	-1.03856	7.97682e-06	6.93379e-05
LOC108993066	-1.74306	7.09649e-12	2.13295e-10
LOC108993092	-1.94789	8.45704e-05	0.000559681
LOC108993104	-1.13334	0.00028376	0.00159915
LOC108993109	-1.04131	0.00504208	0.0185598
LOC108993127	-2.24537	3.98423e-22	4.56899e-20
LOC108993167	-1.07133	6.52471e-06	5.85027e-05
LOC108993168	-1.22938	8.33123e-05	0.000551845
LOC108993173	-1.13454	4.61683e-08	7.01431e-07
LOC108993193	-2.51609	0.00490133	0.0181205
LOC108993195	-2.65789	2.9055e-29	6.62988e-27
LOC108993199	-1.91189	0.000855734	0.0041188
LOC108993213	-1.03301	0.00100139	0.0047173
LOC108993229	-1.18192	9.6526e-07	1.07175e-05
LOC108993236	-1.31733	0.00276309	0.0112017
LOC108993241	-1.12613	0.00142729	0.00638979
LOC108993243	-1.05627	0.0135893	0.0420077
LOC108993254	-1.22655	0.00108386	0.00504941
LOC108993279	-1.98625	7.53714e-07	8.63008e-06
LOC108993291	-1.08426	0.00665998	0.023369
LOC108993305	-3.45553	8.18789e-15	3.93758e-13
LOC108993323	-1.81461	0.000249695	0.00143355
LOC108993342	-1.4249	0.00618759	0.0219909
LOC108993347	-1.01999	3.15981e-10	7.08012e-09
LOC108993364	-1.18475	0.000540717	0.00277201
LOC108993365	-2.2574	1.39879e-07	1.91183e-06
LOC108993380	-2.32374	0.00345893	0.0135604
LOC108993383	-1.44998	4.75254e-06	4.43003e-05
LOC108993396	-1.45418	1.7458e-05	0.000139977
LOC108993428	-1.93923	1.66391e-19	1.4649e-17
LOC108993437	-1.74496	8.97426e-14	3.70947e-12
LOC108993518	-1.06624	0.000169412	0.00102058
LOC108993578	-1.55855	3.36501e-06	3.31199e-05
LOC108993724	-1.36322	0.000171821	0.00103248
LOC108993725	-1.28756	0.000388219	0.00209239
LOC108993727	-1.34357	0.00385963	0.0148629
LOC108993731	-3.17981	0.000331938	0.00182738
LOC108993757	-1.09884	2.9852e-05	0.000224311
LOC108993758	-1.05314	0.000529672	0.00272413
LOC108993761	-1.50414	0.00090066	0.00429895
LOC108993764	-1.98764	0.000927711	0.00440924
LOC108993766	-2.14987	7.20574e-08	1.04497e-06
LOC108993773	-1.18559	0.0026762	0.0109047
LOC108993778	-1.58341	6.79105e-10	1.44328e-08
LOC108993809	-1.07449	0.0115103	0.0367808
LOC108993927	-1.2668	0.00570935	0.0205492
LOC108993933	-1.09753	0.000702646	0.00346092
LOC108993939	-1.23924	0.00235005	0.00977892
LOC108993962	-1.27761	4.38194e-06	4.14875e-05
LOC108993976	-1.93079	7.89597e-06	6.8865e-05
LOC108993995	-1.553	0.000118053	0.000745735
LOC108994061	-1.1287	7.88784e-10	1.65778e-08
LOC108994067	-1.3846	0.00742751	0.0256081
LOC108994079	-1.48707	0.00979104	0.0322504
LOC108994108	-1.43721	0.00497873	0.018366
LOC108994122	-1.22476	0.00016875	0.00101687
LOC108994123	-2.25476	0.00586806	0.0210089
LOC108994129	-1.52412	1.21613e-05	0.000101059
LOC108994159	-1.04546	0.00752217	0.0258826
LOC108994160	-1.10021	0.00428206	0.0162325
LOC108994171	-2.02969	7.64388e-05	0.000512541
LOC108994210	-1.37483	0.00146558	0.00653375
LOC108994229	-1.31189	0.000260537	0.00148639
LOC108994254	-3.52955	3.24585e-05	0.000241462
LOC108994315	-1.3511	0.00604082	0.0215309
LOC108994361	-1.34015	0.000118392	0.000747242
LOC108994401	-1.44514	0.0005322	0.00273588
LOC108994412	-1.12325	0.00045137	0.00238392
LOC108994430	-1.15296	0.0145028	0.0442926
LOC108994489	-1.15368	0.0116587	0.0371433
LOC108994542	-1.48998	3.81086e-06	3.69231e-05
LOC108994553	-1.56228	1.45048e-05	0.000118335
LOC108994582	-1.03525	2.33156e-18	1.7674e-16
LOC108994584	-1.68593	3.9617e-06	3.80678e-05
LOC108994596	-1.28132	1.69948e-05	0.000136557
LOC108994629	-1.52011	0.000619714	0.0031044
LOC108994630	-1.46788	0.00628538	0.0222571
LOC108994649	-1.0299	5.27664e-05	0.000370243
LOC108994796	-1.20551	2.57285e-06	2.61637e-05
LOC108994809	-1.69309	0.000101279	0.00065362
LOC108994811	-1.36497	4.67972e-22	5.28525e-20
LOC108994822	-2.78444	9.46646e-05	0.000615196
LOC108994858	-2.28706	1.62432e-11	4.5747e-10
LOC108994913	-1.1238	0.000172141	0.00103396
LOC108994925	-1.79741	0.00122881	0.00562398
LOC108994945	-1.02418	1.26219e-06	1.35894e-05
LOC108994982	-3.13635	3.37456e-05	0.000249708
LOC108994998	-1.30589	0.00475551	0.0176678
LOC108995005	-1.6808	0.00948907	0.0313897
LOC108995029	-1.34549	6.89081e-17	4.34063e-15
LOC108995041	-1.28739	0.00202407	0.00859355
LOC108995080	-1.8152	0.00979958	0.0322689
LOC108995108	-1.33297	0.00262782	0.010733
LOC108995258	-1.29957	6.63662e-05	0.000452878
LOC108995342	-1.32048	0.000951769	0.00450825
LOC108995375	-1.0468	1.57138e-14	7.1276e-13
LOC108995413	-2.17865	3.65637e-06	3.56891e-05
LOC108995444	-1.29551	0.000463863	0.00243839
LOC108995457	-1.09301	0.0157363	0.0472978
LOC108995477	-1.18562	0.000565509	0.00288062
LOC108995478	-1.35645	0.000856932	0.00412367
LOC108995479	-1.18845	0.0037266	0.0144502
LOC108995494	-1.39955	0.00773682	0.0265313
LOC108995508	-1.43436	1.07383e-07	1.51216e-06
LOC108995512	-1.37739	3.55637e-07	4.39378e-06
LOC108995549	-1.04764	0.000685565	0.00339098
LOC108995561	-1.26283	1.65587e-06	1.74169e-05
LOC108995577	-1.46691	0.00171832	0.00750342
LOC108995591	-1.68797	0.0120112	0.038023
LOC108995623	-1.08868	6.45017e-09	1.16381e-07
LOC108995630	-1.38373	2.14424e-13	8.31015e-12
LOC108995634	-1.39167	1.88182e-06	1.96091e-05
LOC108995636	-2.281	2.3251e-38	1.10625e-35
LOC108995637	-1.38276	0.000909369	0.00433589
LOC108995651	-1.47365	1.99345e-06	2.06952e-05
LOC108995665	-1.57656	6.04631e-26	1.03212e-23
LOC108995844	-1.38188	2.62161e-07	3.34996e-06
LOC108995845	-2.2867	4.45951e-31	1.18718e-28
LOC108995943	-1.59759	0.000153744	0.000937047
LOC108995964	-1.71709	0.0102263	0.0333937
LOC108995973	-1.07254	0.000605478	0.00304537
LOC108995986	-1.51981	0.000320365	0.00177283
LOC108996000	-1.3275	0.0126336	0.039662
LOC108996009	-1.14596	0.00248345	0.0102476
LOC108996037	-1.01621	0.000109184	0.000696992
LOC108996049	-1.49158	1.00217e-08	1.74537e-07
LOC108996053	-1.97338	9.70751e-09	1.69461e-07
LOC108996075	-1.38818	0.0081433	0.0276706
LOC108996105	-3.17846	0.0159373	0.0478118
LOC108996110	-1.26712	0.00324261	0.0128384
LOC108996198	-4.16067	2.06972e-06	2.14174e-05
LOC108996200	-2.56413	0.00120358	0.00552207
LOC108996253	-1.19286	2.24379e-07	2.92399e-06
LOC108996257	-1.48212	4.25268e-06	4.04847e-05
LOC108996276	-1.1709	1.26913e-07	1.75404e-06
LOC108996290	-1.7637	2.69255e-14	1.18292e-12
LOC108996292	-3.24398	4.80793e-17	3.14371e-15
LOC108996325	-1.55795	0.000258778	0.00147891
LOC108996346	-1.16389	5.22541e-08	7.83181e-07
LOC108996349	-1.07066	4.80221e-12	1.47307e-10
LOC108996358	-1.41929	0.000932901	0.00443014
LOC108996372	-1.05445	5.28548e-07	6.28022e-06
LOC108996456	-1.24033	1.83769e-06	1.91851e-05
LOC108996469	-1.18879	0.000111675	0.00070986
LOC108996489	-1.03029	0.00255669	0.010502
LOC108996510	-1.66056	0.00042081	0.00224318
LOC108996512	-1.59376	0.00595583	0.0212755
LOC108996515	-1.31196	3.8794e-05	0.000282853
LOC108996558	-1.16551	1.41408e-07	1.92814e-06
LOC108996564	-1.28544	0.00456634	0.0170871
LOC108996569	-1.19167	1.20963e-20	1.1864e-18
LOC108996612	-1.02211	0.000671221	0.00333108
LOC108996622	-1.03114	0.0015264	0.00677786
LOC108996717	-2.46641	0.000709132	0.00348519
LOC108996806	-1.37921	4.74571e-07	5.70863e-06
LOC108996832	-1.50463	0.000434453	0.0023093
LOC108996854	-2.98711	1.67063e-05	0.000134757
LOC108996860	-1.48256	0.000675394	0.00334733
LOC108996863	-1.00849	4.87465e-05	0.000344523
LOC108996948	-1.91437	1.04631e-18	8.35632e-17
LOC108996963	-1.44166	8.01745e-06	6.95987e-05
LOC108996995	-1.09256	0.000643621	0.00320764
LOC108997021	-1.03198	2.68336e-06	2.71272e-05
LOC108997022	-1.62596	4.955e-05	0.000349539
LOC108997039	-1.23735	3.13975e-06	3.11357e-05
LOC108997092	-1.28036	0.00264128	0.0107762
LOC108997109	-1.96116	1.88684e-07	2.49518e-06
LOC108997152	-1.00423	2.99848e-08	4.70541e-07
LOC108997218	-1.23249	0.000397133	0.00213222
LOC108997224	-2.03085	7.14203e-12	2.13802e-10
LOC108997326	-1.05489	0.00543488	0.0197553
LOC108997366	-1.84663	0.000727201	0.00356459
LOC108997407	-1.02253	0.0121017	0.0382435
LOC108997429	-1.50827	0.000273222	0.00154717
LOC108997441	-2.09437	0.0013671	0.00616103
LOC108997458	-2.11511	7.14748e-06	6.36021e-05
LOC108997484	-1.04038	7.51888e-06	6.62479e-05
LOC108997486	-1.85591	0.000184703	0.00110171
LOC108997498	-1.14385	0.00552327	0.020018
LOC108997502	-8.07249	1.42329e-09	2.8545e-08
LOC108997527	-1.09094	7.90522e-06	6.89188e-05
LOC108997546	-1.0269	9.19817e-05	0.000600378
LOC108997550	-1.23761	1.77825e-05	0.000142477
LOC108997692	-1.89365	3.31415e-22	3.83995e-20
LOC108997773	-1.09646	0.0161186	0.0481941
LOC108997789	-1.30749	0.00514016	0.0188341
LOC108997800	-1.2246	0.0118649	0.0376559
LOC108997833	-1.96915	0.00900726	0.0300852
LOC108997872	-1.01429	1.92388e-05	0.000152595
LOC108997948	-1.84225	0.00497614	0.0183594
LOC108997989	-1.72696	0.00174865	0.00761208
LOC108998048	-4.26015	2.97263e-05	0.000223442
LOC108998077	-1.06668	7.19315e-07	8.2786e-06
LOC108998099	-1.01401	0.000389132	0.00209631
LOC108998261	-1.01981	1.54385e-10	3.63788e-09
LOC108998309	-1.39705	5.76154e-06	5.25233e-05
LOC108998341	-1.21038	6.50081e-15	3.21617e-13
LOC108998476	-1.72946	0.0129028	0.0403541
LOC108998487	-1.06269	0.0110967	0.0356838
LOC108998492	-1.18712	0.00177052	0.00768933
LOC108998521	-1.18396	0.00718494	0.0248946
LOC108998526	-1.76854	2.04237e-06	2.11442e-05
LOC108998562	-2.14148	2.27895e-11	6.26068e-10
LOC108998576	-1.16117	2.43837e-09	4.70871e-08
LOC108998592	-2.11348	0.00266507	0.0108633
LOC108998598	-1.63626	5.46274e-08	8.14385e-07
LOC108998599	-1.04443	3.06561e-09	5.82911e-08
LOC108998622	-1.00167	0.00015206	0.000928557
LOC108998646	-1.16363	0.0132882	0.0412138
LOC108998662	-1.70467	0.000779286	0.00378917
LOC108998704	-1.03826	7.02718e-05	0.000475611
LOC108998748	-1.66673	0.000411474	0.00220024
LOC108998781	-2.99984	2.85779e-08	4.50359e-07
LOC108998795	-1.6845	0.0128742	0.0402769
LOC108998828	-1.11163	0.000291232	0.00163508
LOC108998864	-1.2962	3.36358e-09	6.36348e-08
LOC108998911	-2.32978	1.92883e-12	6.34303e-11
LOC108998916	-2.24233	6.64255e-13	2.35779e-11
LOC108998919	-1.91176	0.00496049	0.0183079
LOC108998951	-1.47949	6.43222e-05	0.000440678
LOC108998981	-1.15378	0.00179552	0.00778431
LOC108998982	-1.43951	0.0065607	0.0230922
LOC108999013	-1.48666	5.38988e-11	1.38224e-09
LOC108999087	-1.9357	2.00598e-12	6.58704e-11
LOC108999126	-1.04798	0.0022569	0.00944931
LOC108999213	-2.16336	2.10015e-07	2.75085e-06
LOC108999232	-1.06632	0.00114153	0.00527523
LOC108999241	-1.21025	2.94153e-09	5.60771e-08
LOC108999263	-3.96145	0.00228078	0.00953858
LOC108999283	-1.24402	3.03118e-07	3.80438e-06
LOC108999289	-1.45468	0.000237793	0.00137617
LOC108999309	-1.46635	0.00101169	0.00475782
LOC108999383	-1.12797	6.47006e-05	0.000442864
LOC108999411	-1.03373	0.00484882	0.0179519
LOC108999416	-2.12239	7.18314e-10	1.51824e-08
LOC108999446	-1.51029	0.000234923	0.00136168
LOC108999476	-1.10023	0.00709396	0.0246443
LOC108999524	-1.33793	1.28585e-07	1.77276e-06
LOC108999612	-1.27761	0.00633514	0.0224085
LOC108999631	-1.02438	0.00325933	0.0128955
LOC108999662	-1.88247	4.09274e-08	6.27291e-07
LOC109000305	-1.04858	3.20258e-15	1.65014e-13
LOC109000338	-4.51904	8.61261e-09	1.51889e-07
LOC109000377	-1.02301	0.00214502	0.00903161
LOC109000407	-1.2417	2.11885e-08	3.45852e-07
LOC109000426	-1.60632	0.000681044	0.0033716
LOC109000480	-1.00971	0.00434009	0.0164107
LOC109000498	-3.24813	4.20405e-07	5.10375e-06
LOC109000588	-1.28081	1.21242e-08	2.08235e-07
LOC109000594	-2.83797	0.00768264	0.0263698
LOC109000596	-1.1146	0.00078003	0.00379114
LOC109000656	-1.92308	0.000533658	0.00274211
LOC109000678	-1.11438	0.0117117	0.0372756
LOC109000711	-1.75197	3.33202e-05	0.00024697
LOC109000742	-1.15539	7.01741e-05	0.000475094
LOC109000889	-1.91248	2.535e-08	4.05492e-07
LOC109000897	-1.46587	0.00251067	0.0103319
LOC109000984	-2.06183	0.000732839	0.00358673
LOC109001005	-1.59362	2.30201e-05	0.000179052
LOC109001012	-1.32682	0.000699861	0.0034525
LOC109001033	-1.0421	0.00068098	0.0033716
LOC109001106	-1.98268	0.00328324	0.012974
LOC109001124	-1.56493	0.00496055	0.0183079
LOC109001133	-5.08337	0.000118566	0.000748133
LOC109001181	-1.17333	0.000234424	0.00135914
LOC109001241	-4.52731	5.73455e-09	1.04488e-07
LOC109001250	-1.31079	0.0128559	0.0402412
LOC109001297	-4.32932	1.86521e-11	5.18779e-10
LOC109001314	-1.31057	3.21712e-08	5.01333e-07
LOC109001337	-1.50082	0.0153508	0.0463573
LOC109001338	-1.24192	7.1564e-05	0.000483479
LOC109001347	-1.13305	0.000356652	0.00194523
LOC109001360	-1.36107	1.11842e-05	9.3671e-05
LOC109001369	-1.1293	4.14295e-08	6.34553e-07
LOC109001370	-1.57499	0.000335064	0.00184032
LOC109001415	-1.46878	3.81573e-12	1.18675e-10
LOC109001473	-1.40441	2.73965e-06	2.76213e-05
LOC109001537	-1.57038	0.00365785	0.0142206
LOC109001553	-1.4839	2.02608e-08	3.3192e-07
LOC109001570	-1.55172	3.96194e-05	0.000288308
LOC109001578	-1.00564	0.00645188	0.0227459
LOC109001580	-1.27539	0.0015861	0.00700541
LOC109001581	-2.20679	7.53393e-06	6.63544e-05
LOC109001586	-1.65025	0.000153643	0.000936941
LOC109001655	-1.87761	1.83475e-05	0.000146375
LOC109001668	-1.5699	1.55543e-10	3.65748e-09
LOC109001688	-2.5464	0.000113143	0.000718169
LOC109001764	-1.80381	0.0100273	0.0328783
LOC109001772	-1.06643	0.000107068	0.000684731
LOC109001827	-1.88417	1.67376e-06	1.75639e-05
LOC109001841	-1.84755	2.02672e-05	0.00015992
LOC109001847	-1.13391	0.000429269	0.00228555
LOC109001865	-1.34256	1.49034e-06	1.58098e-05
LOC109001866	-1.18443	0.00675981	0.0236821
LOC109001893	-1.13032	2.32178e-06	2.3751e-05
LOC109001895	-1.14281	4.66318e-07	5.6154e-06
LOC109001924	-1.38775	0.00808346	0.0274966
LOC109001935	-1.24824	1.11596e-09	2.28527e-08
LOC109001999	-1.8978	4.45395e-14	1.91169e-12
LOC109002010	-1.03123	1.66476e-06	1.74777e-05
LOC109002011	-1.19756	4.79297e-05	0.000339608
LOC109002017	-1.00887	5.09247e-06	4.69986e-05
LOC109002081	-1.08711	0.001756	0.00764109
LOC109002086	-1.54242	6.25939e-05	0.000430552
LOC109002090	-1.55341	0.000187975	0.00111798
LOC109002091	-2.95058	0.00294197	0.0118282
LOC109002104	-1.07901	0.00060394	0.00304005
LOC109002110	-1.75285	0.00979086	0.0322504
LOC109002130	-1.05662	6.74694e-05	0.000459145
LOC109002154	-1.22987	0.00108633	0.0050599
LOC109002159	-4.08893	4.4879e-06	4.22562e-05
LOC109002165	-2.17002	0.000681922	0.00337445
LOC109002171	-1.08904	4.75814e-07	5.72051e-06
LOC109002235	-1.68264	1.03726e-05	8.77096e-05
LOC109002331	-1.0886	4.26295e-06	4.05652e-05
LOC109002332	-1.31022	0.000235149	0.00136264
LOC109002358	-1.42185	4.78128e-07	5.73908e-06
LOC109002393	-1.76128	0.000395449	0.0021242
LOC109002454	-1.1342	4.41823e-06	4.17232e-05
LOC109002520	-1.95736	2.47271e-05	0.000190475
LOC109002588	-1.54585	1.55378e-07	2.09739e-06
LOC109002637	-1.10101	0.00190634	0.00818698
LOC109002642	-3.66266	0.00455434	0.0170507
LOC109002646	-1.07926	0.0136568	0.0421698
LOC109002648	-1.26224	0.00782383	0.0267886
LOC109002694	-1.78514	5.32816e-11	1.37535e-09
LOC109002706	-1.45093	1.02283e-14	4.80517e-13
LOC109002707	-1.53217	0.000495438	0.00257459
LOC109002747	-1.94656	4.15909e-05	0.000300989
LOC109002773	-1.05416	0.00044221	0.00234219
LOC109002830	-1.24646	3.37172e-13	1.25455e-11
LOC109002882	-1.59306	3.39912e-06	3.34115e-05
LOC109002916	-1.09553	0.000706302	0.0034751
LOC109002933	-2.31939	7.07221e-16	3.85729e-14
LOC109002934	-2.6025	3.32677e-21	3.46015e-19
LOC109002938	-1.33639	0.00049495	0.00257337
LOC109002943	-2.81724	1.79644e-11	5.00274e-10
LOC109002983	-2.05083	1.8074e-05	0.00014445
LOC109003002	-1.13147	0.000803811	0.00389234
LOC109003048	-1.54239	1.4019e-07	1.91388e-06
LOC109003058	-1.03444	0.000376371	0.00203738
LOC109003063	-1.01944	0.000144709	0.000889737
LOC109003135	-1.18175	1.7086e-16	1.02159e-14
LOC109003144	-1.12857	0.00963173	0.0318052
LOC109003180	-1.8496	0.00205286	0.00870256
LOC109003241	-2.10194	7.9452e-05	0.000530336
LOC109003264	-1.54844	1.64573e-12	5.55918e-11
LOC109003267	-2.56365	1.211e-08	2.0815e-07
LOC109003296	-1.23852	9.78498e-08	1.38576e-06
LOC109003331	-1.08231	4.70561e-06	4.39949e-05
LOC109003335	-1.03917	0.0021847	0.00918313
LOC109003397	-1.03473	4.84932e-06	4.51084e-05
LOC109003411	-1.88284	6.40921e-05	0.000439641
LOC109003527	-1.10287	7.00739e-07	8.08562e-06
LOC109003559	-1.21583	1.97038e-06	2.04747e-05
LOC109003604	-1.23754	0.00056199	0.0028663
LOC109003629	-1.06279	0.00894592	0.0299071
LOC109003636	-1.18288	1.53667e-07	2.07883e-06
LOC109003709	-2.32237	3.24651e-09	6.1472e-08
LOC109003741	-1.62295	0.000707314	0.00347855
LOC109003752	-1.10185	6.79745e-08	9.93494e-07
LOC109003777	-1.55447	2.85575e-05	0.000216329
LOC109003796	-1.21595	0.00278973	0.0112974
LOC109003855	-1.65218	1.51542e-11	4.28959e-10
LOC109003862	-1.20492	0.000283619	0.00159876
LOC109003863	-1.31791	3.35262e-11	8.99484e-10
LOC109003960	-1.44162	8.68291e-05	0.000571921
LOC109003962	-3.11172	5.93544e-07	6.93823e-06
LOC109003966	-1.62885	2.8991e-16	1.67519e-14
LOC109004002	-1.82059	4.95408e-09	9.10297e-08
LOC109004046	-2.59475	1.44544e-86	5.38714e-83
LOC109004089	-2.28952	3.83713e-09	7.1505e-08
LOC109004090	-1.05424	0.000105983	0.000678692
LOC109004101	-1.49502	3.14829e-05	0.000235458
LOC109004136	-1.29071	1.66025e-06	1.74467e-05
LOC109004182	-1.11775	0.0104374	0.0339146
LOC109004258	-2.24261	2.36671e-05	0.000183447
LOC109004267	-1.68089	2.88946e-05	0.000218512
LOC109004278	-1.13142	0.011215	0.0359864
LOC109004294	-1.48658	2.07219e-06	2.14331e-05
LOC109004303	-1.20077	6.381e-06	5.72998e-05
LOC109004311	-1.01582	4.15318e-05	0.000300658
LOC109004346	-2.09599	0.000181457	0.0010838
LOC109004428	-1.83406	0.000795971	0.00385772
LOC109004475	-1.30212	0.00100289	0.00472238
LOC109004546	-2.16015	6.43255e-11	1.62536e-09
LOC109004589	-1.13353	0.000163672	0.000989056
LOC109004595	-1.10419	0.000983415	0.00464144
LOC109004627	-1.24934	5.89028e-05	0.000407805
LOC109004640	-2.69915	1.90034e-23	2.51453e-21
LOC109004642	-1.31593	7.64806e-06	6.72007e-05
LOC109004718	-2.0734	1.94457e-05	0.000154091
LOC109004730	-1.1277	0.000496136	0.00257714
LOC109004736	-1.42254	0.000690444	0.0034136
LOC109004745	-2.86297	1.1959e-07	1.67038e-06
LOC109004753	-2.47542	5.62348e-07	6.63879e-06
LOC109004766	-1.13341	9.36952e-05	0.000610137
LOC109004793	-1.13894	1.65664e-06	1.74169e-05
LOC109004826	-1.18547	2.01128e-09	3.94528e-08
LOC109004850	-1.12581	0.000612398	0.00307395
LOC109004856	-1.05089	0.00119688	0.00549355
LOC109004875	-1.14882	0.00357158	0.0139288
LOC109004994	-1.08167	0.00261133	0.0106774
LOC109005019	-1.53638	2.63677e-07	3.36549e-06
LOC109005055	-1.44111	6.78101e-07	7.86091e-06
LOC109005067	-1.25787	5.74665e-11	1.46697e-09
LOC109005068	-2.59861	1.66472e-10	3.89806e-09
LOC109005071	-1.04187	0.000271472	0.00153921
LOC109005086	-1.12592	0.013212	0.0410415
LOC109005112	-1.67698	5.03081e-08	7.57148e-07
LOC109005118	-1.15558	0.000545083	0.00279023
LOC109005122	-1.84914	0.000604865	0.00304297
LOC109005142	-1.71691	5.33238e-11	1.37535e-09
LOC109005146	-1.67984	0.00342762	0.0134469
LOC109005147	-1.43182	0.000261868	0.00149271
LOC109005149	-1.42857	0.00933789	0.0310043
LOC109005229	-1.56968	1.11796e-36	4.6296e-34
LOC109005241	-1.63245	1e-11	2.90794e-10
LOC109005254	-2.24926	1.77403e-13	6.97205e-12
LOC109005266	-1.30596	4.92985e-06	4.57243e-05
LOC109005299	-1.22395	0.000216275	0.00126275
LOC109005344	-1.67283	0.00146079	0.00652021
LOC109005382	-2.62014	4.07492e-08	6.24989e-07
LOC109005402	-3.00884	2.82534e-96	2.10601e-92
LOC109005404	-3.05425	7.90735e-30	1.94312e-27
LOC109005408	-2.167	0.00406475	0.0155325
LOC109005428	-2.4271	3.42146e-11	9.14107e-10
LOC109005433	-2.38213	1.62127e-07	2.17747e-06
LOC109005439	-1.25917	0.0047355	0.0176087
LOC109005585	-1.09426	2.3556e-14	1.03897e-12
LOC109005616	-1.06527	5.9818e-06	5.42878e-05
LOC109005637	-1.37191	1.95953e-05	0.000155112
LOC109005661	-1.59604	9.6917e-06	8.26252e-05
LOC109005682	-1.60864	0.0130752	0.0407282
LOC109005733	-1.01799	0.000280424	0.00158195
LOC109005757	-1.31153	4.71539e-06	4.40273e-05
LOC109005837	-1.96575	2.01753e-07	2.65076e-06
LOC109005852	-1.45752	0.000681446	0.00337284
LOC109005865	-1.23188	4.60444e-05	0.000328226
LOC109005884	-1.6177	9.38182e-11	2.28039e-09
LOC109005893	-1.09002	2.73159e-05	0.000207981
LOC109005897	-1.05322	1.7629e-08	2.92448e-07
LOC109005933	-1.19643	7.47814e-07	8.5713e-06
LOC109005953	-1.82219	1.55424e-09	3.10875e-08
LOC109005987	-1.08271	9.48565e-07	1.05584e-05
LOC109005989	-1.73108	0.00254164	0.0104478
LOC109005997	-1.12318	6.72693e-13	2.38396e-11
LOC109006004	-1.60731	3.14945e-05	0.000235466
LOC109006041	-1.22925	6.51684e-05	0.00044552
LOC109006048	-1.25929	0.00636944	0.0225013
LOC109006060	-1.20916	0.000112581	0.000715209
LOC109006079	-1.22235	0.0113378	0.0363283
LOC109006091	-1.19332	0.000377507	0.00204254
LOC109006092	-1.30465	6.38744e-07	7.43339e-06
LOC109006111	-1.26065	2.82871e-07	3.58796e-06
LOC109006142	-1.64471	0.014565	0.0444407
LOC109006234	-1.36302	0.00148364	0.00660898
LOC109006260	-1.11327	0.00375704	0.0145481
LOC109006277	-9.67919	5.37628e-14	2.27698e-12
LOC109006388	-2.64165	9.80965e-10	2.03829e-08
LOC109006408	-1.0651	0.000149968	0.000917029
LOC109006547	-1.31909	8.82495e-06	7.58722e-05
LOC109006551	-1.49313	0.000240723	0.00139097
LOC109006607	-1.25647	3.73028e-05	0.000273434
LOC109006608	-1.23543	7.29146e-09	1.30546e-07
LOC109006684	-2.24028	0.00869029	0.0291922
LOC109006751	-1.41957	1.98369e-08	3.25454e-07
LOC109006794	-1.54029	0.00359278	0.013992
LOC109006799	-1.20966	2.89341e-08	4.55651e-07
LOC109006811	-1.16614	7.35819e-07	8.44681e-06
LOC109006827	-1.60231	1.9206e-12	6.32524e-11
LOC109006828	-1.57036	2.079e-07	2.72672e-06
LOC109006851	-1.54728	1.35927e-09	2.74084e-08
LOC109006875	-1.88663	0.00022967	0.00133518
LOC109006901	-1.2168	6.88161e-07	7.94868e-06
LOC109006902	-1.29478	0.00898863	0.0300274
LOC109006904	-1.23792	0.00756947	0.0260293
LOC109006910	-1.4344	1.66696e-10	3.89921e-09
LOC109006913	-1.45825	1.57741e-07	2.12622e-06
LOC109006930	-2.70291	1.23746e-11	3.55226e-10
LOC109006942	-1.05708	0.00378321	0.0146342
LOC109006993	-2.19458	4.0409e-05	0.000293385
LOC109007026	-1.2542	0.000131348	0.000817163
LOC109007027	-1.26861	0.000137559	0.000850924
LOC109007039	-1.2226	5.97343e-06	5.42338e-05
LOC109007068	-1.05327	0.00833278	0.0282159
LOC109007087	-1.65063	7.14121e-21	7.25872e-19
LOC109007089	-1.58772	0.00229144	0.00957419
LOC109007101	-1.98388	3.31326e-10	7.38695e-09
LOC109007142	-1.12815	1.16153e-07	1.62847e-06
LOC109007152	-1.1112	4.77055e-13	1.7318e-11
LOC109007208	-1.42836	4.40996e-06	4.16803e-05
LOC109007281	-2.1072	8.12469e-08	1.16839e-06
LOC109007307	-1.13373	0.00591668	0.0211626
LOC109007314	-2.60947	2.56084e-06	2.60771e-05
LOC109007346	-1.08985	0.00244294	0.0101015
LOC109007429	-1.97572	1.11127e-05	9.31765e-05
LOC109007504	-1.05375	1.15832e-06	1.25739e-05
LOC109007564	-1.42664	0.00327113	0.0129399
LOC109007577	-1.48552	4.98045e-10	1.07919e-08
LOC109007628	-2.5449	6.31392e-08	9.28894e-07
LOC109007630	-2.46269	0.000969198	0.00458013
LOC109007636	-1.80818	2.8988e-07	3.65818e-06
LOC109007655	-1.19822	0.000334776	0.00183983
LOC109007677	-1.16533	0.000581907	0.0029507
LOC109007720	-2.25381	0.00454578	0.0170386
LOC109007728	-1.31125	3.24412e-12	1.02901e-10
LOC109007736	-1.85472	7.77189e-15	3.7618e-13
LOC109007756	-2.56397	0.00255792	0.0105051
LOC109007774	-1.3045	2.2075e-07	2.8851e-06
LOC109007807	-1.06225	0.00290449	0.0116964
LOC109007894	-1.20476	0.00597702	0.0213477
LOC109007910	-2.72391	2.96576e-20	2.75188e-18
LOC109007914	-1.44054	0.00879174	0.0294621
LOC109007918	-1.22569	0.000184431	0.00110038
LOC109007920	-1.72097	1.09331e-06	1.19436e-05
LOC109007930	-1.2854	0.000408127	0.0021843
LOC109008024	-1.84419	1.03296e-07	1.45827e-06
LOC109008093	-4.23698	4.35142e-19	3.60394e-17
LOC109008124	-1.38982	0.00967981	0.0319357
LOC109008146	-1.63632	0.000138502	0.000855771
LOC109008176	-1.655	0.000583187	0.00295518
LOC109008177	-1.3784	0.000110151	0.000702768
LOC109008275	-1.19438	8.07716e-09	1.43123e-07
LOC109008279	-1.7283	0.0126118	0.0396213
LOC109008308	-1.69477	0.000145115	0.000891992
LOC109008311	-1.45882	1.92413e-10	4.45419e-09
LOC109008429	-1.27414	2.52415e-07	3.23653e-06
LOC109008434	-1.09334	1.20693e-06	1.30573e-05
LOC109008509	-2.41136	6.32342e-07	7.36864e-06
LOC109008522	-1.66449	1.86551e-06	1.94573e-05
LOC109008530	-1.14152	1.74318e-07	2.32583e-06
LOC109008535	-1.50765	0.00130845	0.0059362
LOC109008550	-1.85526	5.55902e-14	2.34992e-12
LOC109008585	-1.22444	9.8197e-05	0.000635566
LOC109008671	-1.73473	0.0107061	0.0346468
LOC109008681	-1.33403	1.85994e-05	0.000148067
LOC109008692	-1.0511	1.36235e-06	1.45626e-05
LOC109008701	-1.07656	9.53296e-09	1.66804e-07
LOC109008721	-2.50607	1.38513e-07	1.89678e-06
LOC109008752	-1.09884	0.00888361	0.0297255
LOC109008785	-1.27916	3.06809e-09	5.82911e-08
LOC109008844	-1.38828	0.00681938	0.0238646
LOC109008860	-1.06264	0.0046161	0.0172329
LOC109008865	-1.80986	0.00758043	0.026063
LOC109008886	-1.31061	0.000148586	0.000909577
LOC109008942	-1.0096	8.94681e-05	0.000586712
LOC109008943	-1.18276	7.31074e-07	8.40096e-06
LOC109008945	-2.87849	9.41713e-05	0.000612881
LOC109008961	-1.09629	3.79218e-06	3.6774e-05
LOC109009004	-1.25505	3.38782e-09	6.40393e-08
LOC109009015	-3.259	0.00142474	0.00638221
LOC109009030	-1.00995	3.6231e-05	0.00026625
LOC109009035	-1.08323	0.00847584	0.0286179
LOC109009044	-1.95289	6.16284e-31	1.60248e-28
LOC109009063	-1.7543	7.12161e-12	2.13477e-10
LOC109009091	-1.20893	0.000155843	0.000947518
LOC109009094	-1.28469	0.000110731	0.000705257
LOC109009095	-1.84162	1.04471e-15	5.56235e-14
LOC109009097	-2.56625	5.3331e-23	6.89357e-21
LOC109009105	-1.23343	9.66759e-09	1.68896e-07
LOC109009119	-1.08633	0.000882564	0.00423063
LOC109009121	-1.16546	0.000105896	0.000678522
LOC109009141	-1.2036	5.70895e-05	0.000397211
LOC109009175	-1.18815	0.00469108	0.017472
LOC109009179	-1.64584	0.000165435	0.000998236
LOC109009204	-2.73678	0.0048514	0.0179555
LOC109009223	-1.18826	0.00522034	0.0190778
LOC109009235	-1.54086	7.15468e-06	6.36212e-05
LOC109009333	-2.36159	2.10729e-09	4.11556e-08
LOC109009392	-3.88801	0.00013157	0.000817949
LOC109009477	-1.08399	2.68947e-10	6.10578e-09
LOC109009499	-1.32101	1.49098e-07	2.01946e-06
LOC109009502	-1.82402	1.9855e-10	4.57729e-09
LOC109009514	-1.00992	0.0054493	0.0197917
LOC109009563	-1.44692	3.90017e-15	1.99122e-13
LOC109009570	-1.49223	6.46216e-05	0.000442458
LOC109009595	-3.20775	6.10655e-08	9.04336e-07
LOC109009623	-1.04751	0.0092038	0.0306364
LOC109009679	-1.47103	3.19785e-09	6.06533e-08
LOC109009710	-1.22378	0.011172	0.0358741
LOC109009712	-3.18926	3.56969e-47	2.66085e-44
LOC109009714	-1.47781	0.00172538	0.00752563
LOC109009763	-1.0746	8.72192e-05	0.000574152
LOC109009806	-1.04929	0.00359247	0.013992
LOC109009814	-1.5938	1.24044e-05	0.000102812
LOC109009838	-1.46474	1.19795e-16	7.33934e-15
LOC109009863	-1.12271	1.10952e-05	9.30999e-05
LOC109009928	-1.23366	0.0056438	0.0203699
LOC109009930	-1.81972	0.0165021	0.0491895
LOC109009935	-1.65137	5.12242e-08	7.69809e-07
LOC109009981	-1.39927	1.1005e-06	1.20163e-05
LOC109009992	-7.82194	1.22033e-07	1.69602e-06
LOC109010023	-2.08587	0.00274072	0.0111331
LOC109010046	-1.19416	2.60316e-10	5.92789e-09
LOC109010048	-2.43323	2.28094e-08	3.69077e-07
LOC109010054	-1.39505	0.00816061	0.0277168
LOC109010059	-1.2906	4.65979e-06	4.36541e-05
LOC109010139	-1.31447	0.00437937	0.0165285
LOC109010144	-2.23241	0.000470601	0.00246627
LOC109010151	-2.00802	8.87955e-05	0.000582813
LOC109010172	-1.70634	9.33366e-05	0.000608334
LOC109010200	-1.42838	0.00233838	0.00974122
LOC109010230	-1.63392	6.73344e-06	6.01331e-05
LOC109010331	-3.76015	0.00454646	0.0170386
LOC109010373	-1.65313	4.90073e-11	1.2743e-09
LOC109010403	-1.07486	0.00732157	0.0252935
LOC109010405	-4.03862	4.86672e-65	7.77354e-62
LOC109010425	-1.34635	0.000294832	0.00165281
LOC109010426	-1.9393	5.9084e-07	6.91024e-06
LOC109010445	-1.364	0.00867693	0.0291648
LOC109010479	-1.29916	2.017e-08	3.30675e-07
LOC109010487	-2.04189	0.0149141	0.0452892
LOC109010490	-1.33882	4.93164e-17	3.20585e-15
LOC109010520	-1.38784	6.6091e-06	5.91407e-05
LOC109010586	-1.21364	1.30337e-07	1.79471e-06
LOC109010630	-1.88428	1.19535e-06	1.29445e-05
LOC109010651	-1.20445	0.00137249	0.00618161
LOC109010655	-1.37485	1.67874e-05	0.000135194
LOC109010724	-1.38185	0.00607059	0.0216267
LOC109010730	-1.16751	0.00131146	0.00594577
LOC109010755	-2.9711	0.00901897	0.0301198
LOC109010761	-1.79496	3.52812e-05	0.000260125
LOC109010775	-1.09393	1.35561e-05	0.000111163
LOC109010779	-1.73152	1.34241e-06	1.43563e-05
LOC109010780	-1.37428	0.000779973	0.00379114
LOC109010849	-1.41116	0.000193712	0.00114658
LOC109010857	-2.32659	0.00057613	0.00292706
LOC109010906	-1.24737	0.000304694	0.0016983
LOC109010920	-2.13923	0.00447817	0.0168361
LOC109010948	-1.30317	2.99321e-07	3.76882e-06
LOC109010960	-2.01236	8.4835e-07	9.59091e-06
LOC109011009	-4.44633	6.1517e-24	8.49162e-22
LOC109011010	-1.00432	0.00540793	0.019667
LOC109011018	-2.13359	7.28993e-06	6.4587e-05
LOC109011033	-2.81958	1.13076e-08	1.95259e-07
LOC109011041	-2.33948	1.52968e-05	0.000124433
LOC109011073	-1.63016	0.00210003	0.0088706
LOC109011082	-2.49386	7.43826e-27	1.38612e-24
LOC109011110	-1.663	6.1923e-06	5.58806e-05
LOC109011122	-1.45934	0.00624392	0.0221383
LOC109011137	-1.03349	0.00013137	0.000817163
LOC109011143	-1.80761	3.00675e-07	3.77948e-06
LOC109011144	-1.3387	0.00480804	0.0178334
LOC109011189	-1.43306	2.25095e-07	2.92649e-06
LOC109011198	-1.80997	4.92555e-10	1.06937e-08
LOC109011312	-1.50716	1.79063e-05	0.000143314
LOC109011319	-1.61684	0.00026104	0.00148837
LOC109011336	-1.68855	0.0118473	0.037616
LOC109011344	-2.19718	7.58457e-16	4.10669e-14
LOC109011385	-2.08427	3.17657e-19	2.685e-17
LOC109011400	-1.58657	0.00303768	0.0121627
LOC109011412	-1.75978	1.12771e-20	1.11583e-18
LOC109011457	-1.72459	0.00242659	0.0100519
LOC109011518	-1.71169	0.00658412	0.023161
LOC109011552	-1.25153	6.21402e-11	1.57192e-09
LOC109011581	-1.09343	7.85176e-09	1.39794e-07
LOC109011595	-1.23345	0.00233376	0.00972378
LOC109011597	-1.18694	0.0119473	0.037885
LOC109011599	-1.14961	1.06522e-12	3.68739e-11
LOC109011600	-1.98417	0.00249154	0.0102683
LOC109011621	-1.75292	1.18388e-09	2.41331e-08
LOC109011669	-1.48962	0.00160784	0.00708462
LOC109011709	-1.01113	0.00161247	0.00709885
LOC109011866	-1.67724	0.00112089	0.00519165
LOC109011879	-1.17843	8.97126e-06	7.70412e-05
LOC109011935	-1.00553	0.00417606	0.0158953
LOC109011940	-3.18122	3.21323e-13	1.20158e-11
LOC109011991	-1.78663	0.000120225	0.000757528
LOC109012049	-1.10031	0.00505205	0.0185874
LOC109012131	-1.05418	0.00598988	0.02138
LOC109012180	-1.73767	0.012668	0.0397477
LOC109012274	-1.20411	0.00206737	0.00875411
LOC109012293	-1.54203	0.00156951	0.00694173
LOC109012317	-1.17768	1.7145e-08	2.85054e-07
LOC109012344	-1.11553	6.10028e-05	0.000420773
LOC109012374	-1.6371	0.00269378	0.0109644
LOC109012436	-2.45644	0.000694882	0.00343175
LOC109012597	-1.03165	0.00350309	0.0136975
LOC109012622	-1.67442	7.34453e-06	6.50191e-05
LOC109012627	-1.60553	0.00392517	0.015066
LOC109012651	-1.68241	0.00337904	0.0132962
LOC109012666	-1.28211	0.00510279	0.0187242
LOC109012686	-2.05674	1.4792e-05	0.000120546
LOC109012693	-1.76472	8.72772e-05	0.000574196
LOC109012694	-2.19533	2.84024e-07	3.5985e-06
LOC109012703	-2.25806	0.000358383	0.00195324
LOC109012718	-1.32829	0.0168236	0.0499614
LOC109012793	-3.43184	1.65723e-09	3.29706e-08
LOC109012850	-1.52254	4.16802e-06	3.97803e-05
LOC109012856	-1.23684	0.000919268	0.00437376
LOC109012863	-1.16171	1.67343e-09	3.32338e-08
LOC109012881	-2.00082	0.00860342	0.02897
LOC109012901	-1.14034	0.0141063	0.0433841
LOC109012906	-1.59323	3.20456e-05	0.000238633
LOC109013003	-2.00977	0.000647726	0.00322306
LOC109013029	-2.03952	4.9928e-18	3.63677e-16
LOC109013120	-2.05249	2.09202e-05	0.000164724
LOC109013123	-1.15523	1.05916e-09	2.17899e-08
LOC109013124	-1.10903	0.0014641	0.00653183
LOC109013139	-1.09417	6.22106e-05	0.000428179
LOC109013172	-2.04939	5.44413e-07	6.44818e-06
LOC109013207	-1.35753	1.04752e-06	1.15053e-05
LOC109013218	-1.42438	1.92433e-05	0.000152595
LOC109013219	-1.39274	3.87058e-05	0.000282302
LOC109013220	-1.54699	0.00014534	0.000892885
LOC109013303	-1.89955	3.94982e-19	3.30808e-17
LOC109013327	-1.81385	0.00482703	0.017889
LOC109013340	-2.52077	0.0146387	0.0446226
LOC109013354	-1.33583	1.91661e-07	2.5241e-06
LOC109013422	-1.83387	5.24371e-10	1.13185e-08
LOC109013427	-3.24857	0.0146865	0.0447256
LOC109013436	-1.13365	7.98055e-07	9.08661e-06
LOC109013446	-2.1459	5.88821e-22	6.51842e-20
LOC109013488	-1.49529	3.97288e-05	0.000288916
LOC109013497	-1.17073	0.0144872	0.0442551
LOC109013507	-1.38995	0.0118641	0.0376559
LOC109013512	-1.00863	0.00485114	0.0179555
LOC109013514	-1.01082	4.08261e-10	8.96811e-09
LOC109013535	-1.01278	0.000639699	0.00319093
LOC109013555	-1.29256	0.00783452	0.026817
LOC109013602	-2.79788	9.01943e-05	0.000590843
LOC109013649	-1.91154	4.30043e-08	6.56872e-07
LOC109013657	-1.30054	4.96967e-06	4.59983e-05
LOC109013680	-3.68707	1.2846e-07	1.77212e-06
LOC109013705	-1.32441	0.00058408	0.00295844
LOC109013713	-1.48496	0.00026056	0.00148639
LOC109013746	-2.00959	1.16251e-08	2.00432e-07
LOC109013759	-1.66129	0.0135977	0.0420221
LOC109013761	-1.54002	0.0126525	0.0397158
LOC109013782	-1.18714	0.00060415	0.00304005
LOC109013802	-1.16104	6.17686e-06	5.57863e-05
LOC109013864	-1.15403	0.000400903	0.00215091
LOC109013868	-1.20535	1.38177e-05	0.000113101
LOC109013884	-1.37965	1.09962e-08	1.90176e-07
LOC109013913	-1.39742	0.00280601	0.0113489
LOC109014014	-1.76501	8.23048e-11	2.02253e-09
LOC109014016	-1.50995	6.38287e-06	5.72998e-05
LOC109014021	-1.28201	0.000763151	0.0037188
LOC109014091	-1.01478	0.00585965	0.0209906
LOC109014195	-1.00774	4.40959e-06	4.16803e-05
LOC109014225	-1.13719	3.36244e-06	3.31092e-05
LOC109014236	-2.91221	0.00276687	0.0112129
LOC109014250	-1.52229	6.35069e-06	5.70567e-05
LOC109014258	-1.65625	8.16638e-11	2.00898e-09
LOC109014259	-1.2498	4.55392e-11	1.18966e-09
LOC109014263	-1.60053	2.04204e-08	3.34046e-07
LOC109014278	-1.02651	0.000149613	0.000915112
LOC109014365	-1.62663	0.000121268	0.000762171
LOC109014375	-1.01601	6.18761e-06	5.58609e-05
LOC109014445	-1.78784	2.28915e-08	3.6987e-07
LOC109014447	-1.64504	1.32285e-06	1.41878e-05
LOC109014452	-1.11756	0.000455755	0.00240311
LOC109014472	-1.28116	0.00333435	0.0131411
LOC109014480	-1.65611	7.81606e-12	2.32733e-10
LOC109014490	-1.8177	1.2028e-07	1.67687e-06
LOC109014495	-1.31075	8.4643e-06	7.30806e-05
LOC109014496	-1.2769	5.37575e-05	0.000376134
LOC109014545	-1.19302	4.23408e-05	0.000305526
LOC109014682	-2.06102	0.000938405	0.00445344
LOC109014711	-2.03744	0.00640989	0.0226228
LOC109014749	-2.29931	5.62515e-06	5.14898e-05
LOC109014784	-1.24487	0.000230055	0.00133693
LOC109014832	-1.24795	7.22282e-05	0.000487377
LOC109014834	-1.50939	2.69791e-05	0.000205836
LOC109014923	-2.02785	0.000302604	0.00168833
LOC109014957	-1.93724	0.00906076	0.0302233
LOC109015051	-2.61671	0.00156673	0.00693082
LOC109015052	-1.42974	0.000116418	0.000736652
LOC109015079	-1.40201	0.000458445	0.00241502
LOC109015110	-1.10727	0.00256991	0.0105427
LOC109015471	-1.40246	0.00399946	0.0153222
LOC109015473	-1.45736	0.00327651	0.0129543
LOC109015573	-1.20172	6.70721e-05	0.000456998
LOC109015675	-1.75755	1.67504e-11	4.70569e-10
LOC109015690	-1.21832	0.00975052	0.0321405
LOC109015700	-1.21116	8.21377e-13	2.87443e-11
LOC109015773	-1.26652	0.00241915	0.0100328
LOC109015870	-1.24268	0.000717868	0.0035227
LOC109015930	-1.17849	0.000553272	0.00282795
LOC109016152	-1.03059	0.00421536	0.0160247
LOC109016198	-1.71701	3.3363e-07	4.14941e-06
LOC109016278	-1.7559	1.36876e-05	0.000112118
LOC109016499	-1.55012	0.000575771	0.00292623
LOC109016680	-1.33978	0.00361527	0.0140722
LOC109016794	-1.07437	0.00203822	0.00864706
LOC109017111	-1.88962	0.000708942	0.00348502
LOC109017257	-1.17826	2.64822e-08	4.21758e-07
LOC109017411	-1.60881	0.0135173	0.0418083
LOC109017525	-2.42353	0.000486945	0.00253943
LOC109017805	-1.79124	0.000729151	0.00357315
LOC109018049	-2.00904	0.00975914	0.0321594
LOC109018050	-1.86937	1.8152e-12	6.02567e-11
LOC109018516	-1.64798	7.15532e-06	6.36212e-05
LOC109018695	-1.09218	4.09833e-05	0.000297111
LOC109018701	-1.74496	0.00903419	0.0301616
LOC109018718	-2.0906	0.00179976	0.00779967
LOC109018727	-3.50083	3.16591e-06	3.13535e-05
LOC109018731	-1.24931	0.000136598	0.000845682
LOC109018740	-1.42818	1.01286e-05	8.58916e-05
LOC109018776	-1.05113	0.000409781	0.00219223
LOC109018780	-1.59003	4.97763e-22	5.56549e-20
LOC109018809	-1.01608	0.000634816	0.0031694
LOC109018846	-1.04899	0.000113136	0.000718169
LOC109018922	-1.20381	0.00121544	0.00556959
LOC109018946	-2.63235	6.36503e-23	8.18015e-21
LOC109018999	-1.82168	0.00022867	0.00133061
LOC109019139	-2.46191	1.89346e-05	0.000150574
LOC109019147	-1.54558	3.68348e-06	3.58598e-05
LOC109019187	-1.38885	1.03681e-06	1.13988e-05
LOC109019255	-1.99742	0.000562739	0.00286847
LOC109019264	-1.73054	9.22438e-08	1.31052e-06
LOC109019299	-1.60844	0.00374587	0.0145173
LOC109019384	-2.11517	6.11395e-25	8.99474e-23
LOC109019386	-1.55937	4.63163e-06	4.34996e-05
LOC109019401	-2.00133	4.79702e-08	7.26275e-07
LOC109019436	-1.26763	5.22543e-06	4.81463e-05
LOC109019496	-1.23247	9.03973e-07	1.01174e-05
LOC109019504	-1.54329	3.59321e-05	0.000264227
LOC109019658	-1.5897	9.44192e-05	0.000613958
LOC109019669	-1.07979	0.00569956	0.0205272
LOC109019676	-4.11715	0.000201305	0.00118518
LOC109019703	-1.61602	0.0135916	0.042009
LOC109019708	-1.86574	1.0296e-09	2.12557e-08
LOC109019747	-1.22568	0.00916987	0.0305456
LOC109019860	-1.2994	2.72032e-09	5.21266e-08
LOC109019886	-1.80403	0.000441315	0.002338
LOC109019916	-1.85723	6.68612e-09	1.20479e-07
LOC109019931	-1.25285	0.0102998	0.0335751
LOC109019992	-1.21724	0.00476213	0.0176895
LOC109020088	-2.11717	0.00482951	0.0178922
LOC109020091	-1.58398	0.00428959	0.01625
LOC109020092	-1.20559	4.43775e-05	0.000318169
LOC109020095	-1.08072	0.00495346	0.0182878
LOC109020137	-1.57001	0.00172304	0.00751963
LOC109020206	-1.38843	2.4371e-05	0.000188055
LOC109020308	-1.42101	5.89403e-07	6.90064e-06
LOC109020310	-1.44988	1.01432e-09	2.09826e-08
LOC109020326	-3.85674	1.09763e-11	3.17533e-10
LOC109020369	-1.14044	0.0113446	0.0363449
LOC109020427	-1.20506	0.000102371	0.00065972
LOC109020484	-1.15268	1.89897e-06	1.97646e-05
LOC109020505	-1.36956	0.00195196	0.00834441
LOC109020529	-1.24888	1.39206e-09	2.80192e-08
LOC109020555	-1.57206	0.00280414	0.0113447
LOC109020571	-2.78411	0.0010526	0.0049233
LOC109020600	-1.75395	8.59828e-05	0.000566681
LOC109020603	-1.31081	0.0101271	0.0331425
LOC109020719	-1.48605	9.74829e-14	3.99984e-12
LOC109020728	-1.34019	2.90049e-10	6.53837e-09
LOC109020737	-2.13721	3.98416e-06	3.82213e-05
LOC109020833	-1.32883	5.73388e-07	6.73076e-06
LOC109020842	-1.91929	0.00320022	0.0127133
LOC109020888	-1.44828	0.0162161	0.0484208
LOC109020913	-1.41769	1.41233e-09	2.8376e-08
LOC109020945	-1.53185	6.87718e-07	7.94767e-06
LOC109020985	-1.56605	0.000894478	0.00427766
LOC109021160	-1.09889	0.00123564	0.00564945
LOC109021207	-1.32559	0.000327575	0.00180647
LOC109021249	-1.14149	0.00441986	0.0166588
LOC109021356	-2.45192	7.8852e-10	1.65778e-08
LOC109021416	-1.35092	6.40277e-05	0.000439468
LOC109021496	-1.1063	3.56946e-05	0.000262567
LOC109021502	-1.53651	0.00138414	0.00622653
LOC109021539	-2.03422	1.11223e-06	1.21384e-05
LOC109021607	-1.64519	0.0101908	0.0332974
LOC109021641	-1.18717	6.95108e-05	0.000471316
LOC109021648	-1.91487	0.0015028	0.00668503
LOC109021765	-1.20339	0.00210213	0.00887609
LOC109021766	-1.54729	7.84861e-06	6.85321e-05
LOC109021873	-1.31945	0.00148758	0.00662257
LOC109022003	-1.12532	3.87479e-06	3.74775e-05
LOC109022126	-1.34597	0.00192466	0.00824665
LOC109022183	-1.3655	0.00679923	0.0238042
LOC109022209	-1.11825	0.00197578	0.00842692
LOC109022307	-1.62877	8.95197e-15	4.26831e-13
LOC109022318	-2.11215	7.94872e-09	1.41183e-07
LOC118343653	-2.73954	5.7632e-07	6.76163e-06
LOC118343784	-1.0602	0.0119504	0.0378896
LOC118343814	-1.13558	0.00427172	0.0162032
LOC118343946	-1.45482	9.59724e-05	0.00062261
LOC118344157	-1.74631	5.88838e-05	0.000407805
LOC118344777	-1.31008	0.000917451	0.00436706
LOC118344854	-1.41371	0.000306343	0.00170706
LOC118345303	-3.15411	4.5173e-11	1.18147e-09
LOC118345381	-1.05029	0.00130578	0.00592651
LOC118348473	-1.33683	0.000618064	0.00309822
LOC118348475	-1.28092	0.00194685	0.00832419
LOC118348483	-1.18928	0.000284873	0.00160462
LOC118348872	-2.19192	0.00209045	0.00884013
LOC118349269	-1.25243	0.0143266	0.0438865
LOC118349277	-1.16708	0.0165551	0.0493146
LOC118349326	-1.91625	0.0159523	0.0478432
LOC118349491	-1.41965	1.96178e-05	0.000155224
LOC118349544	-1.67413	0.000327758	0.00180703
LOC118349594	-1.92991	0.000171746	0.00103242
LOC118349605	-1.49004	0.00454542	0.0170386
LOC118349827	-1.52915	1.16807e-15	6.17501e-14
LOC118349855	-4.24914	6.79625e-10	1.44328e-08
LOC118349857	-1.30725	0.000447475	0.00236727
novel.767	-1.23072	1.08015e-05	9.09085e-05
novel.857	-1.18873	4.74299e-05	0.0003366
novel.1145	-1.01343	0.000104596	0.000671955
novel.112	-2.09931	0.00553355	0.0200456
novel.575	-1.59557	0.00286721	0.0115671
novel.334	-1.05351	0.00593989	0.0212287
novel.1277	-1.43938	1.96386e-11	5.43513e-10
novel.1672	-1.02304	0.000339472	0.00186143
novel.1238	-1.80213	2.14586e-05	0.000168253
novel.1481	-1.02335	0.000143366	0.00088245
novel.1408	-2.8289	1.40618e-10	3.34521e-09
novel.1306	-1.26196	0.00606151	0.0215978
novel.942	-1.83564	0.000343514	0.00188092
novel.943	-1.63316	0.000475163	0.00248668
novel.945	-1.26458	0.000532541	0.002737
novel.1197	-6.06489	5.72102e-14	2.40929e-12
novel.1011	-2.09301	6.67665e-06	5.96974e-05
novel.802	-2.64476	1.54238e-14	7.01032e-13
novel.1424	-2.73819	0.00928685	0.0308807
novel.116	-1.17482	0.00180484	0.00781863
novel.390	-1.58945	0.0119599	0.0379017
novel.110	-1.18728	0.00547549	0.0198771
novel.1604	-1.67042	0.00143007	0.0063997
novel.1532	-3.24395	0.00119044	0.00546737
novel.1128	-1.64741	0.00568034	0.0204811
novel.1127	-1.75483	2.60266e-05	0.000199181
novel.1640	-4.08688	1.02959e-06	1.13361e-05
novel.882	-1.25894	0.00991593	0.0325992
novel.1556	-3.49912	3.51734e-12	1.10781e-10
novel.507	-1.02644	0.00414794	0.0158044
novel.220	-3.06992	0.0160421	0.0480297
novel.626	-1.32574	0.00120287	0.00551994
novel.168	-1.1816	0.000208723	0.00122345
novel.1390	-1.3065	8.95476e-05	0.00058706
novel.853	-1.41591	0.000160387	0.000971183
novel.363	-2.02932	4.73722e-05	0.000336404
novel.682	-2.49334	0.000169966	0.00102309
novel.326	-2.30724	6.99807e-07	8.07903e-06
novel.128	-1.32892	0.000512191	0.00264824
novel.1533	-2.08997	1.83941e-06	1.9194e-05
novel.676	-1.30872	0.00442675	0.0166792
novel.578	-2.41678	8.16386e-06	7.06745e-05
novel.1119	-1.49153	7.95187e-06	6.91958e-05
novel.197	-2.35233	0.00519502	0.019004
novel.1207	-1.19358	0.00142468	0.00638221
novel.1116	-2.8983	3.31598e-16	1.88682e-14
novel.50	-1.94642	1.97618e-06	2.05255e-05
novel.1376	-3.08731	1.29878e-05	0.000107092
novel.1717	-2.82542	0.000255951	0.00146495
novel.1716	-4.56137	4.22317e-05	0.000304936
novel.806	-1.45771	0.00789858	0.0269927
novel.1537	-2.02429	5.49565e-16	3.04193e-14
novel.341	-2.48288	0.0108892	0.0350972
novel.339	-2.636	0.00565135	0.0203897
novel.1602	-5.01164	3.61084e-09	6.77396e-08
novel.1603	-1.44048	3.53163e-05	0.000260298
novel.1223	-1.21966	0.0101121	0.0330981
novel.217	-2.50224	5.09591e-37	2.19144e-34
novel.1328	-2.73573	0.000477155	0.00249535
novel.448	-1.25464	0.0015935	0.00702993
novel.834	-2.6681	0.0124893	0.0392972
novel.142	-2.01049	0.0017472	0.00760778
novel.1671	-1.46791	0.00145775	0.0065118
novel.674	-1.11097	0.00487533	0.0180351
novel.1095	-2.13219	0.0137525	0.0424534
novel.444	-1.11336	0.00144266	0.00644827
novel.990	-1.44775	3.55262e-09	6.67033e-08
novel.167	-2.45661	0.000277098	0.00156556
novel.447	-1.20419	0.00870758	0.0292371
novel.698	-1.7458	0.00161297	0.00709885
novel.595	-1.02605	8.82111e-07	9.90747e-06
novel.810	-1.33713	0.000304315	0.0016966
novel.440	-1.50271	0.00323555	0.012815
novel.243	-1.44206	0.010714	0.0346563
novel.1136	-2.21442	2.40318e-05	0.000186015
novel.1535	-2.86221	0.00422485	0.016051
novel.1659	-1.62436	0.00106575	0.00497544
novel.64	-3.1572	7.61322e-08	1.10121e-06
novel.958	-7.43723	0.000247567	0.00142243
novel.541	-9.85522	0.0116602	0.0371433
novel.997	-1.4189	1.84129e-05	0.000146844
novel.1595	-7.48108	0.00163583	0.00718813
novel.1348	-2.52628	0.0105776	0.0342955
novel.576	-1.55015	0.00166625	0.00730316
novel.1626	-1.46858	4.17334e-05	0.000301825
novel.1627	-2.02953	1.01148e-06	1.11753e-05
novel.532	-2.31305	8.4892e-10	1.77582e-08
novel.348	-1.19596	1.80811e-12	6.01681e-11
novel.1397	-2.08436	0.00410273	0.0156589
novel.1187	-2.95706	3.93529e-10	8.67005e-09
novel.482	-1.8044	0.0155067	0.046732
novel.492	-2.03101	6.1552e-05	0.000423907
novel.1720	-2.42852	3.26388e-06	3.22096e-05
novel.192	-3.16662	0.000582686	0.00295331
novel.1129	-2.00429	2.66133e-08	4.22975e-07
novel.1482	-1.73283	8.55754e-07	9.66484e-06
novel.52	-1.2416	0.00241434	0.0100166
novel.693	-1.24331	0.00291383	0.0117319
novel.1074	-1.93669	0.00248431	0.0102479
novel.249	-1.05633	1.29894e-13	5.20555e-12
novel.1342	-1.56041	0.00109545	0.00509812
novel.475	-1.51669	0.0121823	0.0384668

## Sheet: 0h vs 24h
	log2FoldChange	pvalue	padj
LOC108979031	-1.7755	9.34965e-07	2.049e-05
LOC108979117	-1.05035	6.40153e-06	0.000105625
LOC108979171	-1.97688	8.26586e-05	0.000898394
LOC108979230	-1.01962	0.00031154	0.00263611
LOC108979266	-1.20007	0.00122518	0.00779688
LOC108979279	-1.0259	0.00369489	0.0183176
LOC108979285	-1.45545	3.56391e-06	6.34979e-05
LOC108979303	-2.90554	0.000100535	0.00104611
LOC108979307	-2.07361	5.03833e-09	2.13637e-07
LOC108979340	-1.56269	0.00702787	0.0297333
LOC108979403	-2.40789	0.000443199	0.00348588
LOC108979408	-1.30903	0.00283503	0.0149412
LOC108979502	-1.35866	1.38016e-06	2.87786e-05
LOC108979516	-1.06318	0.00860867	0.0346324
LOC108979722	-1.32124	0.00127284	0.00805522
LOC108979782	-1.1241	0.00581666	0.0258228
LOC108979790	-2.10842	0.000396037	0.00318312
LOC108979806	-2.16709	0.00301516	0.0156819
LOC108979808	-1.10448	0.00096047	0.00645837
LOC108979818	-1.107	0.00410738	0.0198905
LOC108979896	-2.8642	4.72289e-24	2.6885e-21
LOC108979898	-2.0576	0.00108521	0.00710062
LOC108979915	-1.22639	4.07331e-06	7.15106e-05
LOC108979965	-1.37205	0.00182479	0.0107002
LOC108980062	-1.4889	3.24965e-15	6.21802e-13
LOC108980063	-2.01808	0.00699058	0.0296085
LOC108980098	-3.50536	1.59417e-09	7.80627e-08
LOC108980112	-3.19322	0.000214002	0.00195225
LOC108980128	-1.67775	4.0286e-09	1.74394e-07
LOC108980153	-1.16102	0.00748935	0.0312331
LOC108980319	-1.27972	5.17477e-05	0.000607682
LOC108980323	-1.25687	2.61833e-06	4.89084e-05
LOC108980357	-1.52278	9.94226e-05	0.001038
LOC108980360	-1.94922	0.000412562	0.00328463
LOC108980402	-5.27886	7.50384e-05	0.000831043
LOC108980459	-2.55335	0.00945428	0.0371986
LOC108980516	-1.41531	0.000740982	0.00525285
LOC108980524	-4.2715	0.00065972	0.00479777
LOC108980542	-1.32554	0.000545781	0.00412871
LOC108980563	-1.52365	2.12406e-07	5.68329e-06
LOC108980606	-2.52429	1.28626e-08	4.83304e-07
LOC108980615	-1.50725	0.00878671	0.0352056
LOC108980655	-1.74861	4.23396e-06	7.38753e-05
LOC108980667	-1.73087	3.13213e-18	9.02766e-16
LOC108980731	-1.92315	0.00272814	0.0145239
LOC108980845	-1.0485	0.00565284	0.0253177
LOC108980863	-1.22134	0.00272001	0.014491
LOC108980866	-2.69347	1.09231e-26	8.88284e-24
LOC108981022	-1.23301	2.31629e-05	0.000312639
LOC108981060	-1.00013	0.00203374	0.0116236
LOC108981063	-2.12336	3.26399e-05	0.000412894
LOC108981076	-2.1464	3.20126e-05	0.000406767
LOC108981084	-1.78393	2.62232e-29	3.14264e-26
LOC108981095	-1.7017	0.00261034	0.0140614
LOC108981121	-4.52954	5.53847e-16	1.18973e-13
LOC108981127	-1.65257	0.000156002	0.00149817
LOC108981140	-2.22721	1.29336e-06	2.71427e-05
LOC108981174	-2.1466	7.47607e-06	0.000119965
LOC108981196	-1.12506	0.00769161	0.0318375
LOC108981202	-1.06134	0.00353001	0.0177239
LOC108981227	-1.42987	0.00109589	0.00716025
LOC108981230	-2.66256	2.18776e-09	1.02501e-07
LOC108981233	-4.15143	4.22716e-11	3.19776e-09
LOC108981244	-1.86627	0.00198773	0.011415
LOC108981264	-1.48115	0.0105497	0.0404101
LOC108981268	-2.34442	0.00262914	0.0141392
LOC108981299	-1.70785	0.00491759	0.0227542
LOC108981368	-1.79982	0.000185694	0.00172935
LOC108981369	-1.5096	0.00850805	0.0343356
LOC108981402	-1.709	0.000645166	0.00470998
LOC108981430	-1.90735	0.000771826	0.00543597
LOC108981545	-1.14657	1.44538e-05	0.0002107
LOC108981615	-1.69987	0.00583015	0.0258641
LOC108981756	-1.38849	4.95298e-05	0.000585563
LOC108981944	-1.73946	0.00238357	0.0131286
LOC108982063	-1.04515	0.00895617	0.0357587
LOC108982084	-1.24434	0.00799667	0.0328021
LOC108982093	-1.90694	6.52033e-05	0.000738646
LOC108982099	-2.23694	4.17539e-06	7.29653e-05
LOC108982100	-2.04567	1.1256e-07	3.28168e-06
LOC108982103	-2.62671	4.54016e-05	0.000543531
LOC108982112	-1.07255	0.00548325	0.0247676
LOC108982143	-2.40389	0.000322725	0.00270653
LOC108982204	-2.2586	0.0023678	0.0130671
LOC108982213	-1.26823	1.60623e-05	0.000229879
LOC108982292	-2.73302	0.000957401	0.00644019
LOC108982304	-2.06069	0.00406728	0.0197328
LOC108982322	-1.1712	0.00183705	0.0107504
LOC108982377	-1.01499	0.000173862	0.00163995
LOC108982391	-1.44498	0.0135735	0.0489189
LOC108982508	-1.00177	0.00282338	0.0148919
LOC108982563	-1.87812	0.000242272	0.00216334
LOC108982575	-3.39725	7.06324e-07	1.61476e-05
LOC108982577	-1.56595	1.51108e-09	7.41537e-08
LOC108982594	-1.29681	3.72481e-05	0.000459696
LOC108982635	-1.38012	3.19885e-08	1.07589e-06
LOC108982657	-2.10993	0.00267458	0.0142966
LOC108982679	-2.4263	1.61554e-07	4.51359e-06
LOC108982686	-2.37872	5.01902e-08	1.61874e-06
LOC108982697	-1.14439	0.00526037	0.0239831
LOC108982727	-1.12107	4.23117e-07	1.03262e-05
LOC108982804	-2.01348	0.000308069	0.0026137
LOC108982841	-1.82692	0.000617109	0.00454553
LOC108982863	-1.31835	0.00375253	0.0185326
LOC108982874	-1.63564	0.00355204	0.0177875
LOC108982876	-1.04042	8.92004e-05	0.000955359
LOC108982892	-2.53228	4.31161e-05	0.000519721
LOC108982937	-1.3933	0.00259844	0.0140138
LOC108982980	-1.02301	0.00369633	0.0183207
LOC108983012	-2.22133	8.39323e-12	7.35053e-10
LOC108983014	-1.45022	0.00028689	0.00246695
LOC108983019	-1.70119	1.92591e-05	0.000268378
LOC108983067	-2.54675	0.00120593	0.00770026
LOC108983105	-1.30764	0.00239448	0.013176
LOC108983254	-1.3477	0.000879849	0.00601543
LOC108983285	-1.26737	0.00945567	0.0371986
LOC108983286	-2.88049	4.9856e-06	8.48695e-05
LOC108983287	-1.0741	0.0116147	0.0435045
LOC108983293	-2.01693	1.19615e-07	3.46961e-06
LOC108983304	-1.04615	3.84899e-07	9.53661e-06
LOC108983347	-5.62708	2.21258e-07	5.89934e-06
LOC108983349	-1.13891	0.000302946	0.00257969
LOC108983350	-2.5828	8.48663e-06	0.000133916
LOC108983356	-1.04072	0.0108296	0.0412289
LOC108983369	-1.9437	0.0121786	0.0451275
LOC108983397	-1.36824	0.00828665	0.0337182
LOC108983418	-2.26437	9.71795e-07	2.11345e-05
LOC108983452	-3.49812	5.4238e-08	1.73699e-06
LOC108983467	-1.161	0.00146325	0.00897824
LOC108983492	-1.81536	2.0344e-06	3.96944e-05
LOC108983501	-1.61656	3.59837e-05	0.000446999
LOC108983546	-1.95597	4.07852e-07	1.00121e-05
LOC108983560	-1.93217	0.00453885	0.0214152
LOC108983585	-2.98908	0.00168831	0.0100504
LOC108983610	-1.3788	0.00437369	0.0208301
LOC108983653	-1.46992	0.0139768	0.0499295
LOC108983684	-1.8997	2.07287e-08	7.28496e-07
LOC108983720	-1.07621	0.00055495	0.00417864
LOC108983809	-1.09275	0.000538776	0.00408631
LOC108983903	-3.39987	0.00102891	0.00684623
LOC108983912	-1.17815	6.83743e-06	0.000111605
LOC108983914	-1.56022	0.00949059	0.0372973
LOC108983918	-2.42067	0.0135464	0.0488674
LOC108984001	-1.03698	0.00278596	0.0147273
LOC108984008	-1.47339	0.000198146	0.00182886
LOC108984051	-1.78993	0.00213961	0.0120891
LOC108984081	-2.70889	0.00277688	0.0147011
LOC108984093	-1.24682	0.0120207	0.0446948
LOC108984100	-1.01234	0.00985063	0.0383351
LOC108984116	-2.45213	0.00769587	0.0318493
LOC108984122	-1.66348	0.00107402	0.00705643
LOC108984127	-1.32931	0.00351825	0.0176806
LOC108984154	-2.83309	0.00107697	0.00706461
LOC108984202	-1.11712	7.65376e-08	2.34242e-06
LOC108984222	-2.93163	0.000304251	0.00258983
LOC108984224	-1.0484	9.55624e-05	0.00101064
LOC108984240	-3.22197	0.000165568	0.00157279
LOC108984255	-2.88858	2.21723e-05	0.000301771
LOC108984280	-1.10046	5.28243e-08	1.69649e-06
LOC108984327	-1.46851	0.000235803	0.00211221
LOC108984364	-2.1309	2.52918e-16	5.93704e-14
LOC108984368	-2.76528	0.000296766	0.00253237
LOC108984405	-1.27175	0.00040386	0.00323003
LOC108984436	-1.66985	8.6053e-14	1.19477e-11
LOC108984475	-1.36902	0.0114098	0.0429779
LOC108984476	-1.27017	0.00192171	0.0111285
LOC108984518	-1.24384	0.0021822	0.0122749
LOC108984526	-2.12034	0.000176148	0.00165876
LOC108984539	-1.73333	0.00051174	0.00392466
LOC108984550	-1.15181	0.00356305	0.0178231
LOC108984564	-2.15303	1.19215e-05	0.000178235
LOC108984593	-1.79193	0.00477061	0.0222459
LOC108984596	-2.44456	0.000508667	0.00390372
LOC108984602	-1.47453	0.000175493	0.00165328
LOC108984614	-1.24099	1.77152e-07	4.86581e-06
LOC108984642	-1.09834	0.00010376	0.00107148
LOC108984647	-2.10137	0.000151811	0.00147095
LOC108984672	-1.18559	7.21584e-06	0.000116363
LOC108984744	-1.1888	0.00230304	0.0127861
LOC108984750	-2.36626	9.70426e-05	0.0010211
LOC108984773	-2.39329	0.00526044	0.0239831
LOC108984783	-1.29812	5.3473e-05	0.00062408
LOC108984804	-1.03503	0.0052822	0.0240551
LOC108984832	-2.53131	3.05844e-05	0.000393006
LOC108984843	-1.04459	0.00923036	0.0365649
LOC108984881	-3.59138	0.00235952	0.0130372
LOC108984882	-3.91558	2.44563e-05	0.000327392
LOC108984911	-1.65993	0.00621596	0.0271456
LOC108984941	-2.81677	0.000178814	0.00167831
LOC108984947	-1.02612	0.000676683	0.0048868
LOC108984970	-1.87224	0.00056467	0.00424201
LOC108984979	-2.28045	0.0038438	0.0189035
LOC108985000	-1.084	0.00868057	0.0348724
LOC108985096	-1.12206	0.00107467	0.0070567
LOC108985116	-2.17845	0.00533517	0.0242382
LOC108985165	-1.51671	0.000537765	0.00408164
LOC108985200	-3.29307	5.32693e-12	4.83244e-10
LOC108985227	-1.59334	0.0035516	0.0177875
LOC108985234	-2.19145	0.00753481	0.0313887
LOC108985329	-2.15939	0.000406581	0.00324723
LOC108985361	-1.14464	0.00120466	0.0076943
LOC108985401	-1.89388	2.11103e-06	4.08395e-05
LOC108985422	-1.23516	0.000974877	0.00654035
LOC108985443	-1.86236	4.42397e-06	7.67788e-05
LOC108985450	-1.71937	0.0126105	0.046343
LOC108985495	-1.02597	0.00069251	0.00497445
LOC108985527	-1.28332	0.000902501	0.00615637
LOC108985541	-1.51299	0.0053005	0.0241197
LOC108985579	-3.58383	2.30731e-07	6.1019e-06
LOC108985669	-3.65203	8.27047e-06	0.00013105
LOC108985740	-2.06851	0.00104772	0.00694719
LOC108985758	-1.4634	0.00192362	0.0111367
LOC108985760	-1.3956	2.16072e-06	4.15888e-05
LOC108985782	-1.33214	0.00274636	0.0145734
LOC108985832	-1.26345	1.7798e-05	0.000250935
LOC108985855	-1.17679	0.00104013	0.0069069
LOC108985868	-1.66009	0.00485403	0.0225477
LOC108985869	-1.98641	0.00194493	0.0112316
LOC108985957	-1.21977	3.84258e-05	0.000472183
LOC108985965	-1.67912	4.16728e-05	0.000504193
LOC108985974	-2.87452	3.80142e-08	1.26918e-06
LOC108985980	-1.44354	0.00361188	0.0180046
LOC108985986	-1.53682	0.00760646	0.0315999
LOC108985996	-1.81949	1.50422e-05	0.000218566
LOC108986006	-3.5984	8.73744e-05	0.000937826
LOC108986046	-1.08555	0.00188008	0.0109515
LOC108986052	-2.3185	1.1031e-05	0.000166517
LOC108986053	-1.39381	0.0138221	0.0495403
LOC108986207	-1.69627	8.49921e-14	1.18997e-11
LOC108986211	-1.27342	9.20257e-05	0.000980545
LOC108986287	-1.37963	0.0136739	0.0491483
LOC108986327	-2.56598	3.667e-05	0.000454532
LOC108986349	-1.00488	0.000116434	0.00118146
LOC108986365	-1.08519	5.1938e-06	8.7732e-05
LOC108986392	-1.9549	0.00049234	0.00379505
LOC108986427	-3.3028	0.000529107	0.00403365
LOC108986453	-1.33944	0.00196777	0.0113319
LOC108986498	-1.53505	0.0077932	0.0321761
LOC108986517	-1.59581	0.0067293	0.0287533
LOC108986605	-1.33957	1.08779e-08	4.19814e-07
LOC108986619	-2.60247	0.00959012	0.0376236
LOC108986623	-1.0583	0.0135311	0.0488354
LOC108986628	-1.90298	0.000871936	0.00598012
LOC108986638	-2.41854	8.51183e-10	4.47608e-08
LOC108986645	-1.53302	0.0039352	0.0192449
LOC108986654	-2.40012	9.9469e-05	0.001038
LOC108986673	-1.16773	1.87102e-05	0.000261048
LOC108986721	-1.90621	2.93504e-10	1.79653e-08
LOC108986730	-1.55823	0.00225159	0.0125782
LOC108986756	-1.79592	0.0122291	0.0452628
LOC108986766	-1.35192	0.00349675	0.0175986
LOC108986768	-1.88468	0.0090963	0.0362103
LOC108986771	-2.00985	4.3636e-05	0.000525154
LOC108986777	-1.18644	0.0116784	0.0436934
LOC108986779	-1.32606	0.00206382	0.0117567
LOC108986971	-2.52993	0.00357359	0.0178663
LOC108986972	-1.4027	2.10932e-05	0.000288985
LOC108987006	-2.12233	5.76189e-05	0.000665133
LOC108987031	-1.51307	6.03606e-06	0.000100176
LOC108987058	-1.0991	0.00665474	0.0285042
LOC108987073	-1.75289	0.0114789	0.0431525
LOC108987075	-1.50586	5.02839e-06	8.54452e-05
LOC108987094	-2.50129	1.67904e-07	4.65105e-06
LOC108987103	-1.39309	0.000190606	0.00176787
LOC108987152	-1.34974	5.76331e-05	0.000665133
LOC108987154	-2.16936	1.29096e-05	0.000191251
LOC108987180	-1.35092	0.000215355	0.00196302
LOC108987221	-2.03661	0.000922205	0.00627011
LOC108987253	-2.74771	0.000206357	0.00189619
LOC108987264	-1.7055	2.55144e-05	0.000338359
LOC108987285	-1.93304	0.000778598	0.00547012
LOC108987342	-1.16464	0.00106138	0.00700308
LOC108987346	-2.83872	0.013584	0.0489395
LOC108987412	-1.79216	0.000295795	0.00252553
LOC108987452	-1.56014	0.0105345	0.0403823
LOC108987476	-1.677	0.00679696	0.0289606
LOC108987614	-1.53349	0.0115442	0.0433337
LOC108987724	-1.06658	0.0037232	0.0184258
LOC108987731	-2.10251	0.0132582	0.0481251
LOC108987740	-2.54382	0.00719058	0.0302754
LOC108987773	-1.6543	5.63575e-10	3.16074e-08
LOC108987795	-2.19991	9.68836e-22	4.41208e-19
LOC108987880	-1.25566	0.00963939	0.0377778
LOC108987885	-1.14488	0.000116384	0.00118146
LOC108987891	-1.89937	9.83666e-05	0.00103169
LOC108987898	-2.01269	7.23129e-05	0.000807536
LOC108987902	-1.1652	6.55731e-08	2.05661e-06
LOC108988037	-2.4552	0.00431787	0.0206499
LOC108988043	-2.04985	0.0109125	0.0414681
LOC108988046	-3.23063	6.48663e-06	0.00010672
LOC108988072	-2.28503	0.000200305	0.00184728
LOC108988090	-1.27007	0.00154635	0.00936199
LOC108988111	-1.84799	3.5882e-06	6.38307e-05
LOC108988117	-2.00437	2.68669e-11	2.08792e-09
LOC108988119	-3.05294	0.000278188	0.00240484
LOC108988125	-2.03576	0.0125438	0.0461554
LOC108988127	-1.12367	0.0137708	0.0493799
LOC108988128	-2.19523	0.00519278	0.0237334
LOC108988137	-1.00427	0.00948652	0.037291
LOC108988158	-1.0742	0.000141656	0.00138971
LOC108988167	-1.26039	1.66891e-09	8.08534e-08
LOC108988182	-2.25252	4.86036e-12	4.4446e-10
LOC108988192	-1.438	0.0127241	0.0466849
LOC108988201	-1.05127	0.000124253	0.00124746
LOC108988248	-1.03332	0.00012957	0.00129286
LOC108988289	-3.55874	4.84937e-42	2.7605e-38
LOC108988337	-1.96798	5.1481e-10	2.94528e-08
LOC108988339	-2.56814	0.00166359	0.0099288
LOC108988367	-2.82866	0.00957983	0.0375896
LOC108988418	-2.40629	0.000189674	0.00176065
LOC108988498	-1.55109	0.0135903	0.0489406
LOC108988523	-1.09019	0.00236576	0.013059
LOC108988535	-1.10816	0.00100376	0.00669663
LOC108988553	-1.22015	0.00059909	0.00444921
LOC108988555	-2.26293	3.38101e-05	0.000425334
LOC108988730	-1.67505	0.00272241	0.0145004
LOC108988732	-2.24345	6.35639e-05	0.000722952
LOC108988798	-1.8514	1.5442e-05	0.000222964
LOC108988799	-1.65394	1.12918e-06	2.40519e-05
LOC108988803	-1.73604	2.01711e-05	0.000279064
LOC108988864	-1.20537	0.00395736	0.0193326
LOC108988900	-1.05927	1.58329e-05	0.000227455
LOC108988916	-2.37809	3.04493e-09	1.36751e-07
LOC108988934	-2.0174	1.28437e-19	4.30074e-17
LOC108988950	-1.09959	0.00244716	0.013414
LOC108988963	-1.37934	5.7738e-05	0.000665734
LOC108989028	-1.22355	6.10983e-05	0.000698047
LOC108989077	-1.88838	8.44813e-05	0.000912975
LOC108989126	-1.60311	0.00137716	0.00857949
LOC108989139	-1.13047	0.00423006	0.0203375
LOC108989144	-1.54295	0.00202125	0.0115609
LOC108989147	-1.12221	0.000615966	0.00454195
LOC108989149	-1.3804	0.00361469	0.0180062
LOC108989167	-1.18424	0.00235058	0.0130004
LOC108989290	-3.57845	9.09523e-13	9.72293e-11
LOC108989345	-1.24161	0.000238117	0.00213126
LOC108989348	-1.39018	0.00124745	0.00790989
LOC108989350	-1.49365	0.000184659	0.00172112
LOC108989394	-1.045	0.000202117	0.00186248
LOC108989416	-1.4358	0.0107563	0.0410117
LOC108989456	-1.15594	4.13371e-05	0.000500929
LOC108989459	-2.15764	9.7238e-06	0.000150083
LOC108989460	-2.58148	0.00389405	0.019097
LOC108989467	-1.02687	0.00426975	0.020498
LOC108989472	-2.52889	0.000195329	0.00180652
LOC108989474	-1.15938	0.000751648	0.00531894
LOC108989479	-1.91924	9.35261e-09	3.67805e-07
LOC108989481	-1.51353	2.70257e-11	2.09311e-09
LOC108989518	-1.11692	0.00645002	0.0278738
LOC108989546	-1.14807	0.00823306	0.0335361
LOC108989639	-1.04218	0.000113457	0.00115796
LOC108989661	-1.07461	6.08323e-06	0.000100885
LOC108989692	-1.38168	0.000309233	0.00262146
LOC108989703	-1.23312	7.97355e-14	1.13474e-11
LOC108989718	-1.43584	0.00127939	0.00808764
LOC108989733	-1.0449	0.0120672	0.0448237
LOC108989736	-1.42762	0.000951612	0.00641261
LOC108989746	-1.07725	2.27889e-05	0.000309424
LOC108989759	-2.47843	2.83673e-06	5.21748e-05
LOC108989827	-1.0959	1.5158e-07	4.26107e-06
LOC108989833	-1.57736	0.00640303	0.0277497
LOC108989888	-4.13488	0.0121125	0.0449629
LOC108989939	-1.97199	0.00463919	0.0217668
LOC108989979	-1.04383	2.14412e-06	4.14094e-05
LOC108989984	-3.38909	0.00289981	0.0152138
LOC108989990	-1.21412	0.000861838	0.0059323
LOC108989995	-1.99433	0.00730863	0.0305994
LOC108990026	-2.86808	8.51847e-14	1.18997e-11
LOC108990041	-1.11918	0.00762958	0.0316671
LOC108990108	-1.00558	0.00848388	0.0342636
LOC108990111	-1.91711	0.000249857	0.00221028
LOC108990113	-1.63046	1.9358e-07	5.23493e-06
LOC108990166	-1.67883	0.00118124	0.0075851
LOC108990226	-1.80273	0.00507973	0.0233008
LOC108990238	-2.71268	2.54834e-07	6.6773e-06
LOC108990241	-2.16185	0.000952883	0.00641737
LOC108990247	-1.33542	1.1357e-09	5.8112e-08
LOC108990249	-2.28153	1.21312e-07	3.50987e-06
LOC108990383	-1.35581	0.00301392	0.0156808
LOC108990403	-1.79696	1.40292e-05	0.000205563
LOC108990414	-1.06235	0.0033337	0.0169363
LOC108990475	-1.88272	0.00159326	0.0095988
LOC108990534	-1.449	0.000641181	0.0046869
LOC108990552	-1.87588	0.00195405	0.0112642
LOC108990568	-2.53973	0.00120119	0.00768197
LOC108990586	-1.55203	0.000347196	0.00288002
LOC108990651	-1.47438	3.03525e-08	1.02541e-06
LOC108990654	-1.09635	0.0104799	0.0402271
LOC108990657	-1.31577	0.000790371	0.00553989
LOC108990702	-1.03684	0.00650708	0.0280565
LOC108990705	-1.25367	0.000334018	0.00278593
LOC108990764	-1.59273	3.29441e-09	1.47086e-07
LOC108990792	-1.7387	0.00118429	0.00759828
LOC108990818	-1.36969	2.90531e-06	5.31396e-05
LOC108990859	-1.8283	0.00980597	0.0382178
LOC108990877	-1.12769	0.00121201	0.00773252
LOC108990907	-1.73756	0.0039366	0.0192477
LOC108990913	-1.1061	0.00290109	0.0152138
LOC108990967	-1.57505	0.000678966	0.00489862
LOC108991000	-1.3645	0.0122289	0.0452628
LOC108991022	-1.10426	0.00063232	0.0046372
LOC108991039	-2.39693	0.00125764	0.00797006
LOC108991067	-1.15096	1.24507e-11	1.04614e-09
LOC108991068	-3.29849	8.59483e-13	9.23134e-11
LOC108991097	-1.71874	0.0104524	0.0401487
LOC108991151	-1.78017	0.00236564	0.013059
LOC108991186	-3.56074	2.70593e-05	0.000355739
LOC108991206	-1.23752	6.48582e-05	0.000735103
LOC108991258	-1.16934	2.03956e-05	0.000281289
LOC108991370	-1.08618	0.000422686	0.00334883
LOC108991404	-2.51653	4.2178e-05	0.000509492
LOC108991499	-2.27355	0.0037754	0.0186133
LOC108991536	-1.12292	0.000120819	0.00121889
LOC108991542	-2.10966	4.54851e-09	1.96154e-07
LOC108991590	-1.59237	2.44932e-06	4.62446e-05
LOC108991653	-2.90472	6.56291e-05	0.0007431
LOC108991666	-1.42788	0.0119333	0.0444499
LOC108991677	-1.08418	0.00315039	0.016213
LOC108991697	-1.08235	0.000309819	0.00262545
LOC108991778	-2.96598	0.00192848	0.0111564
LOC108991877	-2.86412	1.53933e-05	0.000222543
LOC108991881	-2.93548	0.000712361	0.00509117
LOC108991890	-1.48757	0.00942855	0.0371275
LOC108991907	-2.13345	0.000271923	0.00235964
LOC108991931	-1.0541	0.00697529	0.0295603
LOC108991957	-1.82954	5.00183e-11	3.72195e-09
LOC108991975	-1.44033	1.72493e-08	6.29432e-07
LOC108991981	-4.87169	1.95989e-06	3.84712e-05
LOC108991987	-3.51126	5.97446e-09	2.48699e-07
LOC108991996	-1.14747	0.0011331	0.0073512
LOC108992026	-2.92458	2.06217e-15	4.0479e-13
LOC108992035	-1.55024	0.00147887	0.00904479
LOC108992050	-2.06094	4.90228e-06	8.39101e-05
LOC108992114	-2.30202	2.76353e-05	0.000361641
LOC108992190	-1.15038	0.00136055	0.00849693
LOC108992196	-1.4346	2.36048e-06	4.49023e-05
LOC108992206	-2.49829	1.01283e-07	3.00289e-06
LOC108992212	-1.15423	1.59012e-08	5.83043e-07
LOC108992224	-1.19218	0.0017571	0.0103812
LOC108992239	-1.1051	0.00846737	0.0342212
LOC108992242	-1.21278	1.55895e-05	0.000224808
LOC108992267	-1.07761	0.00972542	0.0379972
LOC108992289	-1.83455	0.000842819	0.00583135
LOC108992306	-1.4797	4.22067e-08	1.3828e-06
LOC108992350	-1.76197	0.00221297	0.0124051
LOC108992384	-2.02881	1.54233e-05	0.000222836
LOC108992453	-1.07278	0.00677472	0.0288769
LOC108992478	-1.06342	0.000183585	0.00171445
LOC108992565	-1.66407	0.0133885	0.0484746
LOC108992603	-1.21197	0.00444801	0.0210783
LOC108992612	-1.22634	0.00588325	0.0260474
LOC108992650	-1.91042	0.00694778	0.0294711
LOC108992661	-2.2958	0.00015094	0.00146314
LOC108992686	-2.39075	1.49009e-09	7.32817e-08
LOC108992693	-1.8306	0.000121384	0.00122297
LOC108992749	-2.94074	1.80744e-05	0.000254203
LOC108992784	-1.73802	2.45378e-10	1.53587e-08
LOC108992797	-1.76341	0.00069322	0.00497623
LOC108992799	-2.04687	2.06177e-05	0.000283152
LOC108992812	-1.15438	0.00458569	0.0215825
LOC108992866	-1.32827	0.00223997	0.0125225
LOC108992919	-1.14435	0.00160139	0.00963625
LOC108992943	-1.22906	0.00101184	0.00674657
LOC108992951	-1.25473	0.00311579	0.0160799
LOC108992959	-1.11704	1.26485e-05	0.000187504
LOC108992968	-1.19617	0.000287721	0.00247223
LOC108992975	-3.26677	3.04282e-06	5.53837e-05
LOC108992979	-1.04529	0.0130394	0.0475507
LOC108992980	-1.04658	0.000459593	0.00358388
LOC108992998	-1.00179	0.000275565	0.00238659
LOC108993045	-1.1929	1.03482e-07	3.05613e-06
LOC108993066	-1.0961	0.00352283	0.0176958
LOC108993092	-2.80064	0.00762834	0.0316671
LOC108993104	-2.67563	2.19178e-06	4.21511e-05
LOC108993127	-2.05808	0.00199142	0.0114304
LOC108993129	-2.03177	2.74461e-05	0.000359993
LOC108993134	-1.39532	0.00283779	0.0149506
LOC108993173	-1.15022	0.00117772	0.00756465
LOC108993195	-2.18469	5.73953e-07	1.3557e-05
LOC108993203	-1.05318	4.08743e-05	0.000496377
LOC108993213	-2.08248	8.4594e-08	2.5684e-06
LOC108993243	-1.95813	0.00231986	0.0128493
LOC108993277	-1.87957	4.26218e-05	0.000514308
LOC108993278	-4.9778	7.193e-06	0.000116242
LOC108993279	-1.39133	0.00272887	0.0145239
LOC108993291	-2.14924	8.54494e-06	0.000134743
LOC108993305	-4.07876	8.77309e-05	0.000940948
LOC108993338	-1.31319	0.000422176	0.00334596
LOC108993343	-1.72185	0.00730506	0.030599
LOC108993345	-5.57274	1.71371e-05	0.00024267
LOC108993364	-1.70545	0.00955211	0.0375067
LOC108993365	-4.51649	0.000731371	0.00519929
LOC108993372	-1.94853	9.3767e-08	2.80562e-06
LOC108993383	-1.41647	3.54378e-06	6.32381e-05
LOC108993385	-1.68919	0.00845591	0.0342127
LOC108993417	-2.13163	6.5768e-05	0.000744303
LOC108993428	-2.93344	7.46692e-07	1.69176e-05
LOC108993505	-1.19348	0.00353639	0.0177287
LOC108993577	-1.17627	0.00552804	0.0249304
LOC108993578	-1.59517	3.43775e-06	6.16844e-05
LOC108993725	-1.21091	0.00249037	0.0135789
LOC108993731	-1.73329	9.68924e-06	0.000149779
LOC108993758	-1.13757	4.48675e-06	7.76317e-05
LOC108993773	-2.20736	0.000643073	0.00469771
LOC108993784	-1.37641	5.0221e-05	0.000592504
LOC108993806	-1.03459	3.49556e-06	6.24755e-05
LOC108993809	-1.46331	0.000976797	0.00654745
LOC108993884	-1.06276	0.0125733	0.0462363
LOC108993927	-1.67629	2.75571e-05	0.000361033
LOC108993963	-1.75907	7.10052e-06	0.00011491
LOC108994061	-1.74143	0.000351316	0.00290573
LOC108994067	-1.49428	0.0026828	0.0143196
LOC108994074	-1.02531	0.00206131	0.0117487
LOC108994079	-1.02628	0.00537345	0.0243568
LOC108994088	-1.24	0.000231741	0.00208402
LOC108994108	-2.49381	0.000976471	0.00654719
LOC108994129	-2.00122	0.00026457	0.00230657
LOC108994151	-1.68238	6.26478e-13	7.06183e-11
LOC108994157	-1.04454	2.094e-07	5.61606e-06
LOC108994202	-1.65782	7.43024e-05	0.000824095
LOC108994229	-1.52042	0.000221618	0.00200886
LOC108994254	-6.79841	5.79086e-06	9.65284e-05
LOC108994367	-1.31962	0.00021971	0.00199474
LOC108994391	-1.03459	0.00925059	0.0366097
LOC108994394	-1.53919	0.00774676	0.0320134
LOC108994400	-2.06943	6.13419e-05	0.000700479
LOC108994401	-1.49105	0.00287985	0.0151267
LOC108994407	-1.51095	0.00345129	0.0174248
LOC108994412	-1.62809	0.000154671	0.0014879
LOC108994430	-2.46518	2.12385e-07	5.68329e-06
LOC108994488	-1.16509	0.00184108	0.0107684
LOC108994553	-1.43186	7.30993e-05	0.000813525
LOC108994557	-1.25331	8.16305e-05	0.000889343
LOC108994576	-1.64395	0.000280881	0.00242168
LOC108994579	-1.19647	1.42181e-06	2.94314e-05
LOC108994644	-1.43398	0.0131689	0.0478699
LOC108994646	-2.52056	2.08294e-08	7.2929e-07
LOC108994657	-1.50448	4.07131e-05	0.000496007
LOC108994785	-1.41401	0.00290112	0.0152138
LOC108994790	-1.53554	0.00246293	0.0134778
LOC108994796	-1.08455	5.40287e-06	9.09936e-05
LOC108994802	-1.4241	1.84064e-06	3.67219e-05
LOC108994841	-1.07896	0.000367042	0.0029991
LOC108994846	-3.12995	0.000129925	0.00129523
LOC108994917	-1.12703	0.00433911	0.0207129
LOC108994925	-1.83078	8.32695e-09	3.31477e-07
LOC108994926	-1.00787	0.000805949	0.00562442
LOC108995005	-2.71234	4.20972e-05	0.000508787
LOC108995027	-1.63893	0.00031415	0.00265228
LOC108995029	-1.00009	8.18627e-09	3.26447e-07
LOC108995034	-2.73263	2.12702e-05	0.000290535
LOC108995063	-1.33189	1.31468e-05	0.000194511
LOC108995065	-1.03064	0.00084729	0.00585271
LOC108995220	-1.19635	1.65602e-06	3.33991e-05
LOC108995229	-2.23781	1.72219e-17	4.45617e-15
LOC108995258	-2.31189	1.65378e-09	8.04626e-08
LOC108995318	-2.45915	3.02967e-06	5.51885e-05
LOC108995342	-1.78868	1.80701e-07	4.93353e-06
LOC108995364	-1.25358	4.39922e-05	0.000528054
LOC108995378	-1.40003	0.00227798	0.0126887
LOC108995381	-1.24526	0.00502199	0.0231281
LOC108995396	-1.21097	0.0120256	0.0446986
LOC108995419	-1.71469	0.0119563	0.0445062
LOC108995445	-3.08633	0.0044273	0.021002
LOC108995457	-1.04871	9.64745e-05	0.00101653
LOC108995478	-1.58888	0.00265967	0.0142495
LOC108995487	-1.08731	0.00295156	0.0154144
LOC108995496	-1.67097	0.00720814	0.0303171
LOC108995509	-2.9405	8.41063e-05	0.000909786
LOC108995512	-1.28492	0.000432333	0.00341103
LOC108995549	-1.80194	0.000144099	0.00140895
LOC108995584	-3.08649	0.000136475	0.00134876
LOC108995605	-2.93356	0.0126858	0.0465669
LOC108995634	-1.46163	0.0103491	0.0398795
LOC108995637	-1.06052	0.0124149	0.045772
LOC108995648	-1.17165	0.0137285	0.0492747
LOC108995651	-1.00476	0.000217997	0.00198314
LOC108995660	-1.39915	0.000247595	0.00219453
LOC108995665	-1.66043	0.00200527	0.0114955
LOC108995786	-1.95517	0.000164052	0.00156225
LOC108996009	-2.2245	0.00610142	0.0267635
LOC108996024	-1.019	0.0034099	0.0172541
LOC108996055	-2.6094	4.83678e-05	0.000574809
LOC108996076	-1.91921	8.50743e-11	5.94215e-09
LOC108996182	-3.00271	6.99817e-06	0.000113415
LOC108996189	-1.82604	0.00384975	0.0189195
LOC108996198	-6.68496	1.23511e-10	8.24733e-09
LOC108996273	-1.32723	1.00719e-05	0.00015454
LOC108996277	-3.09621	0.0125952	0.0462943
LOC108996290	-1.66947	0.00170769	0.010134
LOC108996302	-2.06493	0.00226812	0.0126488
LOC108996305	-1.96058	0.00443656	0.0210384
LOC108996313	-1.07526	0.00398748	0.019438
LOC108996320	-1.54774	3.18614e-05	0.000405299
LOC108996331	-1.57326	0.00219868	0.0123371
LOC108996343	-2.24168	0.00214865	0.0121311
LOC108996358	-1.93003	0.000104308	0.00107616
LOC108996362	-1.5815	5.93841e-05	0.000681197
LOC108996364	-1.37561	1.88711e-08	6.7562e-07
LOC108996372	-1.32699	0.00578041	0.0257171
LOC108996427	-1.66632	0.000204648	0.00188277
LOC108996445	-1.60763	5.90434e-06	9.81328e-05
LOC108996456	-1.15037	0.00102991	0.00684904
LOC108996473	-1.38047	0.000114868	0.00116809
LOC108996515	-2.75137	7.97507e-05	0.00087262
LOC108996569	-1.99842	3.718e-15	6.99659e-13
LOC108996577	-1.63827	0.000179453	0.00168238
LOC108996597	-1.03331	0.0129284	0.0472317
LOC108996611	-3.27058	0.000184554	0.00172084
LOC108996622	-1.06635	0.00250798	0.0136456
LOC108996638	-1.10465	0.00163136	0.00978516
LOC108996714	-1.68089	0.000370418	0.00302201
LOC108996716	-1.09276	0.000302551	0.00257729
LOC108996727	-1.08403	0.00255908	0.0138541
LOC108996824	-1.28782	6.59083e-07	1.51742e-05
LOC108996829	-1.6002	0.00789811	0.0324945
LOC108996854	-5.16259	4.07802e-05	0.000496377
LOC108996860	-1.7424	0.004665	0.0218654
LOC108996948	-2.30308	0.000456528	0.00356486
LOC108996964	-1.95765	0.000152823	0.00147636
LOC108996995	-1.02378	0.000113561	0.00115804
LOC108997092	-1.46387	0.00138255	0.00860834
LOC108997104	-1.40228	4.98706e-06	8.48695e-05
LOC108997114	-3.35308	0.000704312	0.00504314
LOC108997131	-2.39102	6.56578e-07	1.51472e-05
LOC108997223	-1.40532	5.04289e-05	0.00059434
LOC108997274	-1.72217	0.0139015	0.049728
LOC108997379	-1.85821	0.00139313	0.00865549
LOC108997409	-1.82164	9.31755e-05	0.000990942
LOC108997426	-1.01832	0.000586034	0.00436468
LOC108997429	-3.75412	0.00127715	0.00807795
LOC108997447	-1.34742	0.000233432	0.00209589
LOC108997458	-2.49138	0.000150904	0.00146314
LOC108997500	-2.17452	0.00191777	0.0111199
LOC108997546	-1.09046	0.00957147	0.0375633
LOC108997585	-1.63762	0.00311641	0.0160799
LOC108997687	-4.14027	0.0048666	0.022575
LOC108997705	-1.7152	2.70285e-05	0.000355539
LOC108997713	-1.9362	1.18644e-05	0.000177519
LOC108997789	-1.22144	0.0121787	0.0451275
LOC108997805	-1.02655	5.8884e-10	3.28624e-08
LOC108997833	-2.88376	0.00287221	0.0151074
LOC108997837	-1.03134	0.0115261	0.0433083
LOC108997972	-1.12796	0.00328582	0.0167829
LOC108998029	-1.41988	1.70147e-06	3.41947e-05
LOC108998138	-1.05961	0.000838699	0.00580814
LOC108998154	-1.46502	0.000111139	0.00113737
LOC108998186	-1.73176	7.18203e-11	5.12649e-09
LOC108998191	-1.21094	0.00874546	0.0350712
LOC108998267	-1.4153	0.000232139	0.00208596
LOC108998357	-1.92081	0.0114185	0.0429963
LOC108998462	-1.09333	0.00747927	0.0311967
LOC108998486	-1.12832	0.00265922	0.0142495
LOC108998505	-1.54598	0.00422219	0.0203136
LOC108998526	-1.50699	0.000580242	0.00433042
LOC108998591	-1.18766	0.000317482	0.00267149
LOC108998598	-1.3088	8.01015e-05	0.000876038
LOC108998599	-1.25592	0.000166654	0.00158047
LOC108998622	-1.23367	2.36664e-06	4.49445e-05
LOC108998662	-2.05222	2.40051e-05	0.000322286
LOC108998670	-5.19414	0.000118652	0.00120075
LOC108998671	-1.42769	0.00235891	0.013037
LOC108998712	-1.04253	0.0136421	0.0490573
LOC108998748	-1.33425	0.00092055	0.00626073
LOC108998764	-1.63786	0.00241235	0.0132615
LOC108998781	-3.72218	1.72905e-37	4.9213e-34
LOC108998791	-1.44861	0.0047762	0.0222674
LOC108998795	-3.59243	0.00018582	0.00172981
LOC108998828	-1.55914	0.00188825	0.0109934
LOC108998840	-1.13236	0.000203109	0.00187023
LOC108998884	-1.29413	9.72867e-06	0.000150083
LOC108998911	-1.92599	0.00186101	0.0108655
LOC108998916	-1.61681	0.00230479	0.0127875
LOC108998951	-1.45359	0.00821572	0.0335074
LOC108999013	-2.21673	2.45069e-09	1.12732e-07
LOC108999088	-1.2661	0.000535239	0.00407171
LOC108999147	-1.11661	1.91235e-09	9.07173e-08
LOC108999174	-3.37331	5.75489e-06	9.60696e-05
LOC108999210	-1.13944	4.54257e-08	1.47133e-06
LOC108999213	-1.18494	0.00448414	0.0211929
LOC108999216	-1.20601	0.000256985	0.00226104
LOC108999232	-1.67551	2.40313e-05	0.000322447
LOC108999241	-1.03197	0.00404128	0.0196414
LOC108999263	-4.47016	0.00931902	0.0368073
LOC108999289	-1.70695	0.00944659	0.0371757
LOC108999306	-1.68404	2.1931e-05	0.000298666
LOC108999309	-1.4944	4.01256e-06	7.0553e-05
LOC108999360	-1.48599	0.00129949	0.00819197
LOC108999393	-4.42715	1.03445e-13	1.39376e-11
LOC108999415	-1.82652	0.00357037	0.0178558
LOC108999416	-1.29526	0.00275967	0.014627
LOC108999446	-3.04429	7.28091e-05	0.000811088
LOC108999583	-1.24191	0.00550327	0.0248334
LOC108999594	-1.36339	0.000139798	0.00137266
LOC108999747	-1.17146	7.30946e-05	0.000813525
LOC109000197	-2.01716	2.43698e-11	1.92007e-09
LOC109000340	-1.08166	0.00597263	0.0263458
LOC109000359	-1.01163	0.00100716	0.00671736
LOC109000407	-1.32166	6.45551e-05	0.000733127
LOC109000469	-1.03888	0.000765503	0.00539812
LOC109000491	-1.24797	1.69465e-05	0.000240491
LOC109000495	-1.85288	0.0125336	0.0461275
LOC109000498	-3.66698	0.00293426	0.0153523
LOC109000518	-2.78708	0.00149057	0.00910662
LOC109000534	-1.11509	2.36096e-07	6.23655e-06
LOC109000585	-2.95797	0.00568725	0.0254147
LOC109000588	-1.06067	0.00910974	0.0362321
LOC109000594	-3.195	0.0123778	0.0457007
LOC109000596	-1.33481	3.78276e-05	0.000466342
LOC109000616	-1.05455	0.000120216	0.00121453
LOC109000656	-1.59847	0.00372241	0.0184258
LOC109000683	-1.64086	0.00116178	0.00748306
LOC109000742	-1.44741	3.09023e-05	0.000396419
LOC109000747	-1.54645	2.74002e-05	0.000359993
LOC109000860	-1.46615	0.000312679	0.0026428
LOC109000885	-1.41052	0.000727523	0.0051784
LOC109000897	-2.25778	0.00672201	0.0287275
LOC109000977	-1.19306	0.000261472	0.00228813
LOC109000981	-1.64026	1.11072e-07	3.24662e-06
LOC109000996	-1.43223	0.00324427	0.0166079
LOC109001005	-2.12981	4.9505e-10	2.84654e-08
LOC109001033	-1.11193	0.00688733	0.0292583
LOC109001084	-1.32875	0.000739519	0.00524411
LOC109001115	-1.00777	0.00166114	0.00992497
LOC109001153	-1.18529	0.000401022	0.00321185
LOC109001241	-5.61537	1.08082e-14	1.8504e-12
LOC109001336	-2.14419	0.00606065	0.0266382
LOC109001337	-3.3922	2.17973e-05	0.0002972
LOC109001338	-1.5466	0.00113055	0.00733828
LOC109001345	-1.08949	0.0137283	0.0492747
LOC109001350	-3.97281	3.67203e-14	5.72685e-12
LOC109001360	-1.68569	0.00170518	0.010127
LOC109001369	-1.1544	0.00195701	0.0112784
LOC109001370	-1.94093	0.000243661	0.0021693
LOC109001373	-1.22292	0.00741037	0.0309547
LOC109001391	-1.77261	4.79158e-05	0.00057033
LOC109001394	-2.78419	7.23552e-20	2.70087e-17
LOC109001413	-1.549	0.00291495	0.0152723
LOC109001474	-1.11851	0.00137634	0.00857903
LOC109001521	-1.52409	8.9388e-07	1.97993e-05
LOC109001538	-1.1188	0.00487958	0.0226141
LOC109001553	-1.183	0.00313395	0.0161594
LOC109001580	-2.20221	0.0106471	0.0407112
LOC109001581	-2.85927	0.00238898	0.0131489
LOC109001586	-1.91905	7.5776e-08	2.3285e-06
LOC109001605	-1.08668	0.00022685	0.00204569
LOC109001668	-1.19173	0.00184576	0.0107902
LOC109001672	-2.17597	0.00114813	0.00741644
LOC109001685	-1.20897	0.00219272	0.0123127
LOC109001772	-1.77141	2.00554e-06	3.91984e-05
LOC109001808	-1.32521	0.00577205	0.0257
LOC109001865	-1.05114	0.000212395	0.00193992
LOC109001866	-1.70967	0.000108029	0.00110953
LOC109001893	-1.60198	0.00134952	0.00844654
LOC109001913	-1.98653	0.00146837	0.00900479
LOC109001923	-2.25608	0.00218098	0.0122711
LOC109001924	-1.52497	0.0113591	0.0428296
LOC109001999	-1.66747	2.2677e-07	6.00414e-06
LOC109002074	-2.40493	1.42712e-05	0.000208707
LOC109002076	-7.65702	0.00231059	0.0128072
LOC109002086	-1.43216	0.00634792	0.0276107
LOC109002090	-2.01702	0.000538463	0.00408557
LOC109002150	-1.05045	0.00271548	0.0144737
LOC109002159	-3.43164	0.00332427	0.0168997
LOC109002165	-5.42932	1.93068e-13	2.48371e-11
LOC109002166	-1.38243	0.000179791	0.00168453
LOC109002198	-1.25821	0.00107815	0.00706461
LOC109002202	-1.41113	0.000124441	0.00124879
LOC109002208	-1.08626	2.07319e-08	7.28496e-07
LOC109002236	-2.59334	0.000514719	0.00394485
LOC109002301	-1.61471	0.00250071	0.0136288
LOC109002332	-1.33146	1.40025e-05	0.000205304
LOC109002358	-2.3678	0.00274444	0.0145721
LOC109002381	-1.44183	1.04187e-07	3.07296e-06
LOC109002399	-2.33046	0.000905761	0.0061749
LOC109002427	-3.41076	1.98634e-11	1.61037e-09
LOC109002454	-3.05754	6.28506e-28	6.50504e-25
LOC109002520	-2.88589	1.83643e-07	5.00184e-06
LOC109002550	-1.27559	0.000597575	0.00444086
LOC109002588	-2.74612	4.91233e-05	0.000582268
LOC109002655	-1.24456	0.000306374	0.00260498
LOC109002679	-1.36443	0.000275658	0.00238659
LOC109002694	-1.12297	0.00312963	0.0161408
LOC109002706	-1.06207	0.0124803	0.0459759
LOC109002718	-1.77689	0.00014772	0.00143682
LOC109002738	-1.58812	0.00861237	0.0346412
LOC109002742	-2.11261	0.00129528	0.00817219
LOC109002746	-1.68303	0.000226777	0.00204569
LOC109002793	-4.15166	9.93328e-09	3.86634e-07
LOC109002836	-2.04783	0.000509826	0.0039113
LOC109002839	-1.21328	0.000386371	0.00312306
LOC109002878	-1.47201	0.00994399	0.0386258
LOC109002917	-1.72082	6.53941e-06	0.000107356
LOC109002924	-1.3445	1.5961e-05	0.000228861
LOC109002933	-2.50969	2.34818e-05	0.000316191
LOC109002962	-1.77151	0.000564006	0.00423842
LOC109002985	-1.00827	0.000208829	0.0019135
LOC109002995	-2.38548	0.000960705	0.00645837
LOC109003002	-1.07562	0.000243069	0.00216612
LOC109003032	-2.45813	0.00205699	0.0117299
LOC109003048	-2.26867	1.30702e-07	3.7388e-06
LOC109003058	-1.08424	0.00228656	0.0127267
LOC109003063	-1.49327	0.00805855	0.0329846
LOC109003073	-1.59249	5.6663e-05	0.000655598
LOC109003090	-2.25289	7.0603e-10	3.80955e-08
LOC109003114	-1.03126	0.00109838	0.00717236
LOC109003205	-1.73265	0.00499881	0.0230551
LOC109003241	-1.74938	7.96781e-07	1.79013e-05
LOC109003253	-2.83563	0.000830765	0.00576723
LOC109003267	-3.66428	3.98212e-09	1.7304e-07
LOC109003270	-1.44467	0.00122303	0.00778761
LOC109003274	-2.03552	3.62363e-10	2.14312e-08
LOC109003275	-1.14112	0.0114322	0.0430337
LOC109003288	-1.06228	0.000352475	0.00291003
LOC109003309	-1.4967	0.0035792	0.0178803
LOC109003353	-1.87194	0.00247078	0.0134948
LOC109003384	-2.98202	1.62112e-07	4.5181e-06
LOC109003386	-2.67876	3.97709e-06	6.99833e-05
LOC109003394	-1.18884	0.00010641	0.00109586
LOC109003407	-1.20742	0.00156565	0.00945146
LOC109003426	-1.87657	1.74239e-08	6.33774e-07
LOC109003524	-1.46687	4.3829e-05	0.00052692
LOC109003532	-1.10793	3.38452e-06	6.09696e-05
LOC109003604	-1.79398	0.000482674	0.00373318
LOC109003675	-1.14287	0.00196914	0.011334
LOC109003709	-1.74218	0.00508092	0.0233016
LOC109003713	-1.79374	8.55261e-05	0.000922515
LOC109003795	-1.27682	1.0772e-07	3.15674e-06
LOC109003854	-1.98593	0.00802583	0.0328684
LOC109003874	-2.48305	1.36888e-08	5.10138e-07
LOC109003882	-2.22175	0.000946348	0.00638848
LOC109003915	-1.10379	6.10658e-07	1.41884e-05
LOC109003927	-1.54075	0.000398103	0.00319397
LOC109003962	-3.38511	1.21292e-07	3.50987e-06
LOC109003966	-1.48774	0.00375879	0.0185536
LOC109003987	-1.38854	0.000372689	0.00303618
LOC109004002	-2.08051	0.000648648	0.00473389
LOC109004003	-1.60096	0.00516087	0.023616
LOC109004046	-2.12646	0.000380054	0.00307981
LOC109004089	-1.35788	0.00647365	0.0279547
LOC109004136	-1.91888	0.00187539	0.0109298
LOC109004147	-2.3208	0.000692534	0.00497445
LOC109004224	-1.17613	0.0003573	0.00293678
LOC109004225	-1.63942	0.000465233	0.00361862
LOC109004235	-1.06356	0.00136935	0.00854484
LOC109004253	-1.29795	0.000548997	0.00414341
LOC109004254	-2.87386	0.000348013	0.00288364
LOC109004293	-1.00367	0.00329456	0.0168002
LOC109004299	-1.33662	0.00334488	0.0169817
LOC109004303	-1.28347	0.0057258	0.025539
LOC109004352	-1.47008	8.14191e-08	2.48181e-06
LOC109004396	-1.71615	4.26665e-06	7.42181e-05
LOC109004519	-1.36404	1.83012e-05	0.000256529
LOC109004546	-1.4753	0.00552457	0.0249196
LOC109004555	-1.76931	0.00052369	0.00399956
LOC109004640	-1.71317	2.61912e-07	6.83915e-06
LOC109004672	-1.33426	0.0117459	0.0439098
LOC109004736	-1.4107	0.000209567	0.00191948
LOC109004753	-2.86162	1.31788e-05	0.000194857
LOC109004793	-1.58906	9.55138e-09	3.74974e-07
LOC109004856	-1.30984	2.50984e-05	0.0003344
LOC109004932	-1.32968	0.00654205	0.0281752
LOC109004970	-1.62479	0.00883904	0.0353761
LOC109004971	-2.00553	0.00147287	0.00902025
LOC109005118	-1.37409	0.000665648	0.00482701
LOC109005140	-1.78554	0.0136157	0.0490009
LOC109005146	-1.43926	0.000267169	0.00232547
LOC109005147	-1.94824	0.00915803	0.0363607
LOC109005149	-1.88319	0.0112753	0.0425627
LOC109005190	-1.87325	5.56419e-05	0.000645752
LOC109005229	-1.22443	0.00594985	0.0262554
LOC109005254	-2.31465	1.70215e-09	8.21143e-08
LOC109005402	-1.57734	0.0129257	0.0472317
LOC109005404	-2.24317	0.000127414	0.00127481
LOC109005469	-1.16622	7.90014e-06	0.000126059
LOC109005505	-1.13201	0.00121699	0.00775781
LOC109005508	-1.47716	0.000955906	0.00643393
LOC109005521	-1.89728	0.00474615	0.02215
LOC109005561	-2.30035	0.00655152	0.0281947
LOC109005585	-1.34484	2.46782e-05	0.000329961
LOC109005611	-1.46048	0.000120226	0.00121453
LOC109005618	-1.37103	6.46577e-05	0.000733375
LOC109005662	-2.20501	8.08387e-10	4.27076e-08
LOC109005716	-1.18653	0.00373497	0.0184792
LOC109005738	-1.9368	0.00300623	0.0156497
LOC109005757	-1.41769	0.00314684	0.0162071
LOC109005758	-1.04489	5.66345e-08	1.80612e-06
LOC109005837	-1.60149	0.0013435	0.00841347
LOC109005851	-2.28855	0.0122524	0.0453344
LOC109005852	-1.41336	3.67643e-05	0.000455206
LOC109005884	-1.62484	0.0116499	0.043601
LOC109005893	-2.61641	1.827e-08	6.59283e-07
LOC109005895	-1.48484	3.89152e-13	4.71329e-11
LOC109005909	-4.58203	7.35961e-07	1.67244e-05
LOC109005930	-1.14812	0.00822465	0.0335138
LOC109005933	-1.32553	0.00379623	0.0186936
LOC109005949	-1.53224	0.000572079	0.00428495
LOC109005953	-1.55233	1.8329e-05	0.000256674
LOC109005990	-1.13181	0.00329384	0.0168002
LOC109006004	-1.22057	0.0031447	0.0162002
LOC109006091	-1.18911	3.34009e-05	0.000420885
LOC109006142	-1.99755	0.00195387	0.0112642
LOC109006235	-1.51466	0.00146941	0.00900864
LOC109006238	-3.04067	3.70225e-05	0.000457656
LOC109006260	-1.81554	1.84658e-06	3.67219e-05
LOC109006292	-1.53294	0.000481473	0.00372515
LOC109006325	-2.35651	2.15388e-07	5.75633e-06
LOC109006330	-1.05158	7.9358e-05	0.000869577
LOC109006348	-1.40367	9.56352e-06	0.000148036
LOC109006444	-2.10114	0.000287307	0.0024696
LOC109006445	-1.41874	0.00607139	0.0266626
LOC109006462	-1.48614	1.8667e-06	3.70898e-05
LOC109006536	-1.87471	0.00034614	0.00287382
LOC109006537	-1.48962	5.9845e-05	0.000685448
LOC109006541	-1.30585	2.35045e-13	2.98994e-11
LOC109006592	-2.28792	5.01535e-06	8.52872e-05
LOC109006662	-1.0644	0.000733295	0.00520809
LOC109006687	-1.03478	0.000928917	0.00630463
LOC109006693	-1.48801	7.0982e-10	3.82094e-08
LOC109006695	-1.79523	9.89567e-05	0.00103502
LOC109006726	-1.31295	2.42165e-05	0.000324741
LOC109006794	-2.08185	0.00936625	0.0369554
LOC109006799	-2.27729	0.0108007	0.0411463
LOC109006805	-1.03627	0.00133415	0.00836414
LOC109006806	-3.54974	8.41619e-23	4.25859e-20
LOC109006817	-1.79515	7.93316e-05	0.000869577
LOC109006851	-1.07158	0.00274483	0.0145721
LOC109006904	-3.40432	8.71783e-07	1.94232e-05
LOC109006913	-1.83852	1.43741e-05	0.000209672
LOC109006944	-1.79111	0.0135375	0.0488476
LOC109007011	-6.69542	3.63398e-05	0.00045093
LOC109007021	-1.15091	0.00413962	0.0200083
LOC109007038	-1.25045	0.0109734	0.0416651
LOC109007076	-1.08439	9.87204e-06	0.000151678
LOC109007080	-1.35062	1.96817e-05	0.000273264
LOC109007087	-2.06384	0.000136682	0.00135021
LOC109007089	-2.01887	3.61475e-07	9.0151e-06
LOC109007094	-2.22939	0.00353363	0.0177265
LOC109007097	-3.23019	3.12246e-07	7.96176e-06
LOC109007101	-1.32503	0.00846314	0.0342127
LOC109007125	-1.27066	0.0115689	0.0433831
LOC109007142	-1.26297	0.000279552	0.00241388
LOC109007237	-1.46061	1.34473e-07	3.84186e-06
LOC109007286	-1.04451	0.00021193	0.00193645
LOC109007338	-2.52553	4.39051e-05	0.000527556
LOC109007373	-1.65498	0.000606988	0.00449321
LOC109007409	-2.07376	0.00554224	0.0249796
LOC109007429	-1.95834	2.74326e-05	0.000359993
LOC109007475	-2.97104	6.63432e-06	0.000108835
LOC109007562	-1.04504	0.0118958	0.0443607
LOC109007578	-1.03579	4.46668e-06	7.73437e-05
LOC109007581	-1.31507	0.00686078	0.0291727
LOC109007598	-1.05548	0.00178629	0.0105209
LOC109007618	-1.57185	1.99741e-05	0.000276648
LOC109007657	-1.47702	0.00711987	0.0300388
LOC109007715	-1.06215	0.0028623	0.0150658
LOC109007728	-1.70437	0.000307366	0.00261146
LOC109007729	-1.39777	9.80725e-05	0.00102908
LOC109007736	-1.83276	0.000532531	0.00405543
LOC109007752	-1.3696	3.08461e-08	1.04054e-06
LOC109007756	-3.2935	2.81188e-05	0.000366494
LOC109007777	-1.06991	0.000547489	0.00413614
LOC109007807	-1.03166	0.000242594	0.00216452
LOC109007841	-1.7499	0.00193483	0.0111816
LOC109007910	-1.92274	9.02898e-07	1.99796e-05
LOC109008011	-3.95652	0.00263431	0.014157
LOC109008024	-1.24915	3.53187e-05	0.000440179
LOC109008025	-1.03536	0.00993525	0.038605
LOC109008034	-1.50216	0.0084948	0.0342941
LOC109008104	-1.11793	0.00123306	0.00783828
LOC109008124	-2.914	1.14437e-05	0.000172109
LOC109008247	-1.17834	0.000851853	0.00587779
LOC109008257	-1.2592	0.0121644	0.0451114
LOC109008279	-2.23136	0.00350864	0.0176401
LOC109008311	-1.40294	0.00727148	0.0305145
LOC109008315	-1.54359	7.01229e-05	0.000788104
LOC109008414	-1.22778	0.00105659	0.00698565
LOC109008445	-1.36007	0.00187303	0.0109188
LOC109008466	-1.36564	0.000285381	0.0024549
LOC109008509	-3.80966	6.4558e-13	7.20692e-11
LOC109008546	-1.27974	2.86611e-07	7.35753e-06
LOC109008572	-2.21345	1.05562e-14	1.82094e-12
LOC109008607	-1.01073	0.00654011	0.0281722
LOC109008648	-2.74979	0.000714085	0.00509869
LOC109008681	-2.41163	3.97892e-08	1.31385e-06
LOC109008692	-1.27313	0.000461701	0.00359572
LOC109008701	-1.0631	0.0013169	0.00828107
LOC109008723	-1.69235	0.00216274	0.0121835
LOC109008754	-1.49489	7.0733e-05	0.000793004
LOC109008827	-3.35956	1.61459e-07	4.51359e-06
LOC109008886	-2.06521	0.00173372	0.010267
LOC109008891	-1.24234	0.00212234	0.0120153
LOC109008929	-1.22622	0.00158621	0.00956771
LOC109008936	-1.09832	2.16281e-09	1.01541e-07
LOC109008942	-1.11271	1.2547e-07	3.60726e-06
LOC109008943	-1.3592	2.44546e-07	6.43735e-06
LOC109009032	-1.51812	0.0083798	0.034
LOC109009035	-2.10274	0.00245107	0.013429
LOC109009044	-1.94695	0.00195136	0.0112573
LOC109009063	-1.41447	3.92993e-08	1.30254e-06
LOC109009082	-1.6641	0.000207932	0.00190681
LOC109009091	-1.79565	0.00042569	0.00337082
LOC109009095	-1.02931	0.000846545	0.0058518
LOC109009105	-1.34145	4.15749e-05	0.000503543
LOC109009125	-1.42609	0.00793731	0.0326055
LOC109009144	-2.38288	1.39011e-05	0.00020408
LOC109009223	-2.9217	1.90671e-08	6.81567e-07
LOC109009263	-1.8638	0.00629221	0.027426
LOC109009269	-1.37841	0.00242166	0.0133063
LOC109009271	-2.27899	0.011985	0.0445821
LOC109009302	-1.08052	0.0027334	0.0145352
LOC109009314	-1.20543	0.000326061	0.00272956
LOC109009393	-1.28706	0.00729835	0.0305821
LOC109009480	-2.01051	0.00764896	0.0317128
LOC109009497	-2.05026	0.00713283	0.0300695
LOC109009498	-1.07603	0.000284829	0.00245118
LOC109009568	-1.38703	0.00264471	0.0141962
LOC109009585	-1.39143	2.12861e-08	7.42242e-07
LOC109009635	-2.91459	0.000973327	0.00653319
LOC109009676	-1.02083	3.57531e-07	8.94613e-06
LOC109009712	-2.02096	5.59863e-06	9.35983e-05
LOC109009714	-1.42649	0.00563173	0.0252579
LOC109009771	-1.44692	6.17499e-07	1.43036e-05
LOC109009814	-1.14617	0.00233864	0.0129375
LOC109009838	-1.22377	0.000249496	0.00220794
LOC109009839	-4.13033	9.56515e-08	2.85825e-06
LOC109009840	-2.56444	4.13072e-08	1.35528e-06
LOC109009863	-1.1588	0.000128686	0.0012863
LOC109009875	-1.41588	8.79187e-09	3.48765e-07
LOC109009886	-2.84011	8.46783e-05	0.00091467
LOC109009981	-1.50937	3.46913e-05	0.000434261
LOC109009992	-6.29276	1.92708e-06	3.7991e-05
LOC109010037	-1.07738	0.0015657	0.00945146
LOC109010048	-1.16053	0.00259783	0.0140138
LOC109010054	-1.67466	0.000627383	0.00460526
LOC109010061	-1.88591	1.13856e-22	5.63585e-20
LOC109010091	-2.68111	1.15812e-07	3.37219e-06
LOC109010144	-2.58986	0.00129225	0.00815989
LOC109010151	-1.66142	0.00123999	0.00787136
LOC109010152	-2.13478	0.000781878	0.0054864
LOC109010191	-1.41299	2.8264e-06	5.20689e-05
LOC109010200	-1.58366	5.78466e-05	0.000666582
LOC109010231	-2.28012	0.000445839	0.00350302
LOC109010255	-2.01059	0.00051551	0.00394947
LOC109010264	-1.34018	1.36235e-05	0.000200522
LOC109010318	-1.013	0.00569284	0.0254318
LOC109010403	-2.23058	7.94394e-05	0.000870051
LOC109010405	-3.66574	9.08076e-05	0.000968752
LOC109010407	-7.12886	6.26998e-07	1.44942e-05
LOC109010426	-1.73266	0.00258347	0.0139497
LOC109010442	-2.30083	0.0137238	0.0492747
LOC109010445	-1.56148	3.86894e-07	9.57563e-06
LOC109010460	-1.12808	0.00745303	0.0311044
LOC109010468	-2.87157	1.17082e-07	3.40047e-06
LOC109010479	-1.15695	0.00681145	0.0290063
LOC109010490	-1.06843	0.00371897	0.0184169
LOC109010544	-1.24546	0.00648782	0.0280045
LOC109010560	-2.1646	0.00385474	0.0189287
LOC109010586	-1.0304	2.20842e-06	4.23994e-05
LOC109010678	-3.13589	0.000571752	0.00428391
LOC109010755	-2.08476	0.00143032	0.00883333
LOC109010779	-2.67799	1.59854e-06	3.24191e-05
LOC109010780	-1.12615	0.00338357	0.0171476
LOC109010960	-1.99702	0.013206	0.0479659
LOC109010974	-1.56201	0.01357	0.0489189
LOC109010991	-2.47829	2.85492e-06	5.24246e-05
LOC109011009	-1.40687	7.84583e-07	1.76706e-05
LOC109011017	-2.20409	0.0115734	0.0433831
LOC109011018	-2.90245	0.00615434	0.0269334
LOC109011033	-2.91571	6.8081e-11	4.92128e-09
LOC109011041	-2.52278	0.00139475	0.00865829
LOC109011070	-1.45065	0.00804355	0.032935
LOC109011131	-1.52351	0.000692911	0.00497559
LOC109011137	-1.55377	0.00252123	0.0137018
LOC109011144	-1.02245	0.00113451	0.0073577
LOC109011188	-1.35765	1.03396e-06	2.23795e-05
LOC109011189	-1.37659	0.00105411	0.00697531
LOC109011331	-1.5126	0.0115852	0.0434016
LOC109011380	-1.20535	0.000224989	0.0020318
LOC109011390	-2.49287	8.72372e-06	0.000137087
LOC109011412	-1.70551	0.0124228	0.0457935
LOC109011466	-1.95476	2.74452e-05	0.000359993
LOC109011479	-1.19331	1.75991e-05	0.000248592
LOC109011490	-1.00151	0.00305367	0.0158377
LOC109011493	-2.096	1.07268e-10	7.24774e-09
LOC109011587	-1.24595	2.68823e-05	0.00035382
LOC109011621	-2.62201	0.00377826	0.0186133
LOC109011669	-2.7077	0.00494935	0.0228687
LOC109011738	-1.00253	0.00630971	0.027476
LOC109011879	-1.15097	0.00223617	0.0125102
LOC109011894	-2.77433	0.000116551	0.00118212
LOC109011915	-1.37701	0.0137551	0.0493311
LOC109012008	-1.1108	0.000611094	0.00451667
LOC109012036	-2.87478	0.0101985	0.0394528
LOC109012041	-2.39924	7.28251e-10	3.90831e-08
LOC109012121	-1.68869	0.000394803	0.00317828
LOC109012129	-2.19297	0.0056879	0.0254147
LOC109012191	-1.43681	0.00213348	0.0120687
LOC109012192	-1.19034	0.0124534	0.0458917
LOC109012194	-1.33762	9.38448e-07	2.05269e-05
LOC109012215	-3.6107	0.000127425	0.00127481
LOC109012252	-1.77985	2.3273e-05	0.000313737
LOC109012278	-5.8353	9.37008e-05	0.00099467
LOC109012290	-1.0461	0.00013185	0.00130987
LOC109012344	-1.77987	1.35848e-05	0.00020021
LOC109012389	-2.13902	7.27657e-07	1.65522e-05
LOC109012400	-1.24208	0.0010605	0.00699928
LOC109012416	-1.34772	0.00761235	0.0316186
LOC109012436	-2.97436	7.85961e-05	0.000862473
LOC109012438	-2.00495	0.00252132	0.0137018
LOC109012452	-2.12242	2.16102e-36	4.47332e-33
LOC109012612	-2.13838	0.0122796	0.0453982
LOC109012622	-1.62805	2.06829e-09	9.79103e-08
LOC109012627	-1.15452	0.000313258	0.00264573
LOC109012696	-2.05196	1.83604e-05	0.000256956
LOC109012719	-1.08546	0.00205561	0.011725
LOC109012773	-1.56004	1.52638e-06	3.12551e-05
LOC109012793	-2.11246	0.00208221	0.0118293
LOC109012802	-1.57048	0.000167484	0.00158768
LOC109012856	-1.08271	2.18975e-07	5.84531e-06
LOC109012906	-1.36359	0.00583626	0.0258778
LOC109012997	-1.77544	6.93507e-10	3.76877e-08
LOC109013029	-1.35224	7.35062e-06	0.000118453
LOC109013039	-1.25507	0.00308692	0.0159712
LOC109013057	-2.24797	0.000109778	0.00112444
LOC109013104	-1.34609	0.00469289	0.0219644
LOC109013118	-2.05166	9.61917e-06	0.000148797
LOC109013139	-1.15245	0.000108187	0.00111065
LOC109013166	-2.46669	5.1943e-09	2.19433e-07
LOC109013207	-2.13116	0.0135387	0.0488476
LOC109013219	-1.58825	8.40783e-05	0.000909786
LOC109013220	-1.59569	0.00397952	0.0194075
LOC109013235	-1.28371	0.000217043	0.00197525
LOC109013265	-1.10602	0.00431954	0.02065
LOC109013288	-1.87869	2.83379e-06	5.21628e-05
LOC109013303	-1.26703	2.55596e-06	4.80191e-05
LOC109013304	-1.35119	0.000208827	0.0019135
LOC109013305	-1.19493	9.68621e-07	2.10856e-05
LOC109013323	-1.47774	5.41235e-06	9.10414e-05
LOC109013349	-1.13084	0.00438376	0.0208461
LOC109013406	-1.04846	0.0013121	0.00825555
LOC109013422	-1.91738	1.2478e-05	0.00018546
LOC109013436	-1.29977	0.00377587	0.0186133
LOC109013446	-1.49205	1.42722e-10	9.41963e-09
LOC109013497	-1.7588	0.0104673	0.0401922
LOC109013512	-1.57998	2.32857e-05	0.000313737
LOC109013562	-2.8229	0.00330817	0.0168479
LOC109013594	-1.52667	0.00123517	0.00784954
LOC109013602	-6.4092	2.73729e-06	5.07846e-05
LOC109013649	-3.09384	1.80018e-11	1.46918e-09
LOC109013657	-1.54737	0.000124122	0.00124669
LOC109013662	-1.40663	0.00736767	0.0307989
LOC109013670	-1.78512	7.92281e-20	2.90972e-17
LOC109013680	-4.27993	4.37529e-05	0.000526283
LOC109013704	-1.57814	0.000578531	0.00432048
LOC109013713	-2.35798	2.93158e-05	0.000379488
LOC109013802	-1.3889	0.00349059	0.0175804
LOC109013843	-1.18638	0.00454923	0.0214576
LOC109013864	-1.76573	0.00326808	0.0167072
LOC109013871	-1.05922	0.000681282	0.00491042
LOC109013881	-1.07695	0.00624406	0.0272423
LOC109013884	-1.21887	0.00330899	0.0168483
LOC109013946	-1.65579	0.000178073	0.00167274
LOC109013981	-2.40858	0.00779787	0.0321895
LOC109013984	-1.93427	9.44683e-06	0.000146929
LOC109014013	-1.37955	0.000187608	0.00174503
LOC109014016	-2.46699	2.01496e-26	1.48002e-23
LOC109014063	-1.62561	0.0009389	0.00635516
LOC109014071	-1.94916	0.00633947	0.0275898
LOC109014085	-1.89751	0.00081288	0.00566206
LOC109014110	-2.54237	6.17188e-05	0.000704077
LOC109014118	-2.39497	8.60404e-05	0.000927184
LOC109014159	-1.32531	0.0135795	0.0489328
LOC109014195	-1.07171	0.00446365	0.0211216
LOC109014208	-2.04083	0.000320253	0.00269084
LOC109014225	-2.02652	0.00133663	0.00837736
LOC109014236	-2.5094	0.00132419	0.00832233
LOC109014262	-1.96394	1.93656e-05	0.000269409
LOC109014263	-1.31774	0.0135248	0.0488313
LOC109014342	-1.11876	8.34862e-05	0.000905228
LOC109014365	-1.2294	5.80606e-07	1.36716e-05
LOC109014394	-1.70234	0.0136796	0.049161
LOC109014395	-1.12612	0.00407577	0.0197584
LOC109014435	-1.34639	0.00487363	0.0225921
LOC109014480	-1.18386	0.000546245	0.00412948
LOC109014490	-1.87256	0.00488693	0.0226354
LOC109014495	-1.14054	0.000713143	0.00509356
LOC109014555	-1.19845	0.000665178	0.00482667
LOC109014640	-2.03172	0.000253338	0.00223586
LOC109014711	-1.69163	0.00654373	0.0281771
LOC109014723	-1.55541	2.78633e-05	0.000363998
LOC109014784	-1.00288	0.00230155	0.0127821
LOC109014834	-1.92496	1.23686e-05	0.000184315
LOC109014957	-1.72242	0.00908075	0.03618
LOC109015071	-1.13037	0.00133203	0.00835543
LOC109015116	-1.3234	1.4929e-05	0.000217209
LOC109015131	-1.46682	4.70811e-06	8.10307e-05
LOC109015383	-1.95549	0.00206583	0.0117568
LOC109015440	-2.95806	9.56989e-09	3.75054e-07
LOC109015484	-1.89372	0.000316676	0.00266866
LOC109015621	-1.64181	0.000681464	0.00491042
LOC109015695	-2.13968	0.000322171	0.00270396
LOC109015888	-1.41261	0.00202188	0.0115616
LOC109015904	-2.10565	0.00758511	0.0315515
LOC109015939	-2.43621	0.0048285	0.0224607
LOC109016287	-1.08074	0.0055834	0.0251005
LOC109016358	-1.50303	3.12877e-05	0.000400012
LOC109016453	-2.01158	0.00913866	0.0363027
LOC109016500	-2.13085	2.02152e-07	5.44733e-06
LOC109016666	-1.03776	0.00264765	0.014204
LOC109016932	-1.64741	5.16707e-05	0.00060709
LOC109017147	-1.32997	0.00686364	0.0291794
LOC109017472	-1.22505	0.000243899	0.0021693
LOC109017539	-2.36896	5.0216e-07	1.20487e-05
LOC109017691	-1.20397	0.00419188	0.0201892
LOC109017762	-3.9757	0.00012892	0.0012875
LOC109017893	-1.80513	0.000154315	0.00148608
LOC109018206	-1.55449	1.66376e-08	6.08086e-07
LOC109018270	-1.22787	0.00107553	0.00705757
LOC109018407	-2.62016	1.62335e-05	0.000231457
LOC109018539	-3.25436	0.00039449	0.00317741
LOC109018622	-2.902	7.64438e-08	2.34242e-06
LOC109018640	-1.4712	0.00254651	0.0137991
LOC109018690	-1.09328	0.000283163	0.00243858
LOC109018726	-1.37935	0.00287819	0.0151239
LOC109018727	-3.467	6.23192e-05	0.000710215
LOC109018728	-1.05173	0.0139374	0.0498437
LOC109018731	-1.51863	0.00493692	0.0228297
LOC109018740	-1.48381	0.000494154	0.00380774
LOC109018802	-1.21508	3.69715e-05	0.000457273
LOC109018839	-1.02007	0.00659232	0.0283166
LOC109018846	-1.32035	4.13961e-06	7.25626e-05
LOC109018917	-1.12766	0.000539117	0.00408645
LOC109018922	-1.04735	0.000395776	0.00318214
LOC109018940	-1.89575	0.0025056	0.0136456
LOC109018951	-1.41996	0.00455218	0.0214647
LOC109018979	-2.12718	0.00847912	0.0342565
LOC109019032	-1.30235	0.00355807	0.017806
LOC109019058	-1.05402	0.00328807	0.0167869
LOC109019068	-2.1314	2.68062e-05	0.000353023
LOC109019096	-1.63349	0.00482346	0.0224556
LOC109019147	-1.53213	0.00765471	0.0317286
LOC109019193	-1.08451	0.000733573	0.00520844
LOC109019213	-1.76039	0.00730918	0.0305994
LOC109019225	-1.56309	2.28028e-06	4.35587e-05
LOC109019245	-1.74358	1.24771e-06	2.63058e-05
LOC109019264	-2.94697	8.92821e-05	0.000955784
LOC109019319	-2.55875	1.47155e-06	3.02959e-05
LOC109019401	-2.23914	7.97185e-07	1.79013e-05
LOC109019431	-1.08193	0.000802844	0.00561059
LOC109019438	-1.14747	3.88531e-06	6.85271e-05
LOC109019453	-3.36891	0.000430114	0.00339823
LOC109019457	-1.16763	0.00561063	0.025198
LOC109019461	-2.578	5.88754e-10	3.28624e-08
LOC109019470	-1.15646	1.38079e-05	0.000202973
LOC109019580	-1.20402	0.00640034	0.0277486
LOC109019653	-4.25325	1.22005e-13	1.63415e-11
LOC109019720	-1.28985	0.0103555	0.0398889
LOC109019747	-2.4773	0.00052379	0.00399956
LOC109019824	-2.16746	2.74689e-07	7.11567e-06
LOC109019876	-1.55527	0.00620186	0.0270945
LOC109019890	-1.26623	0.000163436	0.00155904
LOC109019914	-5.4753	0.000154379	0.00148608
LOC109019927	-3.77241	9.77366e-19	3.04858e-16
LOC109019992	-3.32502	0.000993375	0.00663512
LOC109020011	-2.13798	0.000181653	0.00169936
LOC109020067	-1.57992	0.00215825	0.0121642
LOC109020103	-2.1152	0.0128321	0.0469526
LOC109020206	-1.77045	0.00937948	0.0369755
LOC109020264	-1.61929	0.00537411	0.0243568
LOC109020310	-1.29396	6.75603e-05	0.000761936
LOC109020369	-1.10867	8.70513e-05	0.000936005
LOC109020410	-1.07425	0.000121215	0.00122181
LOC109020427	-1.66117	0.000111266	0.00113815
LOC109020484	-1.28506	0.00136709	0.00853306
LOC109020505	-2.04302	0.000599968	0.00445428
LOC109020507	-1.51609	0.00779093	0.0321725
LOC109020527	-1.77568	0.0105039	0.0403058
LOC109020552	-1.06874	0.00562622	0.0252481
LOC109020555	-2.22787	1.19671e-08	4.53923e-07
LOC109020600	-1.8236	0.000147995	0.00143888
LOC109020667	-1.00154	0.00219748	0.0123334
LOC109020687	-3.292	0.00123028	0.00782499
LOC109020737	-3.5374	0.000112039	0.00114503
LOC109020759	-3.42603	1.47467e-08	5.451e-07
LOC109020842	-3.19226	0.00229523	0.0127587
LOC109020913	-1.58072	0.00113319	0.0073512
LOC109020932	-1.75327	0.0111304	0.0421346
LOC109020947	-1.42348	0.00531356	0.0241641
LOC109021174	-1.49353	8.97436e-05	0.000959371
LOC109021185	-2.5807	9.51405e-06	0.000147672
LOC109021207	-1.66343	0.0132994	0.0482362
LOC109021249	-1.08304	0.00922668	0.036559
LOC109021331	-1.40849	0.00305882	0.0158546
LOC109021341	-1.42537	0.00290615	0.0152367
LOC109021356	-2.83838	8.5201e-05	0.00091988
LOC109021476	-1.16778	0.000295461	0.00252539
LOC109021499	-1.35532	5.32843e-06	8.98729e-05
LOC109021529	-1.33812	0.0011022	0.00718706
LOC109021534	-1.01456	2.28918e-05	0.00031045
LOC109021590	-1.94787	2.15348e-11	1.72052e-09
LOC109021613	-2.8417	0.000211079	0.00193022
LOC109021641	-1.80528	0.00215361	0.0121501
LOC109021681	-1.04562	0.0116219	0.0435175
LOC109021705	-1.28805	0.000137761	0.00135851
LOC109021833	-2.18324	0.00854908	0.0344535
LOC109021883	-1.05403	0.00163416	0.00979723
LOC109021893	-1.53759	5.18915e-05	0.000608429
LOC109021950	-2.3747	1.45127e-06	2.99595e-05
LOC109022003	-1.24707	0.000306728	0.00260701
LOC109022007	-1.23998	0.00350454	0.0176233
LOC109022010	-1.09804	0.00236513	0.013059
LOC109022019	-2.10675	0.00786653	0.0324201
LOC109022064	-1.29657	0.00503424	0.0231528
LOC109022093	-1.62043	0.00583786	0.0258778
LOC109022209	-1.64667	0.000460314	0.00358705
LOC109022214	-1.00757	0.00686809	0.0291875
LOC109022238	-5.91694	1.91387e-06	3.78289e-05
LOC118343748	-1.75753	0.000101906	0.00105664
LOC118343753	-3.6201	0.000650812	0.0047463
LOC118343786	-1.46975	0.000612145	0.00452257
LOC118343946	-1.51206	0.000757528	0.00535348
LOC118343978	-1.19089	0.000379584	0.00307803
LOC118344182	-1.15723	0.000146565	0.0014268
LOC118344424	-6.54997	5.90507e-05	0.000677714
LOC118344499	-4.56961	0.00968455	0.0378945
LOC118344842	-2.28137	9.94682e-05	0.001038
LOC118344854	-2.36538	0.00190456	0.011063
LOC118345303	-3.31059	5.24622e-10	2.9939e-08
LOC118345381	-1.46435	0.0130287	0.0475347
LOC118347638	-1.06543	0.00713275	0.0300695
LOC118348060	-1.80747	6.3444e-05	0.000721949
LOC118348288	-1.13606	0.00460148	0.02163
LOC118348483	-2.05368	0.0033898	0.0171753
LOC118348671	-1.36139	0.00570028	0.0254451
LOC118348872	-2.33393	0.000383705	0.00310482
LOC118348972	-1.44143	8.41958e-05	0.000910322
LOC118349052	-1.22611	0.0072816	0.0305345
LOC118349269	-1.89542	0.00250787	0.0136456
LOC118349302	-2.7518	0.000981239	0.00657529
LOC118349453	-2.1698	0.00102919	0.00684623
LOC118349491	-1.49146	2.46119e-05	0.000329268
LOC118349595	-2.08367	0.000699041	0.00501486
LOC118349596	-1.48617	2.59244e-11	2.02852e-09
LOC118349605	-1.62607	0.00617819	0.0270221
LOC118349827	-1.65644	4.51364e-10	2.60869e-08
LOC118349857	-1.69352	0.00401901	0.0195582
novel.171	-4.62445	0.0002802	0.00241673
novel.1019	-1.5149	7.20208e-06	0.000116289
novel.1163	-1.66425	0.000836518	0.00580186
novel.925	-1.60268	8.73986e-05	0.000937826
novel.852	-3.64753	0.00810243	0.0331225
novel.873	-1.63594	0.00916905	0.0363917
novel.862	-1.50383	9.80581e-06	0.000150966
novel.767	-2.19982	0.012264	0.0453567
novel.902	-1.26318	0.00144836	0.00892666
novel.857	-1.02243	4.86183e-09	2.07699e-07
novel.575	-2.0324	0.00275152	0.0145906
novel.334	-1.09879	0.000374753	0.00305081
novel.643	-4.19693	0.00211949	0.0120052
novel.1673	-1.34479	0.00474238	0.0221415
novel.1672	-1.44601	0.00193405	0.0111816
novel.1238	-1.98334	0.00438474	0.0208461
novel.169	-1.15558	0.00221507	0.0124138
novel.783	-4.40849	0.000486768	0.00375695
novel.1487	-2.24461	5.49853e-06	9.21956e-05
novel.1329	-1.20087	0.00610698	0.0267724
novel.1373	-2.27964	0.00971075	0.037956
novel.1164	-1.70623	0.00165729	0.00990457
novel.1324	-1.19718	9.45998e-06	0.000147033
novel.942	-3.22159	8.66534e-07	1.93252e-05
novel.945	-2.07139	8.67805e-06	0.000136558
novel.1197	-2.98486	0.00340138	0.0172225
novel.205	-1.92302	3.73628e-09	1.64555e-07
novel.471	-1.6952	3.19615e-07	8.13145e-06
novel.503	-3.37337	0.000290016	0.00248726
novel.951	-1.66367	9.31344e-14	1.27496e-11
novel.952	-1.40687	4.97642e-05	0.000587723
novel.1424	-4.0473	0.00506997	0.0232796
novel.116	-2.97309	0.000142919	0.00140029
novel.483	-4.74346	7.18679e-05	0.000803354
novel.1127	-1.52509	0.00639778	0.027743
novel.350	-1.43075	0.00993808	0.0386095
novel.864	-1.50644	0.0104428	0.0401319
novel.137	-1.05602	0.00433527	0.0206991
novel.1347	-5.47335	0.000257573	0.00226533
novel.220	-4.0447	0.00831042	0.0337908
novel.1477	-2.47658	1.03233e-09	5.31816e-08
novel.1412	-1.54727	0.00503032	0.0231442
novel.1304	-2.56568	4.39343e-17	1.09932e-14
novel.326	-1.21558	0.00219703	0.0123334
novel.837	-1.35279	0.00534106	0.0242601
novel.1662	-2.24875	0.00052914	0.00403365
novel.105	-2.49301	0.00168582	0.0100408
novel.195	-2.0617	0.00973972	0.038027
novel.288	-1.02891	0.00963451	0.0377651
novel.566	-1.1376	9.74741e-05	0.00102422
novel.1398	-8.13348	0.000654911	0.00476846
novel.1284	-2.52137	0.0105261	0.0403567
novel.197	-1.87019	0.00325906	0.0166686
novel.1421	-1.15206	0.000188552	0.00175249
novel.606	-1.92496	7.27778e-09	2.98049e-07
novel.605	-1.44472	5.56245e-06	9.30617e-05
novel.1083	-1.72195	0.000210462	0.00192536
novel.623	-1.63357	2.9124e-06	5.32225e-05
novel.50	-2.47746	6.76233e-07	1.5522e-05
novel.423	-1.95624	3.47981e-05	0.000434435
novel.1523	-3.17298	0.000360871	0.00295896
novel.1376	-2.80723	0.00389777	0.0191071
novel.1201	-1.00716	0.00863075	0.034709
novel.806	-3.03358	0.00107096	0.00704586
novel.1602	-3.33899	1.92255e-06	3.79559e-05
novel.217	-2.14316	3.22224e-05	0.000408293
novel.817	-1.46609	0.00046532	0.00361862
novel.1328	-1.71113	0.014002	0.0499882
novel.1683	-3.28912	0.00146478	0.00898519
novel.1299	-3.35017	0.00364722	0.0181405
novel.1671	-2.06244	0.000102096	0.00105717
novel.674	-2.23588	9.92136e-05	0.00103708
novel.1171	-2.13521	0.00146074	0.00897489
novel.1712	-6.5768	0.0123795	0.0457007
novel.1210	-1.02962	0.00424272	0.0203898
novel.1316	-1.08447	0.00253385	0.0137502
novel.498	-6.54011	1.98733e-11	1.61037e-09
novel.810	-2.52399	9.86647e-05	0.00103292
novel.525	-7.55762	1.59474e-05	0.000228811
novel.440	-1.4743	0.00692857	0.0294006
novel.1136	-1.84752	0.000852597	0.00588114
novel.1654	-1.46402	0.000902801	0.00615657
novel.255	-1.26667	0.00264229	0.0141932
novel.1595	-7.3969	0.00273491	0.0145398
novel.66	-1.82757	0.00303952	0.0157833
novel.667	-1.60785	5.94057e-07	1.38878e-05
novel.113	-1.70075	0.00318424	0.0163521
novel.224	-2.13137	0.00875364	0.0350978
novel.311	-1.69349	0.00153697	0.00931271
novel.1627	-1.17957	0.0121258	0.0450045
novel.532	-2.04112	0.00582746	0.0258607
novel.492	-4.23794	0.00503296	0.0231516
novel.1516	-1.34069	0.00119852	0.00767661
novel.1090	-4.80069	3.86761e-05	0.000475003
novel.1129	-1.70576	0.000790475	0.00553989
novel.1122	-4.12705	6.1378e-06	0.000101716
novel.1342	-1.76948	7.60623e-05	0.000841973
novel.475	-1.61355	0.00730863	0.0305994
novel.1392	-1.861	0.00154589	0.0093617
novel.546	-1.08534	0.00045898	0.00358033

## Sheet: 0h vs 36h 
	log2FoldChange	pvalue	padj
LOC108979030	-1.30423	0.000280532	0.0023393
LOC108979098	-1.10789	1.83067e-05	0.000230984
LOC108979119	-2.17994	4.84388e-17	5.58834e-15
LOC108979171	-1.14449	0.0048743	0.0236873
LOC108979263	-2.34569	0.00943029	0.0397098
LOC108979287	-1.16136	0.000169567	0.00154256
LOC108979303	-2.4217	7.02732e-09	2.16864e-07
LOC108979307	-3.57148	6.18326e-22	1.21496e-19
LOC108979342	-1.65835	0.000212834	0.00186453
LOC108979403	-1.5711	0.000750108	0.00526856
LOC108979408	-1.52842	0.0116989	0.046892
LOC108979498	-2.60438	5.51953e-06	8.18542e-05
LOC108979502	-1.01997	0.000638083	0.0046159
LOC108979516	-1.74311	0.00127223	0.00812184
LOC108979655	-2.5539	0.00221193	0.0126717
LOC108979713	-1.35094	1.1345e-06	2.06329e-05
LOC108979806	-4.25982	7.53931e-17	8.4384e-15
LOC108979896	-3.46876	2.93678e-44	3.30344e-41
LOC108979898	-1.23067	9.13311e-16	8.8947e-14
LOC108979936	-1.55768	0.00692112	0.0311908
LOC108979943	-1.92811	0.000190105	0.00169387
LOC108979998	-1.66079	5.07229e-09	1.61402e-07
LOC108980031	-1.52625	0.000436412	0.00337039
LOC108980034	-1.98323	0.000293086	0.0024243
LOC108980062	-1.60835	7.38987e-29	3.13679e-26
LOC108980085	-1.54664	2.45904e-05	0.000297905
LOC108980111	-1.21051	9.98837e-11	4.61414e-09
LOC108980112	-3.11502	8.64967e-07	1.61755e-05
LOC108980213	-1.18214	2.78858e-07	5.90721e-06
LOC108980247	-1.07229	3.95739e-09	1.2978e-07
LOC108980315	-1.62353	0.000509094	0.00383945
LOC108980327	-1.55501	7.89435e-12	4.49618e-10
LOC108980328	-1.0743	2.94202e-07	6.1727e-06
LOC108980357	-1.44004	1.48903e-05	0.000193523
LOC108980360	-2.96965	3.00949e-06	4.81198e-05
LOC108980372	-1.90356	5.91659e-05	0.000632932
LOC108980402	-2.81195	0.00405028	0.0205177
LOC108980516	-1.4081	3.6259e-08	9.61933e-07
LOC108980524	-5.05837	8.34136e-09	2.54276e-07
LOC108980606	-4.7114	3.76133e-23	8.81443e-21
LOC108980615	-1.0743	0.00219711	0.0126093
LOC108980616	-1.65129	1.97564e-07	4.3746e-06
LOC108980636	-3.14992	2.25096e-05	0.000275666
LOC108980655	-2.72178	6.11876e-05	0.000650845
LOC108980667	-3.82679	1.76862e-82	1.32629e-78
LOC108980863	-1.16212	0.00170676	0.0103051
LOC108980866	-3.01338	2.80718e-31	1.46868e-28
LOC108980942	-1.34064	2.16401e-07	4.72199e-06
LOC108980979	-1.47684	0.00160001	0.00978836
LOC108981063	-1.3435	0.000544427	0.00404624
LOC108981121	-4.6372	5.04812e-12	2.91199e-10
LOC108981140	-3.12635	1.52278e-19	2.34644e-17
LOC108981190	-1.61195	4.86517e-06	7.36552e-05
LOC108981193	-1.70929	6.68534e-05	0.000701719
LOC108981195	-1.77677	0.00494082	0.0239113
LOC108981205	-1.52367	0.0019501	0.0114877
LOC108981215	-1.15958	0.0027807	0.0151765
LOC108981227	-1.99758	7.28999e-05	0.000756392
LOC108981264	-1.40098	1.70525e-08	4.90053e-07
LOC108981268	-1.5794	2.22949e-05	0.000273185
LOC108981368	-1.6799	8.83693e-13	5.68013e-11
LOC108981369	-1.08364	1.03175e-07	2.45363e-06
LOC108981615	-1.60978	0.00433598	0.0216482
LOC108981743	-1.83095	0.000211011	0.00185
LOC108981944	-1.09635	0.000312077	0.00255116
LOC108982044	-1.21127	0.00186592	0.01109
LOC108982056	-1.0517	0.000126178	0.00120536
LOC108982099	-1.48637	1.15453e-05	0.000155997
LOC108982100	-1.15962	0.00123507	0.00795233
LOC108982103	-3.11095	4.4706e-11	2.20796e-09
LOC108982143	-4.14154	3.16588e-71	1.78057e-67
LOC108982154	-1.06446	0.000117502	0.00113472
LOC108982204	-1.29502	0.000484027	0.00367009
LOC108982292	-3.6232	3.36503e-08	8.96955e-07
LOC108982304	-1.86348	3.00173e-05	0.000355702
LOC108982322	-1.40725	1.22369e-05	0.000163865
LOC108982458	-1.04126	0.00334046	0.0176017
LOC108982563	-1.63056	0.000121317	0.00116436
LOC108982575	-2.82214	2.53979e-09	8.67034e-08
LOC108982577	-1.12289	0.00088673	0.00605058
LOC108982635	-1.31424	8.97884e-11	4.18213e-09
LOC108982657	-1.45856	0.000974109	0.00653775
LOC108982679	-3.17999	1.19441e-08	3.54495e-07
LOC108982686	-1.35257	1.57647e-07	3.58342e-06
LOC108982690	-1.36114	0.0126403	0.0498368
LOC108982697	-1.47636	4.257e-06	6.55508e-05
LOC108982804	-1.69695	0.0032219	0.0171071
LOC108983012	-5.38014	4.67814e-54	1.05244e-50
LOC108983028	-1.18465	0.00134931	0.00852203
LOC108983111	-1.14989	0.000390481	0.00306727
LOC108983132	-1.76894	5.68908e-15	5.05878e-13
LOC108983184	-1.50304	2.1943e-07	4.77881e-06
LOC108983207	-1.48187	0.00016721	0.00152714
LOC108983220	-1.26642	0.0119216	0.0475868
LOC108983286	-2.0929	0.00106635	0.00703921
LOC108983293	-2.58622	3.14635e-10	1.34314e-08
LOC108983347	-10.5406	3.03924e-14	2.44192e-12
LOC108983349	-1.19134	7.29259e-05	0.000756392
LOC108983350	-5.95593	3.00917e-20	4.9056e-18
LOC108983369	-1.60019	0.00198455	0.011663
LOC108983400	-2.82877	2.04272e-09	7.08089e-08
LOC108983418	-1.57275	0.000259907	0.00219837
LOC108983452	-3.44676	2.47967e-07	5.3332e-06
LOC108983467	-2.14231	1.58594e-19	2.42714e-17
LOC108983487	-2.22057	3.11276e-12	1.838e-10
LOC108983492	-1.12563	5.57064e-08	1.41928e-06
LOC108983535	-1.1607	0.0122257	0.0484998
LOC108983546	-2.52932	5.30472e-31	2.652e-28
LOC108983560	-3.04486	1.48034e-05	0.00019295
LOC108983585	-2.11462	0.000109189	0.00106708
LOC108983610	-1.00062	0.0061255	0.0283317
LOC108983659	-2.71374	3.94457e-08	1.03912e-06
LOC108983684	-1.33929	5.39629e-09	1.69791e-07
LOC108983914	-1.21662	0.000114722	0.00111246
LOC108983918	-4.97288	1.32114e-05	0.000175452
LOC108983931	-1.89167	6.30025e-18	8.00772e-16
LOC108983946	-1.03622	0.00357109	0.0185797
LOC108984014	-1.00621	3.68338e-05	0.000425604
LOC108984044	-2.30643	0.00980664	0.0409162
LOC108984062	-1.83492	0.00177418	0.0106366
LOC108984093	-1.02793	2.23051e-07	4.84362e-06
LOC108984094	-1.61061	0.000117523	0.00113472
LOC108984105	-1.67724	0.00812427	0.0352841
LOC108984116	-3.07884	2.10826e-05	0.000260458
LOC108984158	-2.22863	0.000869054	0.00595526
LOC108984224	-1.2606	0.00026784	0.0022534
LOC108984240	-2.99414	0.00105851	0.00700183
LOC108984255	-1.89924	0.000390072	0.0030662
LOC108984282	-1.23451	0.000452659	0.00347203
LOC108984327	-1.61006	7.47542e-17	8.40873e-15
LOC108984357	-4.4733	0.000255436	0.0021685
LOC108984364	-1.41503	7.64653e-09	2.34685e-07
LOC108984429	-1.03668	0.000657566	0.00473536
LOC108984436	-1.63698	1.1798e-10	5.36201e-09
LOC108984460	-1.70692	8.16784e-05	0.000835996
LOC108984487	-1.83211	0.00829462	0.0359269
LOC108984518	-1.76944	0.000104686	0.00103069
LOC108984567	-1.37224	0.000180967	0.00163044
LOC108984593	-1.11029	0.011311	0.0456437
LOC108984596	-1.29788	0.000688847	0.00490256
LOC108984602	-1.42753	9.59714e-11	4.44253e-09
LOC108984614	-1.26962	9.19763e-05	0.000927057
LOC108984668	-2.29883	5.82893e-07	1.14128e-05
LOC108984672	-1.09801	1.21458e-06	2.17899e-05
LOC108984750	-2.55838	2.39368e-05	0.000290928
LOC108984773	-1.73529	2.71832e-06	4.3964e-05
LOC108984885	-1.01694	1.99238e-07	4.403e-06
LOC108984899	-1.74514	0.00465261	0.0228487
LOC108984941	-2.44731	0.000171563	0.00155757
LOC108984970	-1.82787	0.000118267	0.00113849
LOC108985117	-2.41635	6.99601e-06	0.00010128
LOC108985133	-1.16895	0.00335337	0.017647
LOC108985161	-1.413	1.41696e-05	0.000185983
LOC108985200	-2.9006	1.28295e-07	2.9887e-06
LOC108985234	-1.3343	0.00170086	0.0102744
LOC108985333	-1.6796	4.34016e-09	1.40351e-07
LOC108985393	-2.22844	2.5256e-12	1.52328e-10
LOC108985395	-1.30779	9.30736e-05	0.00093602
LOC108985400	-1.09422	0.00231885	0.0131403
LOC108985450	-1.59348	4.86736e-10	1.98013e-08
LOC108985452	-1.63418	0.00180872	0.0108163
LOC108985476	-2.85193	2.10753e-06	3.52173e-05
LOC108985505	-1.86878	8.77261e-11	4.09455e-09
LOC108985527	-2.11965	6.22643e-09	1.93208e-07
LOC108985596	-1.64898	0.000710727	0.00503122
LOC108985631	-1.58359	2.11633e-06	3.53198e-05
LOC108985720	-1.04025	0.000573972	0.00421844
LOC108985729	-1.22218	0.00262988	0.014547
LOC108985730	-1.58029	9.86941e-09	2.95255e-07
LOC108985740	-2.68777	2.26541e-06	3.74743e-05
LOC108985758	-2.04417	0.00274517	0.015028
LOC108985782	-2.6939	8.71422e-27	3.06318e-24
LOC108985821	-3.54357	0.00373627	0.0192661
LOC108985830	-1.26583	0.0122952	0.0487081
LOC108985832	-1.05478	0.000126675	0.00120901
LOC108985855	-1.21766	1.3416e-08	3.9557e-07
LOC108985957	-1.26426	2.49313e-18	3.42e-16
LOC108985965	-2.28653	6.55528e-14	5.01613e-12
LOC108985974	-3.08989	2.29265e-16	2.4797e-14
LOC108985982	-1.78139	9.13313e-06	0.000127382
LOC108985996	-1.36259	0.000110101	0.0010746
LOC108986046	-1.35735	0.000723383	0.00510475
LOC108986081	-2.7875	8.02449e-23	1.8235e-20
LOC108986207	-1.15758	9.24329e-09	2.78003e-07
LOC108986208	-2.19548	7.2063e-06	0.000103724
LOC108986261	-3.29371	0.00117923	0.00764751
LOC108986287	-2.01919	0.00301647	0.0161999
LOC108986327	-2.96932	4.89223e-11	2.40307e-09
LOC108986328	-1.24477	0.000550953	0.00408344
LOC108986331	-1.61065	5.0156e-07	9.9794e-06
LOC108986427	-1.46798	8.64442e-06	0.000121318
LOC108986561	-4.7772	6.02239e-09	1.8813e-07
LOC108986618	-1.39263	5.41763e-05	0.000593213
LOC108986638	-3.9201	5.28724e-07	1.04431e-05
LOC108986645	-2.92489	0.00596908	0.0277337
LOC108986654	-1.13916	0.00878095	0.0375559
LOC108986693	-1.03379	9.83262e-05	0.000980516
LOC108986730	-1.12373	5.46664e-06	8.12707e-05
LOC108986779	-1.73397	6.7846e-05	0.000710252
LOC108986854	-1.79334	3.94437e-10	1.63118e-08
LOC108986868	-1.45138	1.04238e-10	4.7858e-09
LOC108986922	-2.84424	0.000201496	0.00177906
LOC108986947	-2.00825	0.00421966	0.0211944
LOC108987006	-1.26961	7.01104e-06	0.000101432
LOC108987030	-1.54666	0.000138605	0.00130142
LOC108987033	-2.15524	0.000433203	0.00334906
LOC108987087	-1.34806	6.78999e-05	0.000710486
LOC108987103	-1.26016	0.00915617	0.0388141
LOC108987141	-2.0239	0.00902202	0.038361
LOC108987147	-1.19966	1.4242e-08	4.17735e-07
LOC108987152	-1.7579	3.91894e-06	6.06775e-05
LOC108987154	-1.40065	5.38253e-09	1.69595e-07
LOC108987180	-1.66451	8.14192e-08	1.99097e-06
LOC108987221	-1.87208	0.00055476	0.00410437
LOC108987396	-1.28012	4.09975e-05	0.000468183
LOC108987417	-3.86613	4.20627e-12	2.44518e-10
LOC108987546	-1.96168	0.0014147	0.00887768
LOC108987614	-1.65714	1.05472e-07	2.5056e-06
LOC108987720	-2.60893	0.000349959	0.00280555
LOC108987731	-3.03442	0.000107818	0.00105828
LOC108987740	-4.64835	6.34609e-05	0.000670587
LOC108987766	-1.37291	0.00587332	0.0274019
LOC108987773	-2.50222	3.14266e-49	5.4385e-46
LOC108987795	-4.23708	4.52393e-14	3.55856e-12
LOC108987866	-1.92172	0.00988898	0.0411681
LOC108987880	-1.29891	0.000191069	0.00169968
LOC108987884	-1.16791	2.82968e-09	9.55687e-08
LOC108987891	-4.05294	3.08654e-18	4.15795e-16
LOC108987898	-1.78517	1.03934e-05	0.000143184
LOC108987950	-1.48176	0.00726204	0.0323769
LOC108988024	-2.46696	0.005894	0.0274699
LOC108988037	-3.34003	8.96698e-09	2.71508e-07
LOC108988072	-1.2021	0.005197	0.0248707
LOC108988099	-1.36823	5.99277e-22	1.20374e-19
LOC108988109	-1.51483	0.00253898	0.014114
LOC108988117	-1.3532	4.15152e-05	0.000472655
LOC108988119	-2.41887	0.00984057	0.0410197
LOC108988125	-2.29903	0.00197252	0.0116076
LOC108988182	-1.56981	7.31855e-10	2.82411e-08
LOC108988192	-1.51051	0.00304004	0.0162954
LOC108988201	-1.63476	9.34702e-18	1.17475e-15
LOC108988205	-1.61876	3.72371e-14	2.94973e-12
LOC108988217	-2.05782	1.14266e-22	2.52024e-20
LOC108988258	-3.47159	8.00045e-08	1.96913e-06
LOC108988277	-3.52893	3.08409e-06	4.91032e-05
LOC108988289	-4.81772	1.91193e-42	1.95512e-39
LOC108988337	-2.94848	2.91483e-21	5.3313e-19
LOC108988339	-3.12053	0.00165228	0.0100545
LOC108988350	-1.1406	0.00152469	0.00941044
LOC108988356	-1.02931	0.00516485	0.0247642
LOC108988401	-1.25206	0.000242272	0.00207634
LOC108988409	-1.21012	0.000102072	0.00100805
LOC108988523	-1.23162	0.000224456	0.00194589
LOC108988535	-1.49284	3.70063e-15	3.35698e-13
LOC108988549	-1.22766	1.56135e-05	0.000201524
LOC108988555	-2.1372	0.0015606	0.00958998
LOC108988580	-2.46476	0.0110081	0.044711
LOC108988798	-1.03261	1.10773e-05	0.000151327
LOC108988799	-1.09758	2.00532e-06	3.37424e-05
LOC108988803	-1.83784	1.28261e-10	5.81752e-09
LOC108988905	-1.61688	0.00492239	0.0238456
LOC108988916	-4.7595	7.28215e-68	3.27653e-64
LOC108988943	-1.04462	0.000289318	0.00239734
LOC108988950	-1.47348	1.71729e-07	3.85567e-06
LOC108988952	-2.20041	5.78282e-05	0.000623365
LOC108988962	-4.21782	1.14484e-13	8.47223e-12
LOC108989052	-1.37031	0.00198619	0.0116666
LOC108989131	-1.65637	4.35507e-06	6.68778e-05
LOC108989167	-1.40073	0.000670181	0.00480774
LOC108989268	-1.76816	0.00734869	0.0326275
LOC108989290	-4.97282	2.70295e-06	4.3747e-05
LOC108989314	-1.22999	0.0044394	0.0220334
LOC108989345	-1.7204	1.74906e-05	0.000222058
LOC108989396	-1.03353	0.00627983	0.0288734
LOC108989413	-1.33491	0.00371935	0.0192134
LOC108989416	-2.19167	1.52105e-10	6.83014e-09
LOC108989436	-2.20192	0.000149985	0.00139086
LOC108989456	-1.63053	1.69561e-06	2.9186e-05
LOC108989459	-1.16803	0.000899034	0.00612154
LOC108989460	-2.75624	0.00114333	0.00745336
LOC108989479	-2.12927	5.69264e-07	1.11752e-05
LOC108989518	-1.1486	0.0106639	0.0436255
LOC108989546	-2.2776	0.00140679	0.00883297
LOC108989597	-1.12096	1.70309e-06	2.92924e-05
LOC108989661	-1.05162	0.000962476	0.00647319
LOC108989662	-1.29872	0.000143205	0.00134014
LOC108989692	-2.38493	1.5248e-13	1.08424e-11
LOC108989714	-1.90008	2.48081e-11	1.27422e-09
LOC108989718	-2.32806	3.97781e-15	3.59393e-13
LOC108989734	-1.01481	0.000266613	0.00224527
LOC108989736	-2.36529	3.38507e-29	1.49321e-26
LOC108989741	-2.29494	0.000230039	0.00199045
LOC108989777	-2.44096	0.00917961	0.0388915
LOC108989833	-1.48826	8.96476e-10	3.41252e-08
LOC108989843	-3.03391	1.55656e-06	2.71446e-05
LOC108989939	-1.1801	0.00110749	0.00726388
LOC108989941	-1.18337	7.17907e-05	0.000747028
LOC108989979	-1.38382	8.61113e-25	2.5159e-22
LOC108989984	-2.18129	5.53009e-08	1.41058e-06
LOC108989990	-1.84813	1.02418e-15	9.88886e-14
LOC108989995	-1.50696	0.00416708	0.0209936
LOC108990026	-2.51286	2.12452e-06	3.54302e-05
LOC108990113	-1.88446	2.02787e-11	1.05849e-09
LOC108990149	-1.20544	1.63612e-05	0.00020997
LOC108990166	-1.46531	4.72617e-05	0.000527927
LOC108990226	-6.54525	1.78805e-06	3.04972e-05
LOC108990238	-6.96117	7.63127e-06	0.000109073
LOC108990241	-1.25487	1.10693e-06	2.01967e-05
LOC108990247	-1.07806	8.62831e-05	0.000876744
LOC108990249	-1.70525	1.72889e-06	2.95778e-05
LOC108990263	-1.21458	0.00473457	0.0231854
LOC108990276	-1.51337	0.000512971	0.00386481
LOC108990335	-2.12863	0.00023762	0.00204348
LOC108990403	-1.25698	0.000221564	0.00192751
LOC108990475	-2.32736	0.00302731	0.0162465
LOC108990568	-2.10531	0.0100161	0.0415666
LOC108990586	-1.81073	1.35525e-06	2.40261e-05
LOC108990651	-1.08704	1.67015e-07	3.76487e-06
LOC108990654	-2.65373	1.68296e-06	2.90126e-05
LOC108990760	-2.02712	1.5635e-23	3.86528e-21
LOC108990792	-1.1953	0.00853847	0.0367706
LOC108990827	-1.36748	0.00874068	0.0374194
LOC108990859	-1.46041	0.00647375	0.0296016
LOC108990913	-1.6776	2.5367e-09	8.67034e-08
LOC108990951	-2.36026	0.00306836	0.0164316
LOC108991039	-2.32654	2.10522e-06	3.52128e-05
LOC108991186	-1.19459	0.00470346	0.0230632
LOC108991195	-2.96376	0.00281903	0.0153447
LOC108991206	-1.34107	5.24325e-09	1.66137e-07
LOC108991263	-1.11861	0.00664812	0.0302759
LOC108991268	-2.37496	1.11682e-08	3.32341e-07
LOC108991339	-1.40165	2.10149e-05	0.000260023
LOC108991350	-1.26609	1.8987e-08	5.37972e-07
LOC108991379	-1.45197	0.00568202	0.02672
LOC108991442	-2.8873	4.52066e-35	2.99121e-32
LOC108991479	-1.55205	2.08295e-17	2.51936e-15
LOC108991536	-1.02427	0.00297765	0.0160182
LOC108991542	-3.00301	8.75499e-16	8.60091e-14
LOC108991590	-1.027	7.24745e-06	0.000104183
LOC108991609	-1.87358	0.00449464	0.0222526
LOC108991653	-1.31992	0.00492914	0.023868
LOC108991666	-1.20801	0.00730748	0.0325163
LOC108991760	-1.49613	5.42348e-13	3.57807e-11
LOC108991778	-1.05546	0.0111433	0.045137
LOC108991780	-1.73907	0.00090711	0.00616347
LOC108991817	-1.11488	0.0100295	0.0416054
LOC108991862	-1.41411	0.0125795	0.0496582
LOC108991877	-1.91121	5.12738e-05	0.000565378
LOC108991881	-6.49189	5.44586e-19	8.06023e-17
LOC108991900	-1.09902	0.000314669	0.00256955
LOC108991907	-1.5127	0.000579976	0.00425562
LOC108991931	-1.59056	3.47774e-05	0.000403501
LOC108991955	-5.33173	6.14482e-30	2.82122e-27
LOC108991975	-2.10471	6.4905e-27	2.38431e-24
LOC108991986	-1.27272	0.00123307	0.00794624
LOC108991987	-4.70868	1.85927e-31	9.95903e-29
LOC108991996	-1.05644	6.14814e-08	1.54888e-06
LOC108992026	-3.30534	6.07149e-28	2.39632e-25
LOC108992036	-1.84097	0.00116941	0.00759477
LOC108992039	-1.78409	8.08503e-07	1.5272e-05
LOC108992098	-1.37724	0.000222957	0.00193588
LOC108992117	-1.24848	0.00193218	0.011406
LOC108992179	-1.81658	0.00789556	0.0345107
LOC108992206	-1.5967	4.95282e-07	9.86924e-06
LOC108992212	-1.00163	1.81878e-09	6.37336e-08
LOC108992241	-1.68883	1.02985e-05	0.000142051
LOC108992308	-1.00928	0.0070515	0.0316768
LOC108992350	-1.39767	0.00495235	0.0239546
LOC108992480	-1.15093	0.00104281	0.00692105
LOC108992543	-1.31274	9.06155e-07	1.68756e-05
LOC108992642	-3.31287	4.71857e-42	4.61538e-39
LOC108992686	-1.08982	1.87783e-05	0.000236141
LOC108992693	-3.10779	1.1854e-13	8.71501e-12
LOC108992748	-2.50078	1.09686e-10	5.00527e-09
LOC108992749	-2.40175	1.91591e-06	3.24382e-05
LOC108992784	-2.05227	2.69011e-15	2.4803e-13
LOC108992878	-1.07014	0.0105113	0.043136
LOC108992879	-1.07324	2.29501e-07	4.95497e-06
LOC108992882	-1.3387	0.00872068	0.0373622
LOC108992888	-1.58006	0.000213235	0.00186659
LOC108992919	-1.46717	2.05849e-05	0.000255355
LOC108992975	-4.3008	1.02687e-09	3.85667e-08
LOC108992977	-1.01861	6.58076e-07	1.26861e-05
LOC108992980	-1.04999	0.00652713	0.0297737
LOC108993006	-1.03199	0.000349718	0.00280485
LOC108993032	-2.80931	1.91854e-06	3.24523e-05
LOC108993039	-1.52402	7.43585e-05	0.00076877
LOC108993092	-1.34769	0.00285866	0.0155041
LOC108993104	-1.76861	4.91342e-06	7.43358e-05
LOC108993110	-1.30332	0.000132157	0.00125185
LOC108993126	-1.12418	0.000516515	0.0038837
LOC108993129	-1.32944	5.96645e-05	0.000637356
LOC108993195	-2.16702	6.16622e-09	1.91604e-07
LOC108993197	-1.13056	2.98555e-08	8.06315e-07
LOC108993199	-2.70065	4.6929e-06	7.1287e-05
LOC108993213	-2.61358	1.13669e-11	6.26768e-10
LOC108993230	-1.61943	2.08793e-06	3.49657e-05
LOC108993246	-1.98566	0.000728005	0.00513254
LOC108993254	-1.08339	0.000105144	0.00103475
LOC108993277	-2.42083	1.33033e-26	4.60439e-24
LOC108993279	-1.18184	0.00223387	0.0127605
LOC108993282	-1.31711	0.00159655	0.00977455
LOC108993291	-1.70068	0.000709256	0.00502397
LOC108993299	-2.30573	7.98551e-06	0.000113272
LOC108993305	-3.13871	1.16546e-06	2.10936e-05
LOC108993332	-1.00681	0.0108105	0.0440346
LOC108993365	-4.0717	4.91716e-11	2.41005e-09
LOC108993380	-3.13966	0.000239757	0.00205949
LOC108993381	-1.10123	3.87071e-07	7.91631e-06
LOC108993413	-2.35482	0.000742654	0.00522272
LOC108993423	-1.30303	1.17509e-10	5.35141e-09
LOC108993428	-2.16522	1.47443e-05	0.000192403
LOC108993540	-1.9066	0.000165591	0.0015149
LOC108993577	-1.05188	0.0080006	0.0348885
LOC108993584	-1.09813	0.00106758	0.00703979
LOC108993635	-1.71182	0.00972026	0.0406236
LOC108993701	-1.84278	0.000988497	0.0066135
LOC108993723	-1.89205	0.000138428	0.0013003
LOC108993773	-1.99685	1.06435e-05	0.000146072
LOC108993798	-3.95785	1.332e-06	2.36511e-05
LOC108994067	-1.36426	1.67682e-05	0.00021446
LOC108994079	-1.51041	0.00103313	0.0068663
LOC108994108	-1.24201	3.91177e-07	7.97852e-06
LOC108994150	-1.11196	2.47251e-05	0.000299215
LOC108994151	-1.03824	3.84946e-08	1.01764e-06
LOC108994159	-1.18877	0.00565942	0.026639
LOC108994181	-1.04469	2.16815e-08	6.03673e-07
LOC108994202	-1.32909	0.00810924	0.0352272
LOC108994254	-3.08094	0.00052961	0.00395835
LOC108994289	-1.27606	0.000270165	0.00226703
LOC108994400	-1.27093	0.000496323	0.00375068
LOC108994416	-1.9235	1.07153e-07	2.53749e-06
LOC108994427	-2.87429	6.17444e-07	1.20532e-05
LOC108994430	-3.42823	3.89794e-11	1.94439e-09
LOC108994449	-2.62676	5.53106e-05	0.00060287
LOC108994553	-1.4117	0.000437362	0.00337657
LOC108994557	-1.223	2.60419e-05	0.000313464
LOC108994579	-2.04727	1.82651e-11	9.64579e-10
LOC108994584	-1.14671	0.00751034	0.0332032
LOC108994646	-1.93325	7.79169e-08	1.92626e-06
LOC108994657	-1.7017	3.86829e-12	2.26039e-10
LOC108994689	-1.60726	0.00527412	0.0251585
LOC108994701	-1.20061	1.73309e-05	0.000220279
LOC108994706	-1.60294	9.89259e-15	8.52696e-13
LOC108994752	-1.45412	5.87279e-05	0.000630345
LOC108994791	-2.14591	0.000584477	0.00428584
LOC108994796	-1.55266	5.16146e-07	1.02216e-05
LOC108994802	-2.60079	1.50455e-12	9.42835e-11
LOC108994817	-1.55933	8.90322e-06	0.000124717
LOC108994822	-1.47445	0.00288748	0.0156341
LOC108994846	-2.37222	0.000210255	0.0018441
LOC108994916	-2.42771	1.51632e-05	0.000196501
LOC108994925	-3.6317	9.2316e-09	2.78003e-07
LOC108994927	-1.00435	3.17226e-10	1.35164e-08
LOC108994998	-1.63333	0.000130693	0.00124156
LOC108995034	-4.35556	3.0994e-16	3.22811e-14
LOC108995063	-1.26576	0.000806313	0.00560384
LOC108995101	-1.41076	0.00481237	0.0234947
LOC108995179	-2.13017	0.000461839	0.00353041
LOC108995229	-1.66155	0.000405449	0.00316715
LOC108995247	-2.58291	0.000344442	0.00276944
LOC108995258	-1.17841	1.11559e-05	0.000152053
LOC108995305	-3.22867	0.000559444	0.00413191
LOC108995318	-2.48989	1.30819e-06	2.33205e-05
LOC108995342	-2.22036	4.46423e-11	2.20796e-09
LOC108995356	-1.02472	0.00151153	0.00935745
LOC108995381	-1.54348	0.000598964	0.00436946
LOC108995388	-1.14183	5.1041e-05	0.000563707
LOC108995457	-1.09243	6.25983e-05	0.000663654
LOC108995494	-1.24791	0.0119024	0.0475274
LOC108995496	-2.7193	1.17836e-06	2.12757e-05
LOC108995549	-2.36673	1.40251e-15	1.29845e-13
LOC108995577	-1.24069	0.00479626	0.0234364
LOC108995605	-3.06584	0.00039977	0.00312713
LOC108995636	-1.48394	0.00234368	0.0132575
LOC108995663	-1.14984	5.4545e-06	8.12111e-05
LOC108995665	-1.45399	6.25347e-08	1.57014e-06
LOC108995729	-1.14932	1.15507e-06	2.09224e-05
LOC108995786	-2.29538	9.50572e-15	8.25676e-13
LOC108995791	-1.06571	1.57749e-09	5.61603e-08
LOC108995916	-1.57115	4.92644e-06	7.44826e-05
LOC108995943	-1.24963	0.00226563	0.0129038
LOC108995958	-1.19473	3.41765e-06	5.37295e-05
LOC108995964	-1.60942	5.90489e-05	0.000632583
LOC108995973	-2.09949	2.73906e-06	4.42359e-05
LOC108995986	-1.23863	1.87806e-06	3.18633e-05
LOC108996000	-1.2121	0.0119441	0.0476516
LOC108996009	-1.9163	5.01698e-07	9.9794e-06
LOC108996022	-1.8673	4.35871e-09	1.40686e-07
LOC108996038	-1.61358	6.76958e-05	0.00070901
LOC108996055	-3.26118	3.4242e-06	5.37949e-05
LOC108996076	-1.2016	0.000182847	0.00164278
LOC108996105	-3.07074	0.00775119	0.0340384
LOC108996110	-1.31525	0.0010952	0.00718541
LOC108996189	-4.63967	1.33877e-05	0.000176959
LOC108996277	-5.84049	9.5231e-05	0.000954304
LOC108996305	-4.48467	1.93631e-11	1.01562e-09
LOC108996331	-1.86584	8.39852e-08	2.04482e-06
LOC108996343	-3.65301	5.09056e-31	2.60278e-28
LOC108996362	-2.33509	1.21215e-13	8.85378e-12
LOC108996369	-1.42512	1.62324e-05	0.000208794
LOC108996372	-1.25782	1.59244e-06	2.76643e-05
LOC108996384	-1.14932	0.000474196	0.00361073
LOC108996427	-1.18056	0.000340395	0.00274083
LOC108996456	-1.34037	5.49908e-07	1.08425e-05
LOC108996463	-1.22068	0.000171946	0.00155997
LOC108996469	-1.42935	2.06171e-07	4.52951e-06
LOC108996489	-1.30761	0.000112521	0.00109443
LOC108996515	-1.74937	1.42241e-05	0.000186588
LOC108996542	-1.12403	0.0026676	0.0147091
LOC108996567	-1.52427	0.00567523	0.0266992
LOC108996577	-1.6215	0.00496358	0.0239845
LOC108996602	-2.37458	2.85146e-58	9.16417e-55
LOC108996611	-1.62946	0.00789358	0.0345087
LOC108996612	-1.59267	5.3162e-09	1.67975e-07
LOC108996627	-1.33905	0.00232659	0.0131709
LOC108996638	-1.412	6.54172e-07	1.26434e-05
LOC108996717	-4.54908	1.49341e-05	0.000193868
LOC108996726	-1.28585	0.0026469	0.0146193
LOC108996733	-1.35101	0.0014518	0.0090516
LOC108996826	-1.58091	1.76445e-08	5.03743e-07
LOC108996854	-4.02624	9.73084e-05	0.000972955
LOC108996866	-1.43038	0.00519229	0.0248534
LOC108996962	-1.05125	0.012387	0.0490185
LOC108996964	-1.91559	2.43693e-08	6.68582e-07
LOC108997014	-1.4249	0.00452633	0.0223751
LOC108997022	-1.95603	0.000654789	0.00471989
LOC108997104	-1.52479	9.92045e-10	3.73836e-08
LOC108997109	-2.10075	0.000317882	0.00259109
LOC108997114	-4.72485	1.73364e-08	4.9747e-07
LOC108997124	-1.35718	4.53353e-10	1.85438e-08
LOC108997147	-1.03746	1.15001e-06	2.08476e-05
LOC108997241	-5.89599	0.00046128	0.00352773
LOC108997275	-1.03758	2.0762e-07	4.5569e-06
LOC108997366	-3.23763	2.06609e-08	5.8101e-07
LOC108997379	-2.76878	3.65328e-13	2.47554e-11
LOC108997395	-1.16383	3.65569e-09	1.20767e-07
LOC108997409	-1.36798	1.71977e-05	0.000218957
LOC108997451	-1.83727	0.00396765	0.0202266
LOC108997458	-1.72879	0.00121817	0.00786376
LOC108997469	-2.56807	0.00385386	0.0197405
LOC108997479	-1.48144	0.00904962	0.0384566
LOC108997483	-1.05255	0.00340165	0.0178725
LOC108997486	-1.50017	0.000989125	0.0066135
LOC108997498	-2.03424	1.33447e-19	2.07045e-17
LOC108997500	-1.49557	0.00359473	0.0186855
LOC108997565	-1.068	4.29114e-06	6.60313e-05
LOC108997569	-1.27864	0.00179998	0.0107726
LOC108997582	-1.86891	5.12072e-07	1.01499e-05
LOC108997585	-1.80756	0.004175	0.0210217
LOC108997692	-1.27041	3.09273e-19	4.66961e-17
LOC108997704	-1.50932	0.000120675	0.00115869
LOC108997713	-1.2538	1.55516e-05	0.00020084
LOC108997718	-1.69873	0.000341161	0.00274601
LOC108997719	-1.10987	6.48537e-05	0.000683379
LOC108997800	-1.08334	0.000178192	0.00160672
LOC108997833	-2.98279	0.000316972	0.00258647
LOC108997858	-1.12842	0.00142389	0.00892046
LOC108997872	-2.17157	8.24827e-12	4.68589e-10
LOC108997947	-1.10205	0.000339341	0.0027343
LOC108998029	-1.09145	1.80434e-05	0.000228174
LOC108998055	-2.91937	5.82504e-08	1.4774e-06
LOC108998068	-1.26352	0.000598988	0.00436946
LOC108998186	-2.13752	6.7234e-05	0.000704501
LOC108998262	-1.022	0.0103659	0.0426483
LOC108998267	-1.32972	6.63409e-06	9.68813e-05
LOC108998286	-1.62428	5.04398e-19	7.51487e-17
LOC108998330	-1.16938	2.0954e-05	0.000259439
LOC108998487	-1.60676	6.29514e-05	0.000666866
LOC108998583	-1.17901	3.31954e-06	5.23619e-05
LOC108998591	-1.3757	4.94855e-05	0.000548074
LOC108998646	-1.24102	0.000608811	0.00442963
LOC108998670	-8.16637	8.10983e-07	1.53017e-05
LOC108998671	-1.2433	0.000130113	0.00123665
LOC108998699	-1.70493	0.0101577	0.0419993
LOC108998736	-1.56878	8.93297e-15	7.78934e-13
LOC108998743	-2.76801	0.000184504	0.0016537
LOC108998781	-1.26354	0.00940811	0.0396579
LOC108998858	-1.40388	9.82423e-06	0.000136177
LOC108998859	-1.02227	0.00271195	0.0149098
LOC108998881	-1.38978	0.0014823	0.00921197
LOC108998911	-1.23743	4.1894e-07	8.4909e-06
LOC108998916	-1.3102	0.000759749	0.00531966
LOC108998982	-1.17917	6.60021e-05	0.000693855
LOC108998998	-2.9286	6.4293e-15	5.67216e-13
LOC108998999	-1.09051	1.92791e-10	8.52107e-09
LOC108999011	-2.13378	1.13917e-06	2.06843e-05
LOC108999013	-1.73478	0.000148715	0.00138229
LOC108999016	-1.03904	1.39534e-07	3.21959e-06
LOC108999078	-1.37923	8.57369e-08	2.08296e-06
LOC108999082	-2.88854	2.06319e-16	2.25318e-14
LOC108999087	-1.4792	4.86854e-07	9.72714e-06
LOC108999162	-3.6501	3.51858e-06	5.51235e-05
LOC108999263	-7.99926	1.4421e-06	2.54653e-05
LOC108999274	-1.34562	9.73669e-08	2.32533e-06
LOC108999279	-1.66901	0.00141522	0.00887845
LOC108999306	-1.73624	0.00146806	0.00914008
LOC108999309	-1.41265	6.10432e-07	1.19313e-05
LOC108999360	-2.04435	5.19392e-05	0.000571661
LOC108999393	-6.17176	2.55989e-22	5.48474e-20
LOC108999415	-1.20081	0.00129361	0.00823263
LOC108999416	-1.03679	1.22786e-09	4.51361e-08
LOC108999446	-3.97765	1.47021e-14	1.23877e-12
LOC108999524	-2.87055	2.66746e-06	4.32347e-05
LOC108999560	-1.80825	1.97025e-05	0.000245431
LOC108999583	-1.67083	0.00168771	0.0102148
LOC108999594	-1.61172	0.000188611	0.0016838
LOC108999612	-1.41172	0.0103301	0.0425323
LOC108999631	-1.21559	0.00365197	0.0189261
LOC108999662	-2.28501	8.73564e-13	5.63111e-11
LOC108999747	-1.03598	1.1783e-06	2.12757e-05
LOC109000197	-4.551	9.07291e-42	8.50472e-39
LOC109000214	-2.55931	0.00215868	0.0124459
LOC109000338	-2.32773	0.0102625	0.0423313
LOC109000340	-1.51785	7.36928e-10	2.83881e-08
LOC109000346	-1.11266	0.000659058	0.00474003
LOC109000396	-1.17453	0.0126663	0.049928
LOC109000407	-1.33548	2.04689e-11	1.06595e-09
LOC109000518	-2.70653	7.44954e-06	0.000106747
LOC109000534	-1.09331	0.00366324	0.0189744
LOC109000541	-1.37835	3.2048e-06	5.0917e-05
LOC109000596	-1.93157	2.4479e-16	2.60998e-14
LOC109000598	-2.34127	4.25407e-10	1.74961e-08
LOC109000632	-1.31534	1.3517e-12	8.51302e-11
LOC109000635	-1.2804	5.23715e-06	7.84944e-05
LOC109000683	-1.3836	8.94279e-06	0.000125116
LOC109000706	-1.0734	1.82967e-06	3.11597e-05
LOC109000711	-1.68971	1.70561e-08	4.90053e-07
LOC109000742	-1.30427	1.77159e-14	1.48161e-12
LOC109000747	-2.66541	1.5898e-20	2.66908e-18
LOC109000784	-1.03388	0.00161254	0.00984728
LOC109000885	-2.1727	0.000190115	0.00169387
LOC109000896	-1.77962	4.41553e-05	0.000497925
LOC109000897	-2.85331	4.77097e-15	4.25923e-13
LOC109000966	-1.68543	0.00122314	0.00788905
LOC109000977	-2.09909	8.13981e-08	1.99097e-06
LOC109000981	-1.15011	8.20956e-06	0.000116012
LOC109000984	-1.97506	0.00072238	0.00509929
LOC109000997	-1.35409	0.000194763	0.00172483
LOC109001012	-1.09165	0.00031039	0.00253921
LOC109001074	-1.03083	1.90972e-05	0.000239215
LOC109001090	-2.33925	0.000790587	0.00550475
LOC109001094	-1.4816	1.43833e-06	2.54188e-05
LOC109001106	-2.0715	0.0102438	0.0422697
LOC109001113	-1.50196	0.00100885	0.00671879
LOC109001241	-3.15986	3.27031e-05	0.000382391
LOC109001350	-4.84046	1.12212e-46	1.57777e-43
LOC109001360	-1.70734	2.60071e-08	7.09274e-07
LOC109001370	-3.76778	2.92078e-23	6.9903e-21
LOC109001394	-4.58196	2.03219e-96	4.57182e-92
LOC109001408	-1.16537	1.78565e-08	5.09147e-07
LOC109001443	-1.57323	1.58743e-09	5.64175e-08
LOC109001455	-2.59876	1.90764e-05	0.000239087
LOC109001580	-2.92614	8.2862e-27	2.95896e-24
LOC109001581	-2.24893	0.00022589	0.00195683
LOC109001586	-1.32099	0.000133195	0.00125903
LOC109001737	-1.05655	0.00668467	0.0303808
LOC109001772	-1.48604	8.07571e-09	2.46847e-07
LOC109001821	-2.39451	4.07035e-05	0.000465062
LOC109001841	-2.16781	1.67966e-07	3.77873e-06
LOC109001893	-1.48011	0.00177128	0.0106235
LOC109001974	-1.1931	0.00242032	0.0135955
LOC109001999	-1.07295	0.00709888	0.0318388
LOC109002027	-1.02204	5.97176e-05	0.000637621
LOC109002043	-1.51087	2.37475e-05	0.000289096
LOC109002090	-1.08066	0.00111192	0.00728874
LOC109002104	-1.03262	0.00275784	0.0150721
LOC109002110	-2.72373	2.18067e-05	0.00026852
LOC109002114	-1.39863	0.00166777	0.0101323
LOC109002139	-2.21738	0.00369081	0.0190922
LOC109002159	-3.86413	2.73847e-05	0.000328047
LOC109002166	-2.7848	1.57851e-07	3.58342e-06
LOC109002202	-1.50067	5.98998e-08	1.51242e-06
LOC109002208	-1.35555	1.43713e-10	6.47919e-09
LOC109002235	-2.21359	2.05891e-07	4.52779e-06
LOC109002236	-1.95857	6.00882e-10	2.39329e-08
LOC109002301	-1.94652	8.24948e-08	2.01071e-06
LOC109002336	-1.44379	6.95115e-07	1.33544e-05
LOC109002358	-1.7173	0.00221446	0.012683
LOC109002381	-1.00955	9.62018e-07	1.77981e-05
LOC109002399	-2.29924	0.000466048	0.00355775
LOC109002427	-4.8538	6.06791e-22	1.20805e-19
LOC109002428	-1.7848	0.00506744	0.0243959
LOC109002436	-1.00147	6.59196e-11	3.13529e-09
LOC109002550	-1.1979	0.000748272	0.00525894
LOC109002588	-1.43354	6.24338e-06	9.15628e-05
LOC109002672	-1.63372	0.00160927	0.00982997
LOC109002694	-1.83159	2.41428e-11	1.24573e-09
LOC109002718	-1.83281	3.48879e-16	3.60033e-14
LOC109002742	-1.95141	8.14605e-05	0.000834525
LOC109002746	-1.9817	1.01613e-12	6.47586e-11
LOC109002747	-2.15539	8.44856e-12	4.76359e-10
LOC109002773	-1.04252	0.000787481	0.00548822
LOC109002839	-1.22362	4.30771e-05	0.000486744
LOC109002917	-2.21971	1.25241e-16	1.38115e-14
LOC109002933	-1.86045	3.68866e-08	9.7628e-07
LOC109002943	-1.81846	7.08883e-06	0.000102426
LOC109002983	-1.86991	0.000262986	0.0022217
LOC109002995	-4.02457	2.59286e-10	1.12609e-08
LOC109003032	-1.94353	6.07487e-06	8.92661e-05
LOC109003048	-2.08156	4.21291e-09	1.37359e-07
LOC109003073	-1.26194	0.000189281	0.00168911
LOC109003090	-1.35369	0.00252785	0.0140591
LOC109003180	-2.59137	4.87277e-05	0.000541614
LOC109003182	-1.52124	7.89356e-07	1.49731e-05
LOC109003241	-3.60151	1.8607e-11	9.8033e-10
LOC109003253	-1.78193	9.23992e-06	0.000128693
LOC109003267	-3.04458	8.76605e-07	1.6366e-05
LOC109003274	-1.70322	1.35978e-22	2.96999e-20
LOC109003304	-1.83761	0.000551247	0.00408344
LOC109003309	-1.46416	4.97784e-10	2.01778e-08
LOC109003353	-1.68475	0.00274792	0.015034
LOC109003384	-1.51378	0.0122956	0.0487081
LOC109003426	-2.4937	1.26087e-23	3.26044e-21
LOC109003524	-1.59276	2.83752e-08	7.70033e-07
LOC109003532	-2.4471	2.25706e-07	4.89182e-06
LOC109003559	-1.18181	0.00015176	0.00140327
LOC109003713	-2.21032	4.97374e-08	1.28026e-06
LOC109003752	-1.00346	0.000742244	0.00522147
LOC109003786	-1.84739	0.000397762	0.00311457
LOC109003795	-1.27494	3.56219e-09	1.18548e-07
LOC109003855	-1.27467	1.64553e-17	2.00105e-15
LOC109003862	-1.03687	4.25082e-05	0.000481525
LOC109003874	-1.93	0.000422249	0.00327448
LOC109003882	-1.005	0.00862486	0.0370505
LOC109003900	-4.48405	0.00107821	0.00709843
LOC109003962	-3.81979	1.66849e-08	4.8185e-07
LOC109003968	-2.49621	0.00434088	0.0216678
LOC109004003	-1.40642	5.37358e-06	8.02186e-05
LOC109004046	-1.8077	2.75521e-10	1.18743e-08
LOC109004053	-1.1368	0.00139049	0.00874281
LOC109004089	-4.34671	2.2189e-17	2.65525e-15
LOC109004101	-1.51745	6.09628e-06	8.95221e-05
LOC109004199	-3.33894	0.00239142	0.0134567
LOC109004224	-2.68341	1.75967e-24	4.88731e-22
LOC109004225	-1.38927	0.000115753	0.00112101
LOC109004253	-2.04915	2.45483e-18	3.38812e-16
LOC109004258	-1.95274	2.17229e-05	0.00026778
LOC109004278	-1.1887	0.00459918	0.0226503
LOC109004299	-1.00851	0.00423368	0.0212444
LOC109004303	-1.16131	3.35525e-05	0.000391019
LOC109004346	-1.34329	0.00733625	0.0325851
LOC109004352	-1.48548	1.52427e-31	8.57289e-29
LOC109004396	-1.00421	0.00142906	0.00894537
LOC109004492	-3.23711	1.29538e-05	0.000172745
LOC109004546	-2.70748	8.02534e-65	3.0091e-61
LOC109004550	-1.00338	0.00422923	0.0212311
LOC109004555	-2.04782	3.48524e-14	2.77058e-12
LOC109004582	-1.27042	0.000152703	0.00141025
LOC109004640	-2.28	1.94983e-07	4.32171e-06
LOC109004642	-1.13453	3.03862e-06	4.85166e-05
LOC109004736	-1.69519	4.51831e-07	9.07574e-06
LOC109004745	-1.80047	0.00219881	0.0126158
LOC109004753	-2.70215	1.57693e-08	4.58348e-07
LOC109004971	-2.31469	9.90868e-05	0.000986789
LOC109004986	-1.44513	0.00483054	0.0235528
LOC109005055	-1.21964	8.82142e-12	4.94902e-10
LOC109005077	-1.43914	0.000591206	0.00432251
LOC109005079	-2.47022	0.000183979	0.00165013
LOC109005084	-10.1726	1.35789e-05	0.000179275
LOC109005112	-1.08056	3.84639e-05	0.000442621
LOC109005118	-2.30285	1.52606e-34	9.80909e-32
LOC109005142	-1.49973	0.000685017	0.00488295
LOC109005146	-1.67945	0.00817323	0.0354559
LOC109005180	-1.68748	0.00409966	0.0207165
LOC109005189	-1.4034	1.1952e-13	8.75842e-12
LOC109005190	-1.55026	0.000309943	0.00253649
LOC109005194	-1.1595	3.73863e-06	5.82869e-05
LOC109005229	-1.94121	2.46739e-16	2.61835e-14
LOC109005254	-2.51972	5.56121e-07	1.09458e-05
LOC109005266	-1.22469	5.7103e-05	0.000617024
LOC109005344	-1.15037	0.0051716	0.024786
LOC109005382	-1.24363	0.00753492	0.0332901
LOC109005402	-1.03338	1.57548e-14	1.32252e-12
LOC109005404	-1.01064	4.20658e-08	1.09913e-06
LOC109005408	-2.70959	3.20001e-05	0.00037529
LOC109005439	-1.65843	1.17637e-11	6.47059e-10
LOC109005469	-2.89887	2.54763e-23	6.16281e-21
LOC109005470	-2.21693	4.41197e-05	0.000497774
LOC109005535	-1.02007	0.00111575	0.00730954
LOC109005561	-2.36141	2.28759e-06	3.7759e-05
LOC109005585	-1.07127	4.87718e-08	1.25684e-06
LOC109005611	-2.05383	0.000396943	0.00310934
LOC109005663	-2.05939	0.00231025	0.0130949
LOC109005672	-2.14304	0.00950869	0.0399472
LOC109005704	-1.64151	0.000391982	0.00307476
LOC109005705	-1.50633	1.61457e-07	3.65055e-06
LOC109005739	-1.12471	0.00217485	0.0125007
LOC109005758	-1.0821	1.1253e-22	2.50653e-20
LOC109005818	-1.81638	1.36398e-05	0.000179868
LOC109005837	-1.14834	0.00235007	0.0132838
LOC109005851	-2.27394	0.000212591	0.00186313
LOC109005852	-3.41795	1.49355e-10	6.72007e-09
LOC109005865	-1.31335	0.000311782	0.00254968
LOC109005909	-3.87299	3.17454e-08	8.5224e-07
LOC109005926	-1.16288	2.46408e-06	4.03159e-05
LOC109005933	-1.12303	0.000100021	0.000993457
LOC109005989	-1.96883	3.76581e-05	0.000434236
LOC109006038	-2.59257	8.14081e-06	0.00011516
LOC109006041	-1.27755	1.58372e-05	0.000203944
LOC109006048	-1.42032	0.00133759	0.0084599
LOC109006060	-1.33374	0.0118746	0.0474497
LOC109006071	-1.1372	4.3111e-08	1.12514e-06
LOC109006102	-1.63332	0.0032172	0.0170903
LOC109006109	-1.38609	3.80913e-09	1.25284e-07
LOC109006114	-2.87711	9.1753e-08	2.21003e-06
LOC109006142	-2.43659	7.93818e-09	2.42973e-07
LOC109006143	-1.09931	0.000636826	0.00460961
LOC109006145	-1.00557	0.00334718	0.0176226
LOC109006238	-1.88714	0.00209932	0.012188
LOC109006269	-1.79987	0.00460013	0.0226503
LOC109006277	-6.07662	6.39324e-17	7.3382e-15
LOC109006292	-1.34948	0.0046213	0.0227396
LOC109006296	-1.23221	0.00756372	0.0333845
LOC109006325	-3.95844	1.2823e-17	1.59381e-15
LOC109006344	-1.83908	2.3152e-09	8.00078e-08
LOC109006451	-1.43627	0.0060899	0.0282193
LOC109006471	-1.27157	7.12463e-08	1.775e-06
LOC109006536	-2.02587	3.03968e-08	8.18966e-07
LOC109006537	-2.45469	1.00932e-24	2.87425e-22
LOC109006617	-1.23762	3.53445e-05	0.000409446
LOC109006645	-1.57386	7.72519e-11	3.62826e-09
LOC109006684	-2.71289	0.00108788	0.00714989
LOC109006687	-1.08176	4.52423e-06	6.90982e-05
LOC109006695	-1.5808	0.000835367	0.00575245
LOC109006751	-1.37078	0.000789959	0.00550208
LOC109006783	-1.36064	4.55249e-06	6.94355e-05
LOC109006799	-1.23928	0.00846489	0.0365447
LOC109006817	-1.7185	5.09383e-05	0.000562992
LOC109006827	-1.32435	2.41155e-06	3.95715e-05
LOC109006828	-1.24407	0.00165484	0.0100673
LOC109006840	-1.08351	0.00989664	0.0411848
LOC109006904	-3.25856	0.0107106	0.0437705
LOC109006911	-1.06588	0.000234936	0.00202349
LOC109006913	-4.30055	1.23846e-18	1.76339e-16
LOC109006935	-1.18609	3.06508e-05	0.00036235
LOC109006964	-1.53589	3.28886e-10	1.39867e-08
LOC109006993	-2.78757	0.000194355	0.00172278
LOC109007011	-6.78817	1.17347e-05	0.000158176
LOC109007026	-1.45963	1.30284e-05	0.000173482
LOC109007027	-1.40409	1.53097e-05	0.000198058
LOC109007054	-1.07635	5.31707e-10	2.13223e-08
LOC109007080	-1.28244	2.23454e-08	6.20622e-07
LOC109007087	-1.07038	1.69174e-08	4.87313e-07
LOC109007089	-2.66266	3.53318e-07	7.29898e-06
LOC109007094	-2.63999	0.00247497	0.0138369
LOC109007215	-1.20841	7.75945e-06	0.000110764
LOC109007237	-1.55708	2.12305e-12	1.29087e-10
LOC109007341	-1.6465	1.72597e-06	2.95503e-05
LOC109007346	-1.24066	0.000680597	0.00486231
LOC109007366	-1.1377	8.36632e-05	0.000853592
LOC109007373	-1.0648	0.000466862	0.00356275
LOC109007429	-1.58678	0.000509571	0.00384177
LOC109007498	-2.1122	0.00052594	0.00394203
LOC109007509	-1.11154	1.18203e-06	2.13147e-05
LOC109007598	-1.56684	1.4519e-09	5.22614e-08
LOC109007610	-1.38376	0.00303636	0.0162834
LOC109007628	-1.5839	0.00141311	0.00887021
LOC109007635	-1.26517	0.00153598	0.00946971
LOC109007636	-1.06937	0.00112613	0.00735653
LOC109007677	-4.63617	2.63325e-89	2.96201e-85
LOC109007728	-1.30842	9.40622e-12	5.23792e-10
LOC109007796	-1.25952	0.00440228	0.0218957
LOC109007834	-1.02543	0.00722564	0.0322467
LOC109007844	-1.76063	0.0126861	0.0499822
LOC109007846	-2.26695	0.00153725	0.00947236
LOC109007910	-1.70008	5.18447e-06	7.79125e-05
LOC109007930	-1.72438	0.000953739	0.00642403
LOC109007932	-1.10296	1.61788e-10	7.22173e-09
LOC109007936	-1.76626	2.53081e-07	5.41727e-06
LOC109008244	-1.09748	5.10702e-07	1.01406e-05
LOC109008279	-1.59936	3.09809e-05	0.000364909
LOC109008315	-1.34711	1.67887e-05	0.0002146
LOC109008328	-1.53575	0.0101091	0.0418362
LOC109008405	-2.02655	0.00288956	0.0156416
LOC109008466	-1.23958	0.000148755	0.00138229
LOC109008562	-2.33355	0.0118185	0.0472845
LOC109008648	-3.03596	0.000720856	0.00509171
LOC109008671	-2.49558	0.000173706	0.00157258
LOC109008681	-2.69841	1.36422e-09	4.95814e-08
LOC109008721	-1.98563	4.69001e-07	9.38711e-06
LOC109008723	-1.41246	0.00449428	0.0222526
LOC109008827	-3.42681	0.00544749	0.0258331
LOC109008846	-1.49136	0.0016373	0.00998111
LOC109008871	-1.64964	0.00345243	0.0180921
LOC109008886	-1.62668	1.47024e-06	2.58105e-05
LOC109008900	-4.90523	5.38522e-06	8.03391e-05
LOC109008904	-1.13805	0.00363015	0.0188261
LOC109008942	-1.7029	1.58615e-11	8.45586e-10
LOC109008945	-1.81395	0.00187544	0.0111383
LOC109008961	-1.12324	8.07377e-07	1.52635e-05
LOC109008973	-1.18865	0.000394421	0.00309066
LOC109009044	-1.22224	0.00369579	0.0191092
LOC109009063	-1.65763	2.83346e-09	9.55687e-08
LOC109009082	-1.74836	8.8183e-16	8.62545e-14
LOC109009089	-1.10916	0.0100866	0.0417975
LOC109009094	-1.08238	0.00150326	0.00931903
LOC109009125	-1.17279	3.97562e-07	8.09407e-06
LOC109009175	-1.10815	0.00177472	0.0106366
LOC109009179	-1.4632	0.00380259	0.0195223
LOC109009223	-1.91983	1.75303e-13	1.23244e-11
LOC109009236	-3.0852	0.00513387	0.0246419
LOC109009259	-1.2417	1.58841e-07	3.59864e-06
LOC109009263	-1.88027	0.00134927	0.00852203
LOC109009270	-1.52309	0.00923755	0.0390487
LOC109009271	-1.2512	0.0110398	0.0448308
LOC109009333	-1.7336	0.00215679	0.0124414
LOC109009371	-1.55082	5.91449e-06	8.70874e-05
LOC109009393	-1.2907	0.000553455	0.00409834
LOC109009394	-1.44719	0.00087061	0.0059641
LOC109009563	-2.32654	5.10862e-38	4.25661e-35
LOC109009570	-1.0406	0.00227482	0.0129333
LOC109009585	-1.46612	9.34427e-12	5.21633e-10
LOC109009589	-1.51455	0.000117627	0.00113476
LOC109009598	-1.40634	0.00019158	0.00170355
LOC109009635	-3.61115	5.61646e-05	0.000609139
LOC109009676	-1.0038	1.61346e-09	5.71623e-08
LOC109009710	-1.14034	0.00858466	0.0368989
LOC109009712	-1.38524	0.000538756	0.00401471
LOC109009750	-1.03775	0.00261514	0.0144766
LOC109009758	-1.13822	1.06414e-13	7.92714e-12
LOC109009771	-1.40697	7.84894e-09	2.40569e-07
LOC109009806	-1.64963	2.25709e-06	3.7364e-05
LOC109009814	-1.28819	1.6163e-06	2.79922e-05
LOC109009839	-6.46036	2.9867e-27	1.11986e-24
LOC109009875	-1.49107	8.50264e-10	3.25313e-08
LOC109009935	-1.18073	9.91999e-05	0.000987416
LOC109009992	-6.43728	3.2962e-07	6.84084e-06
LOC109010023	-5.37457	1.37366e-13	9.81052e-12
LOC109010054	-1.60868	0.000437928	0.00337862
LOC109010062	-1.5297	0.000985784	0.00660035
LOC109010091	-2.2504	0.0016991	0.0102699
LOC109010117	-1.12167	0.000404206	0.00315854
LOC109010132	-2.14302	2.9862e-05	0.000354401
LOC109010200	-1.85795	9.47067e-09	2.84461e-07
LOC109010234	-1.28226	0.00870922	0.0373274
LOC109010250	-1.10929	0.000581125	0.00426266
LOC109010290	-2.46482	8.24902e-07	1.55166e-05
LOC109010373	-1.05075	1.34522e-11	7.31e-10
LOC109010404	-2.44661	0.00438344	0.0218318
LOC109010405	-2.8726	0.00479884	0.023444
LOC109010407	-3.83557	0.000152989	0.0014122
LOC109010425	-1.70208	6.92484e-05	0.000722244
LOC109010426	-2.21642	0.000484304	0.00367095
LOC109010434	-1.37216	0.00949905	0.0399216
LOC109010445	-1.44124	0.000210166	0.00184403
LOC109010450	-1.35567	1.05999e-15	1.01908e-13
LOC109010468	-2.55009	3.76783e-06	5.86202e-05
LOC109010471	-1.17746	6.68749e-05	0.000701719
LOC109010479	-1.0025	1.75024e-08	5.00957e-07
LOC109010520	-1.50144	0.000147427	0.00137222
LOC109010655	-1.14984	0.000593443	0.00433464
LOC109010857	-2.40815	1.32464e-08	3.91594e-07
LOC109010862	-1.35107	0.000437811	0.00337862
LOC109010906	-1.50569	0.000530418	0.00396307
LOC109010960	-2.69875	4.86553e-08	1.25527e-06
LOC109010964	-1.0186	3.27262e-06	5.18479e-05
LOC109010991	-1.74857	0.000416473	0.00323753
LOC109011009	-3.1053	3.26251e-13	2.23771e-11
LOC109011011	-1.51872	0.00164955	0.0100433
LOC109011017	-1.78379	0.000541732	0.00403091
LOC109011018	-1.86128	9.06952e-06	0.000126574
LOC109011022	-1.19597	0.00899078	0.0382572
LOC109011033	-2.08038	4.49942e-06	6.88127e-05
LOC109011035	-1.0462	0.00379731	0.0195091
LOC109011041	-1.74361	0.0087307	0.0373928
LOC109011070	-1.74871	0.000886095	0.00604992
LOC109011073	-2.02483	0.000194922	0.00172508
LOC109011122	-1.94552	0.000247454	0.0021111
LOC109011137	-1.2293	3.79297e-06	5.88486e-05
LOC109011157	-1.25384	0.00891178	0.0379713
LOC109011167	-1.06966	0.00495781	0.0239707
LOC109011188	-1.26217	7.96881e-05	0.000817485
LOC109011198	-1.41952	3.75717e-05	0.000433462
LOC109011312	-1.77136	2.31857e-47	3.47739e-44
LOC109011319	-1.40241	0.00159214	0.0097518
LOC109011336	-2.26383	0.0125087	0.0494305
LOC109011340	-1.19571	1.10417e-05	0.000151007
LOC109011382	-1.10911	0.00131755	0.00836605
LOC109011406	-2.17646	1.62968e-06	2.81805e-05
LOC109011409	-1.2016	3.28159e-09	1.10024e-07
LOC109011490	-1.63131	3.22782e-09	1.08382e-07
LOC109011493	-1.99932	8.53995e-16	8.42646e-14
LOC109011595	-3.18205	9.11922e-08	2.20123e-06
LOC109011597	-2.01961	2.38763e-06	3.92363e-05
LOC109011621	-1.79338	0.00330122	0.0174437
LOC109011709	-1.15111	0.000939493	0.00634708
LOC109011801	-1.13742	1.70896e-06	2.93485e-05
LOC109011866	-1.71726	0.00753291	0.0332877
LOC109011879	-1.5536	1.06139e-11	5.8958e-10
LOC109011903	-1.35589	0.0108189	0.0440611
LOC109011939	-1.80468	0.003487	0.0182393
LOC109012035	-1.26865	4.06662e-05	0.000464871
LOC109012041	-3.02405	7.29097e-21	1.28145e-18
LOC109012049	-1.18254	0.00471434	0.0231115
LOC109012073	-1.13555	1.60033e-12	1.00007e-10
LOC109012180	-2.14724	0.00167442	0.010162
LOC109012215	-3.57713	1.47653e-07	3.37919e-06
LOC109012252	-1.12383	0.00220412	0.0126431
LOC109012274	-1.11833	0.000280389	0.0023393
LOC109012293	-4.03754	7.31446e-10	2.82411e-08
LOC109012317	-1.07588	1.81185e-07	4.04779e-06
LOC109012323	-1.17771	6.32324e-07	1.22633e-05
LOC109012337	-1.78691	0.0043071	0.0215374
LOC109012342	-1.82232	0.000103234	0.00101773
LOC109012344	-1.08523	2.08812e-05	0.000258681
LOC109012387	-1.65829	2.02761e-06	3.40666e-05
LOC109012398	-1.11239	1.77335e-05	0.00022476
LOC109012400	-1.45804	0.00870301	0.0373274
LOC109012416	-1.84422	6.57096e-27	2.38431e-24
LOC109012438	-1.92635	0.00976977	0.0407926
LOC109012466	-1.02448	4.28178e-07	8.64697e-06
LOC109012597	-1.21587	2.84426e-07	6.00257e-06
LOC109012622	-4.46066	2.28991e-13	1.59492e-11
LOC109012627	-1.24421	0.00203079	0.011879
LOC109012666	-1.06113	0.00313067	0.0167175
LOC109012686	-1.09152	0.00740079	0.0328135
LOC109012773	-1.50269	3.24535e-17	3.82254e-15
LOC109012775	-3.72581	0.000322403	0.00262255
LOC109012802	-2.6603	5.31991e-08	1.362e-06
LOC109012850	-1.76983	2.83075e-07	5.97966e-06
LOC109012856	-1.32134	1.5059e-20	2.54724e-18
LOC109012881	-2.81278	0.000320771	0.00261274
LOC109012906	-1.49128	4.20598e-07	8.51682e-06
LOC109012997	-2.2053	2.66525e-22	5.65663e-20
LOC109013029	-1.25834	0.000367751	0.00292446
LOC109013055	-2.33856	8.12963e-06	0.000115099
LOC109013102	-1.2039	3.07598e-05	0.000363257
LOC109013118	-1.11228	0.00691725	0.0311796
LOC109013139	-1.09839	8.06412e-08	1.97624e-06
LOC109013205	-1.24248	0.00659029	0.0300429
LOC109013207	-1.52794	0.000899387	0.00612209
LOC109013303	-1.5128	8.30601e-14	6.27048e-12
LOC109013305	-1.0401	1.33571e-08	3.94349e-07
LOC109013315	-1.1866	0.00135209	0.00853478
LOC109013328	-1.93988	5.01062e-13	3.31873e-11
LOC109013374	-1.43383	0.0021065	0.012215
LOC109013396	-1.23915	2.24411e-36	1.62857e-33
LOC109013446	-1.59395	0.000692013	0.00491887
LOC109013473	-1.26346	6.03166e-20	9.69245e-18
LOC109013497	-3.63798	6.66073e-10	2.61057e-08
LOC109013512	-1.31332	9.21774e-07	1.7124e-05
LOC109013513	-1.56894	0.00923582	0.0390487
LOC109013528	-1.02539	4.56032e-08	1.18742e-06
LOC109013562	-4.09712	3.68588e-06	5.75043e-05
LOC109013649	-1.12276	5.71221e-05	0.000617024
LOC109013657	-1.04416	1.20334e-05	0.000161525
LOC109013670	-1.19139	0.000420642	0.00326429
LOC109013704	-1.27349	5.41874e-05	0.000593213
LOC109013713	-1.2526	0.00222139	0.0127162
LOC109013746	-2.46412	1.32043e-06	2.34642e-05
LOC109013847	-1.0642	1.67461e-07	3.77115e-06
LOC109013864	-1.30977	0.000531639	0.00396862
LOC109013868	-1.10239	1.09343e-06	1.9999e-05
LOC109013871	-1.35391	2.19969e-05	0.000270417
LOC109013907	-1.26741	0.000838689	0.00577235
LOC109013909	-1.04316	3.92192e-08	1.03437e-06
LOC109013946	-1.54632	0.0114677	0.0461518
LOC109013949	-1.21739	0.0103904	0.0427259
LOC109013955	-2.55928	0.000193155	0.00171349
LOC109013981	-2.70962	0.000154724	0.00142574
LOC109014013	-1.98888	1.4541e-05	0.000190191
LOC109014014	-1.6006	9.7999e-05	0.000977687
LOC109014063	-1.24464	1.48639e-06	2.60634e-05
LOC109014085	-3.05958	6.21258e-11	2.97371e-09
LOC109014159	-3.78036	9.16906e-05	0.000924591
LOC109014223	-4.59328	2.57091e-54	6.42641e-51
LOC109014225	-1.0786	2.91004e-07	6.11842e-06
LOC109014236	-2.36609	0.00787109	0.0344238
LOC109014262	-1.12779	0.000121709	0.00116713
LOC109014279	-1.3339	0.0024926	0.0139112
LOC109014365	-1.70133	1.8555e-14	1.54034e-12
LOC109014404	-3.63419	0.00222484	0.0127262
LOC109014435	-1.59337	3.30592e-06	5.22629e-05
LOC109014480	-1.15266	2.53754e-07	5.42652e-06
LOC109014490	-1.66328	4.80658e-10	1.95894e-08
LOC109014545	-1.25775	6.55753e-06	9.59199e-05
LOC109014640	-1.4213	0.000176159	0.00159095
LOC109014682	-1.99998	0.000738183	0.00519453
LOC109014711	-3.94287	9.49915e-16	9.21131e-14
LOC109014723	-1.93979	6.39538e-05	0.000674844
LOC109014784	-1.75976	6.09825e-08	1.53803e-06
LOC109014895	-1.24241	7.80365e-06	0.000111183
LOC109014957	-2.98614	0.00013074	0.00124156
LOC109015051	-2.04318	0.0112716	0.0455265
LOC109015065	-1.0681	0.00282194	0.0153531
LOC109015131	-1.01917	0.000947736	0.00638934
LOC109015440	-2.19134	1.70686e-06	2.93347e-05
LOC109015471	-1.58043	6.34556e-07	1.22959e-05
LOC109015573	-1.45934	0.000332111	0.00268759
LOC109015621	-1.33408	0.00636874	0.0292105
LOC109015640	-1.46211	0.000866675	0.00594077
LOC109015678	-1.2671	0.00103576	0.00687969
LOC109016442	-1.73859	0.00379082	0.0194886
LOC109016666	-1.36954	7.19666e-05	0.000748512
LOC109017472	-2.40298	4.15361e-10	1.71142e-08
LOC109017525	-2.16821	0.000743771	0.00522894
LOC109017539	-2.43838	1.44511e-09	5.21005e-08
LOC109017678	-1.28894	0.00615497	0.0284251
LOC109017691	-1.72748	0.000127353	0.0012135
LOC109017763	-2.2815	0.00160915	0.00982997
LOC109017805	-1.55937	0.000679607	0.00485677
LOC109017893	-2.43796	2.93034e-07	6.15536e-06
LOC109018398	-1.25267	0.00431874	0.021586
LOC109018510	-3.05262	0.000815977	0.00565528
LOC109018640	-1.85567	3.77038e-05	0.00043454
LOC109018726	-1.00043	0.000235671	0.00202826
LOC109018727	-7.52727	2.76599e-12	1.65057e-10
LOC109018730	-1.2423	2.01487e-05	0.000250572
LOC109018763	-1.89053	0.00506307	0.0243801
LOC109018846	-1.32623	3.94994e-11	1.96163e-09
LOC109018847	-1.06256	4.52504e-05	0.000508236
LOC109018947	-1.03183	3.4573e-05	0.000401466
LOC109018949	-1.3164	0.000542094	0.00403156
LOC109018951	-2.07764	0.00550703	0.026066
LOC109018999	-5.18847	1.37369e-21	2.55403e-19
LOC109019007	-1.81161	0.000285824	0.00237452
LOC109019059	-1.24655	0.000264921	0.00223478
LOC109019068	-2.70173	3.76827e-39	3.39099e-36
LOC109019096	-2.17193	0.00194927	0.0114858
LOC109019139	-2.75514	2.7108e-09	9.19832e-08
LOC109019184	-1.93916	0.000204277	0.00179938
LOC109019264	-1.18831	8.45325e-05	0.00086129
LOC109019299	-3.83683	1.36736e-15	1.27114e-13
LOC109019336	-1.15896	0.00157949	0.00968489
LOC109019348	-3.88854	2.26589e-11	1.17186e-09
LOC109019386	-1.26011	0.00117151	0.0076062
LOC109019401	-1.80661	3.05405e-07	6.38541e-06
LOC109019427	-1.01804	0.00808218	0.035176
LOC109019453	-2.84755	7.17732e-07	1.37771e-05
LOC109019461	-1.72612	1.06991e-15	1.02424e-13
LOC109019470	-1.37858	6.17765e-11	2.9633e-09
LOC109019653	-6.78658	1.31665e-07	3.05369e-06
LOC109019676	-3.33898	0.00111751	0.00731681
LOC109019708	-1.16584	6.16328e-05	0.000654652
LOC109019747	-2.45247	3.05523e-06	4.87126e-05
LOC109019824	-1.25799	3.06283e-12	1.81328e-10
LOC109019825	-1.49133	0.000423975	0.00328449
LOC109019876	-1.00064	0.0109462	0.0445067
LOC109019904	-1.0523	0.000558991	0.00412993
LOC109019914	-7.44109	1.60766e-06	2.78641e-05
LOC109019927	-6.00428	0.000174929	0.0015811
LOC109019992	-1.60436	0.00057328	0.00421475
LOC109020011	-1.16703	0.00535747	0.0254868
LOC109020067	-1.69448	0.00803102	0.0350007
LOC109020137	-1.85873	0.0023808	0.0134002
LOC109020326	-1.28607	0.00605858	0.0281088
LOC109020369	-1.60782	0.000758402	0.00531353
LOC109020391	-1.03716	0.00391249	0.0199883
LOC109020410	-1.67463	4.61694e-08	1.19939e-06
LOC109020457	-1.02107	0.00614777	0.0283996
LOC109020507	-1.7251	3.31912e-10	1.40622e-08
LOC109020548	-1.45046	2.33479e-09	8.05609e-08
LOC109020552	-1.52637	4.6743e-05	0.000523433
LOC109020654	-1.26418	0.00439839	0.021882
LOC109020737	-2.35801	0.0113197	0.0456706
LOC109020759	-1.72495	0.00207583	0.0120859
LOC109020777	-1.29088	2.62624e-05	0.000315612
LOC109020842	-2.66675	0.00275313	0.0150564
LOC109020932	-3.64339	3.9257e-11	1.9539e-09
LOC109021137	-1.14946	0.000258793	0.00219121
LOC109021151	-1.23418	2.13511e-07	4.66907e-06
LOC109021174	-1.08449	0.000505531	0.00381514
LOC109021207	-1.09614	0.000235427	0.00202694
LOC109021337	-1.15215	1.08034e-07	2.55299e-06
LOC109021341	-1.21885	5.08898e-06	7.6631e-05
LOC109021356	-2.07818	0.000903251	0.0061391
LOC109021493	-1.22752	3.61516e-09	1.19956e-07
LOC109021529	-1.96714	3.86179e-08	1.0197e-06
LOC109021534	-1.02277	0.000218237	0.00190224
LOC109021539	-2.00595	0.00252722	0.0140591
LOC109021574	-1.14407	0.00401328	0.0203899
LOC109021590	-1.01264	0.00648498	0.029642
LOC109021598	-2.17189	0.00771152	0.0339039
LOC109021681	-1.09423	0.0053517	0.0254701
LOC109021747	-1.20282	5.68235e-06	8.39921e-05
LOC109021748	-1.79408	4.17976e-07	8.479e-06
LOC109021749	-1.39872	0.000145693	0.00135941
LOC109021833	-2.21712	7.30347e-05	0.000757171
LOC109021873	-1.33756	4.13416e-05	0.000471157
LOC109021883	-1.60929	3.36124e-08	8.96955e-07
LOC109021950	-2.86311	1.6959e-12	1.05103e-10
LOC109022019	-2.80169	0.00380691	0.0195356
LOC109022050	-1.24217	0.0031587	0.0168352
LOC109022208	-1.6131	6.63185e-05	0.00069653
LOC109022209	-2.02805	2.56835e-14	2.09348e-12
LOC109022238	-7.57852	2.10242e-05	0.000260023
LOC109022253	-1.63741	1.29829e-09	4.74129e-08
LOC109022307	-2.1434	1.21232e-36	9.09116e-34
LOC109022314	-2.93272	2.56454e-06	4.16566e-05
LOC118343658	-1.68563	0.00789959	0.0345216
LOC118343674	-1.04068	5.91322e-05	0.000632932
LOC118343683	-3.85811	0.00445137	0.022087
LOC118343742	-7.21535	3.13946e-14	2.51347e-12
LOC118343748	-1.2749	0.00027671	0.00231332
LOC118343753	-1.95369	0.0017114	0.010327
LOC118343946	-2.45626	3.03056e-08	8.17489e-07
LOC118344277	-2.85349	0.00577144	0.0270227
LOC118344333	-2.56953	2.34948e-05	0.000286639
LOC118344499	-5.62009	0.00149184	0.00925592
LOC118344546	-1.34613	2.86301e-05	0.00034133
LOC118344842	-1.69102	5.81059e-08	1.47561e-06
LOC118344854	-1.64492	3.2758e-06	5.18619e-05
LOC118345303	-3.02859	1.46991e-08	4.29461e-07
LOC118345315	-1.73504	0.000967515	0.00650319
LOC118345754	-1.06184	0.00627847	0.028873
LOC118345846	-1.06667	0.0107595	0.0439066
LOC118347069	-1.18275	0.00618503	0.0285249
LOC118347577	-1.35115	0.000126721	0.00120901
LOC118347909	-2.60817	4.03093e-06	6.23257e-05
LOC118348473	-1.33869	0.000117422	0.00113472
LOC118348872	-1.83238	0.00353813	0.0184552
LOC118349232	-2.4403	0.000206738	0.00181858
LOC118349269	-2.6757	5.49453e-06	8.15372e-05
LOC118349271	-1.14341	0.000119452	0.00114843
LOC118349296	-1.62128	0.00182625	0.0109066
LOC118349453	-2.2339	2.89155e-07	6.08524e-06
LOC118349605	-1.72778	0.00131432	0.00834791
LOC118349608	-3.84192	6.21064e-22	1.21496e-19
LOC118349855	-3.13453	1.93581e-05	0.000242079
novel.1665	-1.31811	0.00422979	0.0212311
novel.862	-1.41351	0.00097798	0.00655982
novel.1238	-1.4834	0.00605448	0.0281014
novel.736	-1.45716	0.00492017	0.02384
novel.247	-1.21904	9.24422e-06	0.000128693
novel.1373	-4.23095	6.19463e-10	2.45786e-08
novel.1481	-1.02212	0.00369349	0.0191017
novel.1408	-1.8395	5.79649e-05	0.000624539
novel.942	-1.55844	5.53022e-08	1.41058e-06
novel.1197	-4.22807	0.00076366	0.00534206
novel.471	-2.28447	4.76408e-15	4.25923e-13
novel.503	-3.114	0.00186171	0.0110713
novel.1651	-1.6448	0.000551101	0.00408344
novel.1604	-1.56401	0.00229444	0.0130184
novel.1639	-1.48437	0.00873343	0.0373955
novel.199	-1.16017	4.83008e-05	0.000537932
novel.613	-1.3918	3.97161e-12	2.31475e-10
novel.436	-3.79712	0.00468647	0.0229999
novel.1666	-1.34568	0.00758438	0.033456
novel.1476	-1.70587	0.000102045	0.00100805
novel.1477	-1.08313	0.000100692	0.000998791
novel.1021	-2.1735	1.45387e-06	2.55729e-05
novel.1304	-1.90628	0.000161022	0.00147797
novel.1001	-1.79538	0.0122904	0.0487081
novel.1533	-2.32051	3.32414e-13	2.26616e-11
novel.837	-3.64285	4.88332e-05	0.000542518
novel.105	-2.03989	1.30498e-12	8.24664e-11
novel.288	-1.77194	0.00056893	0.0041896
novel.1365	-2.0996	0.00067312	0.00481806
novel.578	-1.22883	0.0112145	0.0453929
novel.62	-1.20562	0.00116836	0.00759012
novel.61	-1.2094	0.000461194	0.00352773
novel.1119	-1.52502	0.000157312	0.00144628
novel.606	-1.3055	2.23779e-06	3.70992e-05
novel.1116	-2.82073	4.52335e-17	5.24546e-15
novel.489	-3.38713	0.000288012	0.00239004
novel.623	-2.1895	4.08456e-23	9.47324e-21
novel.50	-1.47586	4.16325e-05	0.00047334
novel.1205	-5.67502	1.09478e-07	2.5844e-06
novel.1634	-3.63787	0.000554803	0.00410437
novel.1717	-2.58739	0.00162251	0.00989737
novel.1715	-2.12125	0.00282021	0.0153475
novel.1602	-2.24007	0.00316183	0.0168479
novel.1223	-1.02195	0.00297521	0.0160128
novel.217	-1.74974	0.000234027	0.00201643
novel.142	-1.93066	0.0016762	0.010162
novel.674	-1.62909	0.00032178	0.00261937
novel.1171	-2.22374	0.00232236	0.0131526
novel.1102	-1.20078	3.44229e-05	0.000400007
novel.56	-1.19695	0.000293041	0.0024243
novel.167	-4.58067	8.31743e-06	0.000117315
novel.810	-2.89855	1.98009e-10	8.71742e-09
novel.440	-1.99519	0.00122095	0.00787941
novel.1136	-2.37846	2.60153e-05	0.000313311
novel.1654	-2.01268	2.14738e-06	3.57848e-05
novel.958	-6.83836	0.00151555	0.00937402
novel.860	-1.20729	0.00327618	0.0173416
novel.67	-2.44619	0.00589378	0.0274699
novel.311	-1.06217	0.000455409	0.00349075
novel.576	-1.17731	0.0106083	0.0434788
novel.1397	-1.89942	0.00127871	0.00815392
novel.481	-1.62209	0.00120143	0.00777353
novel.482	-2.29007	0.00069403	0.00493165
novel.192	-3.07864	0.000942918	0.00636448
novel.1521	-7.21276	0.00207647	0.0120865
novel.693	-1.19269	0.00197899	0.0116365
novel.475	-2.77506	4.94374e-06	7.4694e-05
novel.1241	-1.70519	0.0108876	0.0443104

## Sheet: 0h vs 48h
	log2FoldChange	pvalue	padj
LOC108979030	-1.07417	0.000571272	0.00665894
LOC108979031	-1.51536	0.000427858	0.00529896
LOC108979119	-1.45171	0.00659462	0.0414016
LOC108979146	-1.51097	0.000796946	0.00862627
LOC108979176	-1.14023	0.00417632	0.0300935
LOC108979263	-3.39732	0.00132742	0.0126846
LOC108979279	-1.14607	0.000378641	0.00481074
LOC108979307	-2.02871	1.1223e-05	0.000245904
LOC108979403	-2.03226	0.00704544	0.0432843
LOC108979502	-1.36668	0.000162961	0.00239511
LOC108979708	-1.04902	8.17902e-06	0.000189054
LOC108979790	-1.52588	0.00581536	0.0380229
LOC108979806	-2.49624	0.000213158	0.00299808
LOC108979896	-3.14753	3.09622e-12	3.90747e-10
LOC108979995	-1.52676	0.00310778	0.0242169
LOC108979998	-1.53405	4.17825e-08	1.88774e-06
LOC108980034	-1.53601	0.00612022	0.0393331
LOC108980062	-1.51659	8.03734e-08	3.38738e-06
LOC108980082	-1.10057	0.000922272	0.0096089
LOC108980098	-2.3864	4.05082e-05	0.000744574
LOC108980112	-3.12085	0.00306293	0.0239583
LOC108980247	-1.27198	0.000645021	0.00730743
LOC108980291	-2.60116	0.000680124	0.00760651
LOC108980323	-1.06058	0.000898125	0.00941468
LOC108980352	-1.54012	1.42767e-11	1.51414e-09
LOC108980357	-1.3531	1.01348e-06	3.05713e-05
LOC108980360	-2.73298	1.57652e-07	6.14029e-06
LOC108980459	-2.98359	1.01018e-05	0.000224605
LOC108980524	-4.21856	6.91e-06	0.000163452
LOC108980542	-1.23795	0.00109278	0.0109424
LOC108980563	-1.39274	9.20656e-06	0.000207768
LOC108980606	-3.09392	3.28073e-06	8.6478e-05
LOC108980655	-2.03916	2.84533e-06	7.67018e-05
LOC108980667	-2.9563	2.71471e-25	2.55522e-22
LOC108980863	-1.28029	0.00600214	0.0388617
LOC108980866	-2.82708	9.75127e-12	1.08513e-09
LOC108980906	-1.14733	0.000116031	0.00179284
LOC108980942	-1.1947	0.0040906	0.0296175
LOC108980961	-1.62279	0.00663114	0.0415182
LOC108980962	-1.17416	8.59826e-05	0.00141015
LOC108980979	-1.35031	0.00586641	0.038257
LOC108981020	-1.25101	6.37744e-06	0.000152129
LOC108981022	-1.05721	0.0040976	0.0296397
LOC108981024	-1.0055	4.06969e-05	0.000746826
LOC108981063	-1.96751	5.94e-06	0.00014336
LOC108981084	-1.6598	5.41758e-05	0.000946504
LOC108981121	-3.4937	0.000381469	0.00483807
LOC108981127	-1.09641	0.00416189	0.0299991
LOC108981140	-2.42635	7.81976e-08	3.30184e-06
LOC108981174	-1.84487	8.33288e-06	0.00019169
LOC108981227	-1.1694	0.00362102	0.0270499
LOC108981230	-1.51623	0.000425699	0.00528066
LOC108981264	-1.04965	8.34741e-07	2.60052e-05
LOC108981267	-2.51617	0.00614224	0.0394185
LOC108981268	-1.78253	0.000526479	0.00623131
LOC108981615	-1.90025	0.00529215	0.0355485
LOC108981659	-1.72717	4.3361e-07	1.48638e-05
LOC108981824	-1.03399	2.92221e-05	0.000563417
LOC108982063	-1.08517	0.00254325	0.0208589
LOC108982068	-1.07615	0.00241986	0.0200899
LOC108982099	-2.62119	4.94735e-07	1.6631e-05
LOC108982112	-1.26959	0.000752356	0.00823437
LOC108982143	-1.79775	0.00205483	0.0178054
LOC108982213	-1.1271	0.00490821	0.0336908
LOC108982268	-1.17463	0.00626019	0.0399098
LOC108982292	-3.29933	8.77006e-05	0.00143044
LOC108982307	-1.44541	0.00517675	0.0350443
LOC108982322	-1.1829	0.00010594	0.00166425
LOC108982507	-2.14225	0.00110447	0.011032
LOC108982575	-2.61273	2.31528e-06	6.37831e-05
LOC108982594	-1.16775	0.000133025	0.00202018
LOC108982635	-1.69203	1.26635e-05	0.000272707
LOC108982657	-2.17878	0.00127403	0.0123098
LOC108982679	-3.60811	1.91669e-11	1.9953e-09
LOC108982686	-2.28785	4.24803e-18	1.49942e-15
LOC108982727	-1.01619	5.04676e-08	2.24864e-06
LOC108982804	-2.59381	3.73749e-05	0.000692617
LOC108982876	-1.12633	0.00597949	0.0387706
LOC108982887	-1.39864	0.00250331	0.0206613
LOC108982942	-3.0249	0.0033146	0.0253819
LOC108982969	-1.00752	0.000736569	0.00811395
LOC108983005	-1.67666	0.00251069	0.0206865
LOC108983132	-1.50821	2.343e-06	6.43115e-05
LOC108983254	-1.07119	0.00369583	0.0274724
LOC108983286	-2.6091	9.83047e-05	0.00156719
LOC108983293	-1.7696	0.00623198	0.039791
LOC108983304	-1.28021	0.0021626	0.018512
LOC108983347	-8.16046	9.72566e-16	2.55468e-13
LOC108983350	-3.40078	2.10238e-08	1.02576e-06
LOC108983400	-2.45157	6.18084e-07	2.00899e-05
LOC108983418	-2.22587	6.82652e-07	2.18429e-05
LOC108983452	-2.67366	1.05373e-08	5.48473e-07
LOC108983467	-1.84791	7.04267e-10	5.06668e-08
LOC108983487	-1.79227	0.00606649	0.0391549
LOC108983492	-1.19776	0.000139085	0.00209322
LOC108983546	-2.17102	5.41966e-06	0.0001325
LOC108983585	-2.24491	1.29226e-10	1.11848e-08
LOC108983653	-1.87318	0.000655326	0.00740932
LOC108983684	-1.52747	3.9869e-15	9.00642e-13
LOC108983720	-1.09101	0.00166072	0.0151151
LOC108983914	-1.24092	0.00773243	0.0465429
LOC108983918	-6.42661	2.04931e-06	5.72644e-05
LOC108984001	-1.15375	0.0084838	0.049779
LOC108984094	-1.17978	0.00554506	0.0367448
LOC108984097	-2.45111	3.53299e-09	2.06762e-07
LOC108984100	-1.18677	0.00143934	0.013514
LOC108984105	-2.21502	0.00122248	0.0119188
LOC108984240	-2.88892	0.00143462	0.0134809
LOC108984276	-1.11836	3.33731e-06	8.71695e-05
LOC108984280	-1.16407	0.00766104	0.0462241
LOC108984364	-1.84533	1.52992e-08	7.71446e-07
LOC108984405	-1.13094	0.00059962	0.0069074
LOC108984436	-1.75439	6.26312e-16	1.66452e-13
LOC108984460	-2.01105	0.00047693	0.00576759
LOC108984593	-2.06066	2.21351e-09	1.36621e-07
LOC108984614	-1.24196	0.00319286	0.024701
LOC108984647	-2.64742	0.00456286	0.0320109
LOC108984672	-1.61273	3.6622e-09	2.10507e-07
LOC108984750	-2.62926	0.00445246	0.0315202
LOC108984819	-1.29464	5.75e-09	3.19146e-07
LOC108984832	-2.63108	3.7338e-07	1.29964e-05
LOC108984881	-2.13803	0.00604611	0.039068
LOC108984882	-1.97645	0.00228263	0.0192333
LOC108984941	-3.34215	0.000774226	0.0084288
LOC108985099	-3.44367	0.000336782	0.00436984
LOC108985165	-1.52941	0.000423601	0.00526066
LOC108985169	-2.16753	0.00550266	0.0365496
LOC108985200	-2.36867	1.30499e-21	7.19015e-19
LOC108985234	-1.31672	0.0022664	0.0191394
LOC108985282	-1.49972	0.00597154	0.0387301
LOC108985329	-2.51967	8.49247e-06	0.000194569
LOC108985333	-1.1318	2.72395e-07	9.84546e-06
LOC108985361	-1.05866	0.00797941	0.0476613
LOC108985443	-2.2143	3.29961e-06	8.68018e-05
LOC108985450	-1.56176	0.00127991	0.0123561
LOC108985452	-1.9527	6.42009e-06	0.000152985
LOC108985579	-4.14892	7.29646e-10	5.21605e-08
LOC108985669	-1.66875	0.00570892	0.0375224
LOC108985733	-1.02498	0.000107509	0.00168187
LOC108985758	-1.31711	2.76837e-05	0.000537264
LOC108985782	-2.85773	7.76702e-07	2.43352e-05
LOC108985855	-1.11728	2.65959e-08	1.27559e-06
LOC108985965	-2.2744	1.7156e-08	8.5742e-07
LOC108985974	-3.80938	2.748e-19	1.1938e-16
LOC108985980	-1.29058	0.00550935	0.0365618
LOC108985986	-1.35995	0.00481751	0.0332687
LOC108986052	-1.62287	0.00460742	0.0322802
LOC108986072	-1.11383	0.00376572	0.0278858
LOC108986207	-1.24515	0.00177384	0.0159455
LOC108986451	-1.75579	0.00288452	0.0228797
LOC108986514	-1.06486	0.000265477	0.00358465
LOC108986561	-5.11376	6.44739e-07	2.08364e-05
LOC108986618	-1.6789	2.3324e-08	1.13066e-06
LOC108986638	-2.29909	4.14996e-05	0.00075725
LOC108986645	-2.5155	1.31043e-05	0.000281314
LOC108986659	-1.10896	0.00165908	0.0151124
LOC108986673	-1.26755	3.52344e-06	9.10693e-05
LOC108986693	-1.05175	6.85614e-06	0.000162348
LOC108986721	-1.07175	0.00114765	0.0113608
LOC108986730	-1.52087	3.1002e-08	1.43806e-06
LOC108986771	-1.64339	4.78478e-05	0.000854452
LOC108986854	-1.39598	0.000848541	0.00902474
LOC108986868	-1.65673	0.00754023	0.0456414
LOC108986895	-1.0685	1.91942e-05	0.000391407
LOC108986922	-1.66414	9.94322e-05	0.00158293
LOC108986947	-4.92179	8.5765e-10	5.97973e-08
LOC108986968	-4.54081	9.74582e-06	0.000218411
LOC108987006	-1.66435	2.8284e-08	1.33401e-06
LOC108987103	-1.05117	0.00454218	0.0319452
LOC108987130	-2.79917	0.00667346	0.0416906
LOC108987141	-3.92707	4.35295e-06	0.000109747
LOC108987152	-1.24371	0.00108392	0.0108729
LOC108987154	-1.44778	0.00444777	0.0314969
LOC108987253	-1.80841	0.00324526	0.0249695
LOC108987264	-1.42347	0.00108292	0.0108677
LOC108987279	-2.2123	0.00497509	0.0340362
LOC108987342	-1.28863	4.62558e-05	0.000829959
LOC108987412	-1.96849	6.67279e-07	2.14727e-05
LOC108987417	-1.46843	0.00236863	0.0197635
LOC108987720	-2.09492	0.00478881	0.0331838
LOC108987740	-2.33728	0.00609487	0.0392595
LOC108987773	-2.36734	4.53295e-17	1.38378e-14
LOC108987795	-3.28876	1.12931e-09	7.63805e-08
LOC108987880	-1.98366	0.0034732	0.0262407
LOC108987891	-2.90055	2.10193e-07	7.80963e-06
LOC108987911	-1.45787	0.000625218	0.00713293
LOC108987930	-2.67986	1.32648e-10	1.14371e-08
LOC108988037	-1.8844	9.57303e-07	2.92632e-05
LOC108988117	-2.35689	5.29175e-18	1.83909e-15
LOC108988119	-2.20024	0.000520775	0.00617225
LOC108988125	-2.32799	0.00367477	0.0273509
LOC108988158	-1.17266	8.80543e-10	6.12045e-08
LOC108988162	-1.00928	0.000598821	0.00690524
LOC108988167	-1.43411	3.16537e-07	1.12963e-05
LOC108988182	-2.62563	1.23349e-16	3.61878e-14
LOC108988188	-1.77833	5.23875e-05	0.000922395
LOC108988201	-1.25254	0.000206369	0.00291549
LOC108988217	-1.03295	0.00543813	0.0362703
LOC108988270	-1.19602	3.41186e-05	0.000640149
LOC108988277	-2.12833	0.00839753	0.0493882
LOC108988289	-5.11629	2.24167e-19	1.01279e-16
LOC108988337	-2.75703	1.54817e-14	2.96383e-12
LOC108988339	-3.18414	0.00225184	0.0190592
LOC108988367	-2.08979	1.41789e-12	1.97717e-10
LOC108988389	-1.07528	4.56069e-05	0.000820924
LOC108988506	-1.11959	0.00152515	0.014155
LOC108988535	-1.19788	0.000587171	0.00680553
LOC108988555	-1.21626	0.000676195	0.00757171
LOC108988732	-2.05649	0.000262921	0.00355865
LOC108988736	-1.01563	0.00499656	0.0341004
LOC108988798	-1.38074	0.00558987	0.0369442
LOC108988803	-1.73626	1.75006e-07	6.68933e-06
LOC108988916	-3.23143	8.21765e-12	9.37559e-10
LOC108988934	-1.42988	7.16703e-07	2.27392e-05
LOC108988943	-1.19814	0.00024556	0.00337151
LOC108988950	-1.10184	0.00128237	0.0123692
LOC108988962	-1.99104	0.00162743	0.014866
LOC108988963	-1.46824	0.00120899	0.0118128
LOC108989044	-1.19112	0.00291476	0.0230428
LOC108989077	-2.01514	1.2362e-05	0.000268001
LOC108989131	-1.24072	0.000520677	0.00617225
LOC108989165	-1.12064	0.00433936	0.0308744
LOC108989167	-1.76055	0.000941891	0.00977368
LOC108989290	-5.53688	9.73222e-71	1.09925e-66
LOC108989309	-2.2761	0.00827674	0.0489198
LOC108989345	-1.43436	0.00196293	0.0171845
LOC108989348	-1.40007	0.00264446	0.0214423
LOC108989378	-1.08491	0.000182645	0.00263303
LOC108989391	-1.09228	9.08938e-07	2.79359e-05
LOC108989394	-1.26508	6.95374e-05	0.00117555
LOC108989456	-1.8454	2.2085e-05	0.000440335
LOC108989459	-1.43841	0.00026213	0.00355007
LOC108989460	-2.68875	0.00167821	0.0152252
LOC108989479	-2.29178	0.000400478	0.00500377
LOC108989489	-2.1955	1.19231e-07	4.77559e-06
LOC108989546	-1.99984	0.00746734	0.0453339
LOC108989692	-1.53686	0.00130429	0.0125325
LOC108989718	-1.10987	0.00236642	0.0197597
LOC108989736	-2.35144	8.98073e-06	0.00020352
LOC108989741	-1.93857	0.00418224	0.0301169
LOC108989833	-1.64267	0.000143963	0.00215231
LOC108989843	-1.79949	0.00379154	0.028018
LOC108989888	-3.19914	0.000257615	0.00350362
LOC108989939	-1.44936	0.00103063	0.0104873
LOC108989941	-1.39878	7.68666e-08	3.25782e-06
LOC108989979	-1.25082	2.35523e-15	5.78312e-13
LOC108989984	-2.67003	2.89838e-06	7.79458e-05
LOC108989990	-1.14109	0.00359248	0.026897
LOC108989995	-1.40164	0.00346252	0.0261872
LOC108990021	-1.34672	0.00405383	0.0294267
LOC108990026	-2.84934	2.97857e-11	2.97725e-09
LOC108990113	-1.41137	1.91978e-05	0.000391407
LOC108990247	-1.12906	0.000566131	0.00660584
LOC108990249	-2.1759	0.000946309	0.00980152
LOC108990335	-1.90138	0.000324849	0.00424182
LOC108990339	-1.49892	0.0035266	0.0265553
LOC108990383	-1.46728	0.00447006	0.0316062
LOC108990403	-1.74653	2.34225e-05	0.000464544
LOC108990461	-1.0052	3.40156e-05	0.000638959
LOC108990527	-1.02369	0.00850343	0.0498682
LOC108990568	-1.33924	0.00123428	0.012008
LOC108990581	-1.17082	0.00211374	0.0182042
LOC108990586	-2.15659	0.00066352	0.00746832
LOC108990651	-1.79539	6.23433e-11	5.81957e-09
LOC108990654	-1.35063	8.32383e-08	3.48859e-06
LOC108990764	-1.08744	0.000201895	0.00285944
LOC108990877	-1.00019	0.00638779	0.0404089
LOC108990987	-1.51796	0.00485196	0.0334572
LOC108991009	-1.8634	0.00274676	0.0220816
LOC108991067	-1.03572	2.92023e-07	1.04878e-05
LOC108991068	-2.90814	1.38167e-11	1.47226e-09
LOC108991186	-2.07599	0.0062956	0.0400162
LOC108991195	-6.48907	9.24512e-06	0.00020843
LOC108991206	-1.19816	0.00420253	0.0301884
LOC108991258	-1.11783	0.00677128	0.0421417
LOC108991293	-1.01743	0.000892546	0.00936925
LOC108991313	-2.02489	0.00203541	0.0176574
LOC108991465	-1.1263	0.00354533	0.0266635
LOC108991479	-1.29603	3.90247e-09	2.22057e-07
LOC108991536	-1.68891	1.58876e-08	7.99336e-07
LOC108991542	-2.49408	2.8453e-05	0.000550774
LOC108991590	-1.32449	0.000955128	0.00985605
LOC108991653	-1.55385	0.000539567	0.00635165
LOC108991881	-3.82638	2.74738e-07	9.91426e-06
LOC108991904	-1.38278	3.52006e-05	0.000658807
LOC108991920	-1.16965	0.00139951	0.0132281
LOC108991955	-2.24459	1.57867e-05	0.000329594
LOC108991959	-2.97217	0.00275716	0.0221337
LOC108991975	-1.37432	2.31004e-12	3.03394e-10
LOC108991987	-3.33108	2.00949e-18	7.44169e-16
LOC108991996	-1.06204	7.86022e-05	0.00130369
LOC108992026	-3.20574	4.09416e-14	7.39897e-12
LOC108992196	-1.27294	7.71578e-05	0.00128445
LOC108992197	-1.18108	0.000303982	0.00402282
LOC108992206	-1.38834	0.00638337	0.0404089
LOC108992212	-1.14326	0.00011195	0.00173572
LOC108992241	-1.18089	0.00411316	0.0297279
LOC108992242	-1.09467	0.000384988	0.00486674
LOC108992282	-1.23171	0.000170427	0.00248063
LOC108992292	-1.39218	7.57985e-06	0.000176889
LOC108992350	-1.35493	0.00730858	0.0445541
LOC108992384	-1.97214	2.37482e-05	0.000469765
LOC108992428	-1.45518	0.00709847	0.0435391
LOC108992469	-1.10091	0.00257456	0.0210189
LOC108992512	-1.20598	0.00190335	0.0168153
LOC108992598	-1.01691	0.000381648	0.00483807
LOC108992649	-3.44481	0.00830252	0.0490081
LOC108992661	-2.37095	1.19791e-06	3.55129e-05
LOC108992686	-1.83665	1.05209e-09	7.13912e-08
LOC108992693	-1.73025	0.00229033	0.0192623
LOC108992749	-1.88391	9.3273e-10	6.44354e-08
LOC108992762	-1.25892	0.0016662	0.0151405
LOC108992784	-2.10877	1.44149e-08	7.3506e-07
LOC108992799	-1.6176	0.00786381	0.0471203
LOC108992838	-1.05526	0.00182609	0.0162856
LOC108992859	-1.21581	0.0021818	0.0186085
LOC108992868	-1.21242	6.18501e-06	0.000148008
LOC108992919	-1.43266	0.00370282	0.0275154
LOC108992959	-1.0765	0.000109728	0.00171067
LOC108992975	-3.96331	0.000324651	0.00424168
LOC108993032	-1.96498	0.0012376	0.0120299
LOC108993084	-1.13059	0.00703704	0.0432773
LOC108993092	-2.68254	9.99158e-05	0.00158951
LOC108993104	-2.53549	9.15042e-07	2.80853e-05
LOC108993127	-1.53075	0.00415841	0.0299835
LOC108993129	-1.62523	0.000820048	0.00879624
LOC108993195	-2.75148	1.53429e-13	2.5183e-11
LOC108993213	-2.12546	1.01363e-06	3.05713e-05
LOC108993246	-2.37892	0.000211596	0.00298002
LOC108993254	-1.23696	0.00308743	0.0241082
LOC108993277	-1.95746	0.0058625	0.0382426
LOC108993291	-2.06447	4.13225e-10	3.19684e-08
LOC108993299	-1.28845	0.00216582	0.0185325
LOC108993305	-5.03923	9.50194e-10	6.54417e-08
LOC108993345	-4.66132	3.24589e-11	3.23016e-09
LOC108993372	-2.8733	5.98163e-19	2.45682e-16
LOC108993379	-1.18786	0.000859028	0.00911481
LOC108993380	-2.54016	0.00490513	0.0336824
LOC108993383	-1.86107	3.04868e-13	4.65335e-11
LOC108993428	-2.25535	2.47875e-11	2.53371e-09
LOC108993442	-1.06128	0.00362064	0.0270499
LOC108993578	-1.91413	9.79296e-07	2.97343e-05
LOC108993723	-2.39888	0.000461378	0.00563685
LOC108993773	-1.98186	0.000798886	0.00864312
LOC108993784	-1.00375	0.00513151	0.0347485
LOC108993927	-1.7343	1.88969e-05	0.000386667
LOC108994046	-1.04245	0.00162029	0.0148308
LOC108994068	-1.15256	0.00215086	0.0184395
LOC108994108	-1.87216	0.00168929	0.0153073
LOC108994129	-1.81554	9.63767e-06	0.000216417
LOC108994151	-1.27757	7.50896e-07	2.3625e-05
LOC108994229	-1.42999	0.000106089	0.00166544
LOC108994254	-4.25601	1.18078e-05	0.00025747
LOC108994394	-1.69447	0.00604957	0.0390751
LOC108994400	-1.76121	0.000324345	0.00424168
LOC108994407	-1.36912	0.000191457	0.0027339
LOC108994430	-2.01576	0.000346891	0.00446766
LOC108994449	-2.45401	4.43327e-05	0.000799263
LOC108994567	-1.20596	0.00112968	0.0112223
LOC108994576	-1.16116	0.0014564	0.0136629
LOC108994579	-1.47111	5.70038e-05	0.000987512
LOC108994591	-1.11696	0.00554457	0.0367448
LOC108994646	-2.50511	0.00146301	0.0137131
LOC108994648	-1.03706	0.00456098	0.0320109
LOC108994649	-1.17448	0.00146849	0.0137337
LOC108994657	-1.7243	5.65473e-08	2.48522e-06
LOC108994796	-1.19492	2.78751e-06	7.55033e-05
LOC108994822	-2.23357	6.16993e-08	2.69071e-06
LOC108994846	-2.90767	0.00013036	0.00198841
LOC108994919	-1.08943	0.000234365	0.00325203
LOC108995005	-1.52465	3.26369e-05	0.000620073
LOC108995010	-1.13494	0.00185302	0.0164543
LOC108995027	-2.05978	0.00044302	0.00545385
LOC108995034	-3.31795	5.75575e-05	0.00099634
LOC108995041	-1.26323	0.00345084	0.0261417
LOC108995179	-2.9528	3.95841e-07	1.37148e-05
LOC108995229	-1.83179	6.39741e-07	2.07045e-05
LOC108995247	-3.26324	2.76221e-10	2.20489e-08
LOC108995297	-1.97252	0.000160492	0.00236804
LOC108995305	-3.22724	3.6732e-05	0.000682381
LOC108995315	-1.2473	0.00182142	0.0162632
LOC108995318	-1.92993	9.29261e-05	0.00149943
LOC108995378	-2.04155	0.00117792	0.0115743
LOC108995413	-1.06782	0.000877255	0.00925361
LOC108995547	-1.17154	3.26888e-06	8.62664e-05
LOC108995549	-1.0636	0.00138126	0.0130944
LOC108995605	-2.1159	3.80293e-05	0.000703588
LOC108995634	-1.41868	0.00260051	0.0211772
LOC108995637	-1.06911	0.00484507	0.0334199
LOC108995643	-1.00056	0.00276588	0.0221801
LOC108995665	-1.26169	0.00206289	0.0178547
LOC108995747	-1.23907	2.36334e-05	0.000467904
LOC108995786	-2.47365	9.13422e-09	4.80984e-07
LOC108995854	-1.07309	0.00121707	0.0118814
LOC108995972	-1.19047	5.16845e-06	0.000127323
LOC108995986	-1.28407	3.33937e-08	1.53638e-06
LOC108996009	-2.46661	0.000359689	0.00460361
LOC108996024	-1.15112	4.14885e-05	0.00075725
LOC108996053	-2.00862	0.000901022	0.00942755
LOC108996055	-3.71805	1.51581e-05	0.000317646
LOC108996105	-5.07989	0.00141635	0.0133592
LOC108996189	-3.3635	0.000279012	0.00373717
LOC108996198	-5.15523	1.26276e-05	0.000272512
LOC108996277	-3.66498	0.00218156	0.0186085
LOC108996305	-2.98528	3.66373e-05	0.000681182
LOC108996313	-1.01284	0.0062727	0.0399386
LOC108996331	-1.97634	6.87418e-07	2.19643e-05
LOC108996343	-3.92127	8.89883e-15	1.82919e-12
LOC108996362	-2.46355	8.81874e-14	1.55012e-11
LOC108996364	-1.24501	1.93536e-09	1.22122e-07
LOC108996372	-1.10077	0.00766818	0.0462548
LOC108996427	-1.82009	0.00183182	0.0163189
LOC108996456	-1.10419	0.000469271	0.00570244
LOC108996469	-1.25733	0.000844457	0.00899825
LOC108996509	-1.78568	0.00118322	0.0116069
LOC108996515	-2.67048	1.48507e-09	9.72399e-08
LOC108996533	-1.38468	0.000599554	0.0069074
LOC108996568	-1.29697	4.06689e-05	0.000746826
LOC108996569	-1.79352	2.68628e-15	6.42775e-13
LOC108996577	-2.43507	0.000623519	0.00711738
LOC108996602	-1.68575	2.37335e-06	6.50656e-05
LOC108996638	-1.40398	0.000689743	0.00769067
LOC108996714	-1.89992	8.73987e-08	3.64039e-06
LOC108996716	-1.06126	0.00254757	0.0208589
LOC108996821	-1.47228	2.45118e-06	6.69619e-05
LOC108996824	-1.05861	0.000665638	0.0074847
LOC108996829	-1.40316	0.000267884	0.00361283
LOC108996854	-4.13819	1.51512e-08	7.65696e-07
LOC108996948	-1.09219	0.00780547	0.0468204
LOC108996995	-1.44007	6.11445e-05	0.00104799
LOC108997022	-1.50879	0.000572918	0.00667124
LOC108997049	-1.52622	0.00741981	0.0451059
LOC108997104	-1.67703	4.99224e-06	0.000123386
LOC108997114	-4.82469	4.80608e-05	0.000857577
LOC108997119	-1.31333	0.00263044	0.021363
LOC108997131	-1.76977	0.00044993	0.00552387
LOC108997163	-1.04424	0.00130705	0.012543
LOC108997223	-1.55949	0.000144161	0.00215383
LOC108997379	-1.98251	9.19901e-06	0.000207768
LOC108997405	-1.2565	2.32916e-06	6.40874e-05
LOC108997426	-1.02012	0.00103613	0.0105196
LOC108997441	-1.38218	0.00192448	0.0169687
LOC108997458	-1.90586	0.00419484	0.0301788
LOC108997500	-2.29194	1.08738e-07	4.39912e-06
LOC108997546	-1.14507	0.000636413	0.00722441
LOC108997582	-1.29463	0.00345753	0.0261836
LOC108997673	-1.22012	0.00185756	0.0164816
LOC108997687	-6.6772	3.97427e-05	0.000732244
LOC108997702	-1.05919	0.00572455	0.0376006
LOC108997705	-1.53013	0.00482001	0.0332687
LOC108997833	-2.0566	0.00400087	0.0291547
LOC108997872	-1.19367	0.00014749	0.00219921
LOC108998027	-1.17987	0.00385413	0.0283599
LOC108998191	-1.15066	0.00526508	0.0354404
LOC108998330	-1.49785	0.00178066	0.0160004
LOC108998591	-1.06385	0.00295586	0.0232658
LOC108998598	-1.19948	0.00152757	0.0141716
LOC108998599	-1.0272	0.00273783	0.0220333
LOC108998622	-1.10462	0.00251038	0.0206865
LOC108998662	-1.96537	0.00193189	0.0170075
LOC108998670	-8.17043	9.25996e-07	2.8383e-05
LOC108998699	-1.54612	0.000902134	0.00943045
LOC108998728	-1.04296	9.46844e-06	0.000213098
LOC108998764	-1.19806	8.88207e-05	0.00144558
LOC108998781	-3.57168	1.48812e-17	4.87197e-15
LOC108998795	-2.4868	2.01869e-05	0.000408989
LOC108998840	-1.23609	0.000367991	0.00469922
LOC108998859	-1.17184	0.00314581	0.024429
LOC108998949	-1.57881	0.00205403	0.0178053
LOC108999097	-2.22883	0.000738624	0.00812653
LOC108999147	-1.17378	8.21553e-08	3.44961e-06
LOC108999162	-2.60059	0.00650885	0.0409568
LOC108999213	-1.2625	0.00815137	0.0483686
LOC108999232	-1.29376	0.00560472	0.0370207
LOC108999263	-6.53732	2.03228e-05	0.000411004
LOC108999274	-1.29334	0.00122201	0.0119188
LOC108999306	-2.3995	3.32426e-05	0.000627884
LOC108999309	-1.69796	0.00141139	0.013318
LOC108999393	-5.70492	7.37017e-30	1.18923e-26
LOC108999446	-3.61473	8.10906e-07	2.53717e-05
LOC108999524	-1.24859	3.40091e-05	0.000638959
LOC108999583	-2.14293	0.000633856	0.00720262
LOC109000197	-3.03325	2.16157e-09	1.34889e-07
LOC109000362	-1.0631	5.05463e-06	0.000124791
LOC109000407	-1.40074	0.00184716	0.0164152
LOC109000459	-3.3684	0.00242098	0.0200918
LOC109000491	-1.32226	0.00827533	0.0489198
LOC109000496	-1.0567	0.000445928	0.00547771
LOC109000498	-2.65278	0.000143644	0.00214896
LOC109000518	-1.88988	8.42534e-06	0.000193423
LOC109000585	-2.20967	0.00317161	0.024587
LOC109000596	-1.81789	1.01989e-07	4.15873e-06
LOC109000598	-1.40015	0.000192518	0.00274557
LOC109000602	-1.01418	0.000428915	0.00530915
LOC109000683	-1.81379	9.62093e-06	0.000216256
LOC109000742	-1.14589	0.00422178	0.0302762
LOC109000784	-1.80597	1.002e-05	0.000223226
LOC109000860	-1.31836	0.000263648	0.00356635
LOC109000891	-1.0984	0.00443055	0.0314045
LOC109000977	-1.10052	0.00285648	0.0227451
LOC109000981	-1.14456	0.00277981	0.0222523
LOC109001005	-2.24085	0.00291223	0.0230347
LOC109001084	-1.28491	0.00338104	0.0257543
LOC109001090	-2.20242	0.00765774	0.0462241
LOC109001133	-3.43008	0.00385706	0.0283722
LOC109001241	-4.60945	6.52971e-15	1.4321e-12
LOC109001345	-1.39732	0.000536739	0.00632495
LOC109001350	-4.603	0.00348419	0.0263061
LOC109001360	-1.66579	0.00347195	0.02624
LOC109001391	-1.43213	3.02724e-06	8.10252e-05
LOC109001394	-4.39054	2.54434e-77	5.74767e-73
LOC109001443	-1.01861	0.00498563	0.0340773
LOC109001580	-2.31225	0.000213276	0.00299808
LOC109001581	-2.24034	0.00212543	0.0182793
LOC109001586	-1.39949	3.68767e-05	0.000683945
LOC109001655	-1.5899	0.000389228	0.00490252
LOC109001692	-1.16556	3.60219e-09	2.09187e-07
LOC109001737	-1.10899	0.00583791	0.0381042
LOC109001756	-3.45158	0.000139806	0.00210128
LOC109001764	-2.10061	0.000207907	0.00293172
LOC109001772	-1.52521	3.3007e-06	8.68018e-05
LOC109001866	-1.67946	0.000116887	0.0018036
LOC109001893	-1.67284	0.00110701	0.0110456
LOC109001999	-1.09754	0.000843353	0.00899319
LOC109002011	-1.23932	0.00106704	0.0107691
LOC109002090	-2.13131	9.47102e-06	0.000213098
LOC109002114	-2.04226	3.32658e-06	8.71695e-05
LOC109002139	-2.78316	0.00398462	0.029097
LOC109002159	-3.90904	2.48866e-07	9.09688e-06
LOC109002166	-2.20092	1.35498e-05	0.000289037
LOC109002202	-1.65487	9.68557e-07	2.95273e-05
LOC109002208	-1.18582	1.33226e-05	0.000284998
LOC109002236	-1.98856	0.000255188	0.00347899
LOC109002336	-1.28918	0.00183252	0.0163189
LOC109002381	-1.56993	0.000350269	0.00450346
LOC109002427	-6.41784	1.53749e-26	1.92955e-23
LOC109002454	-1.65386	0.000769794	0.00839269
LOC109002520	-1.82612	0.00276957	0.0222018
LOC109002550	-1.64378	7.14014e-08	3.03758e-06
LOC109002567	-1.25161	0.00232143	0.0194697
LOC109002577	-1.09087	0.0002412	0.00332036
LOC109002588	-2.05062	0.000860165	0.00911831
LOC109002694	-1.36899	8.71503e-07	2.69319e-05
LOC109002718	-1.8048	0.000822917	0.00881446
LOC109002746	-2.2995	4.44055e-07	1.51072e-05
LOC109002757	-1.74778	0.00827295	0.0489198
LOC109002813	-2.19965	0.00169827	0.015364
LOC109002836	-2.07824	0.00496971	0.0340096
LOC109002894	-1.0587	0.00226638	0.0191394
LOC109002917	-2.17677	1.07407e-07	4.35604e-06
LOC109002924	-1.37347	8.99414e-05	0.00145961
LOC109002933	-1.75706	0.00747834	0.0453519
LOC109002943	-1.96873	2.69006e-05	0.000524772
LOC109002986	-1.21251	0.000488323	0.00588472
LOC109002995	-3.16879	1.9341e-06	5.43424e-05
LOC109003048	-1.82677	0.00112711	0.0112016
LOC109003058	-1.44247	2.85501e-05	0.00055218
LOC109003063	-1.2646	0.00202799	0.0176201
LOC109003073	-1.7066	0.00306131	0.0239539
LOC109003090	-2.06576	1.72056e-07	6.59763e-06
LOC109003135	-1.06662	0.00046844	0.0056954
LOC109003197	-1.20664	0.00703455	0.0432763
LOC109003253	-1.41193	0.000945646	0.00979915
LOC109003267	-3.21705	9.07198e-12	1.01958e-09
LOC109003270	-1.12591	0.00688732	0.0426376
LOC109003274	-1.92974	1.8328e-12	2.47922e-10
LOC109003426	-2.31527	1.6357e-09	1.05573e-07
LOC109003517	-1.46287	0.00492029	0.0337532
LOC109003524	-1.3713	3.53519e-06	9.12686e-05
LOC109003786	-2.66478	9.13603e-05	0.00147945
LOC109003794	-1.0068	1.86494e-05	0.000382642
LOC109003862	-1.29643	0.00312177	0.0243007
LOC109003927	-1.21173	0.000953355	0.00984741
LOC109003962	-4.12374	3.37357e-11	3.3279e-09
LOC109003967	-4.24947	2.26285e-06	6.25677e-05
LOC109004003	-1.44419	0.000885591	0.00930525
LOC109004046	-1.7099	0.0039663	0.028987
LOC109004101	-1.18713	0.00679618	0.0421774
LOC109004136	-1.78806	0.000470034	0.00570558
LOC109004147	-1.3973	0.000596106	0.00687744
LOC109004183	-1.20524	0.0039976	0.0291547
LOC109004224	-1.81407	8.39828e-08	3.51328e-06
LOC109004225	-1.35782	4.61944e-05	0.000829959
LOC109004253	-1.82766	0.000337431	0.00437576
LOC109004308	-1.38268	0.00239574	0.019958
LOC109004352	-1.40282	1.51562e-06	4.40642e-05
LOC109004368	-1.27185	3.42041e-05	0.00064122
LOC109004396	-1.40934	4.64141e-06	0.000116112
LOC109004492	-3.42601	0.00358004	0.0268325
LOC109004555	-1.88057	2.26786e-12	2.99597e-10
LOC109004640	-1.93467	1.23629e-06	3.6507e-05
LOC109004672	-1.71547	6.94974e-05	0.00117555
LOC109004684	-1.14973	0.00523355	0.0352913
LOC109004753	-2.95396	1.65785e-07	6.40186e-06
LOC109004793	-1.34061	0.005443	0.0362706
LOC109004826	-1.05268	0.000260402	0.00353514
LOC109004971	-2.00986	0.000966016	0.00995089
LOC109005084	-5.60177	8.29932e-06	0.000191113
LOC109005146	-2.30062	4.30296e-10	3.31754e-08
LOC109005147	-1.52163	0.00793037	0.04745
LOC109005194	-1.20109	6.3017e-05	0.00107438
LOC109005229	-1.61994	5.60963e-10	4.18223e-08
LOC109005254	-2.74495	2.88836e-15	6.79668e-13
LOC109005389	-1.20924	0.000587463	0.00680553
LOC109005469	-2.12028	7.32665e-07	2.30835e-05
LOC109005470	-1.97128	0.00037112	0.00472481
LOC109005561	-3.07474	0.0053765	0.0359867
LOC109005662	-2.10819	4.44679e-08	2.00505e-06
LOC109005663	-2.06587	0.007804	0.0468204
LOC109005704	-1.28018	0.00808407	0.0481408
LOC109005705	-1.48991	5.28359e-05	0.000928121
LOC109005758	-1.16111	1.44575e-05	0.0003058
LOC109005851	-2.01648	3.56938e-05	0.000667486
LOC109005893	-1.9785	2.32611e-07	8.55812e-06
LOC109005895	-1.32703	0.00085	0.009036
LOC109005909	-6.48403	2.17654e-10	1.80103e-08
LOC109005933	-1.21444	0.00192431	0.0169687
LOC109005946	-1.12216	0.00110564	0.0110368
LOC109005953	-1.35309	0.000767009	0.00837214
LOC109005990	-1.25526	0.000652797	0.00738442
LOC109006060	-1.12115	0.0066772	0.0417025
LOC109006114	-1.19451	0.00551882	0.0366031
LOC109006142	-2.07214	8.535e-06	0.00019495
LOC109006260	-1.77175	0.000391812	0.00492638
LOC109006261	-1.0902	4.86082e-06	0.000120801
LOC109006277	-5.00531	6.57754e-11	6.08961e-09
LOC109006292	-1.81208	2.1787e-05	0.000435161
LOC109006325	-3.52827	1.81405e-15	4.50323e-13
LOC109006344	-1.04292	0.00292703	0.0231033
LOC109006348	-1.37102	8.69751e-05	0.00142271
LOC109006364	-2.80165	0.00109581	0.0109678
LOC109006451	-1.60656	0.00630928	0.0400693
LOC109006537	-1.3639	0.0064974	0.0409103
LOC109006616	-1.08582	0.00259595	0.0211553
LOC109006662	-1.10483	0.00354378	0.0266635
LOC109006684	-3.01327	0.000947682	0.00981124
LOC109006687	-1.01024	0.00486144	0.0335021
LOC109006751	-1.6507	0.000565242	0.00659888
LOC109006806	-1.94628	1.01101e-15	2.62515e-13
LOC109006827	-1.57195	0.00499072	0.0340923
LOC109006895	-1.10979	0.00300267	0.0235604
LOC109006904	-3.54605	1.581e-06	4.5381e-05
LOC109006993	-1.65006	0.00194144	0.0170717
LOC109007011	-6.81016	1.38958e-05	0.000295302
LOC109007076	-1.20104	0.000106342	0.00166665
LOC109007087	-1.75984	0.00555113	0.0367742
LOC109007094	-2.88646	0.000256494	0.00349259
LOC109007175	-1.11444	0.0001965	0.00279178
LOC109007338	-2.19336	0.00575846	0.0377601
LOC109007366	-1.27765	0.00159325	0.0146546
LOC109007373	-1.64289	0.00366385	0.0272887
LOC109007429	-1.66227	0.000137737	0.00207848
LOC109007475	-2.74602	0.00146926	0.0137337
LOC109007598	-1.2261	0.00062646	0.00713293
LOC109007611	-1.14579	3.66765e-06	9.41501e-05
LOC109007677	-1.56254	6.49691e-10	4.73436e-08
LOC109007736	-1.64408	3.55575e-06	9.15093e-05
LOC109007752	-1.35883	3.32128e-08	1.53118e-06
LOC109007756	-2.14256	0.00518501	0.0350792
LOC109007774	-1.31111	0.000458239	0.00560456
LOC109007790	-1.39957	0.00667138	0.0416892
LOC109007910	-1.77326	2.59148e-05	0.000507733
LOC109007930	-1.43838	0.00345021	0.0261417
LOC109007936	-1.35284	1.01089e-06	3.05713e-05
LOC109007950	-1.38053	0.00182335	0.0162675
LOC109008024	-2.03547	2.80521e-06	7.58011e-05
LOC109008104	-1.10155	7.44604e-05	0.00124597
LOC109008124	-1.14892	0.000338717	0.00438488
LOC109008509	-2.95738	2.56106e-06	6.97041e-05
LOC109008546	-1.28826	1.89066e-06	5.31881e-05
LOC109008572	-3.24906	6.893e-26	8.19541e-23
LOC109008648	-2.20971	0.00715799	0.0437853
LOC109008681	-2.56152	6.54224e-10	4.75206e-08
LOC109008827	-2.43277	0.000164988	0.00241704
LOC109008844	-1.98231	0.00661417	0.0414317
LOC109008886	-1.86921	0.000239935	0.00331304
LOC109008900	-2.68904	0.00221516	0.0188476
LOC109008936	-1.04278	0.000291989	0.0038823
LOC109008942	-1.41725	7.23148e-10	5.186e-08
LOC109008943	-1.22877	4.11362e-05	0.000753663
LOC109008945	-2.15957	0.0014571	0.0136637
LOC109008957	-1.36411	0.000530802	0.00626274
LOC109009015	-2.69607	0.00657373	0.041296
LOC109009035	-1.57801	0.00651623	0.0409804
LOC109009063	-1.65113	1.76576e-10	1.47735e-08
LOC109009082	-1.77627	1.76852e-18	6.65847e-16
LOC109009125	-1.66012	0.00732059	0.0445988
LOC109009204	-2.85188	0.000350603	0.00450519
LOC109009223	-2.40626	1.35643e-11	1.45222e-09
LOC109009271	-2.31683	0.000130873	0.00199488
LOC109009393	-1.60647	1.72799e-06	4.91628e-05
LOC109009568	-1.18894	0.00813937	0.0483482
LOC109009585	-1.71823	2.72972e-08	1.2982e-06
LOC109009595	-3.37277	0.00333774	0.0255032
LOC109009635	-5.35374	1.4054e-08	7.18283e-07
LOC109009676	-1.75833	6.14028e-05	0.00105162
LOC109009771	-1.72154	7.27211e-09	3.96804e-07
LOC109009814	-1.52366	1.00123e-05	0.000223226
LOC109009839	-5.61076	9.57225e-19	3.79363e-16
LOC109009840	-2.99225	0.000500406	0.0059842
LOC109009875	-1.37117	0.000859578	0.00911637
LOC109009886	-2.02315	0.00206053	0.0178411
LOC109009981	-1.46592	0.00372233	0.0276162
LOC109009992	-4.94431	7.19507e-06	0.000169309
LOC109010023	-2.78865	7.42858e-05	0.00124397
LOC109010033	-1.01368	0.00151471	0.0140754
LOC109010061	-1.14314	0.00444135	0.0314613
LOC109010091	-3.43681	2.62144e-07	9.55124e-06
LOC109010144	-1.89446	0.000393291	0.00493855
LOC109010191	-1.01697	0.00154618	0.0143207
LOC109010403	-1.96376	1.02329e-05	0.000226715
LOC109010405	-4.33022	1.2812e-12	1.81133e-10
LOC109010426	-1.92033	0.000213472	0.00299896
LOC109010434	-2.55611	3.55667e-06	9.15093e-05
LOC109010450	-1.20886	0.00040441	0.00505009
LOC109010468	-3.48727	2.38406e-10	1.96555e-08
LOC109010678	-1.95398	0.000806224	0.00869752
LOC109010964	-1.51798	1.90895e-08	9.43613e-07
LOC109011009	-1.56258	0.000165461	0.00242031
LOC109011033	-2.2456	8.43842e-05	0.00139141
LOC109011105	-2.36527	0.000618473	0.00707766
LOC109011110	-1.49955	0.00265944	0.0215174
LOC109011131	-1.38329	0.000264692	0.00357833
LOC109011188	-1.54077	1.07869e-05	0.00023727
LOC109011319	-1.39496	0.00159702	0.0146812
LOC109011340	-1.44245	0.00498298	0.0340694
LOC109011382	-1.17901	0.00160756	0.0147518
LOC109011391	-1.11501	0.00101676	0.0103602
LOC109011465	-1.23086	0.000417236	0.00518732
LOC109011466	-1.6258	0.000497417	0.00595161
LOC109011493	-2.49346	1.55496e-09	1.01229e-07
LOC109011587	-1.22366	0.00286079	0.0227506
LOC109011669	-1.78317	0.000843079	0.00899319
LOC109011733	-1.18441	0.00783374	0.046965
LOC109011753	-3.64385	0.000527206	0.00623539
LOC109011786	-2.77501	0.00660373	0.0414105
LOC109011894	-3.41118	2.46638e-13	3.86914e-11
LOC109011903	-1.78098	0.0054363	0.0362687
LOC109012041	-2.40466	2.67226e-09	1.60549e-07
LOC109012121	-1.36115	0.00210633	0.018168
LOC109012138	-1.39062	0.000102056	0.00161218
LOC109012215	-3.44363	0.00411983	0.0297529
LOC109012250	-3.92932	0.00143213	0.0134631
LOC109012293	-3.09382	0.000147661	0.00220031
LOC109012319	-1.0101	0.00127317	0.0123067
LOC109012342	-1.55982	0.000848511	0.00902474
LOC109012344	-1.69249	0.00695544	0.0429769
LOC109012436	-2.71853	0.000512099	0.00609179
LOC109012452	-1.89015	5.42575e-10	4.07201e-08
LOC109012627	-1.58996	3.50956e-06	9.09185e-05
LOC109012773	-1.81597	6.41042e-05	0.00109045
LOC109012775	-3.78896	0.000383334	0.00485649
LOC109012793	-2.47971	2.05459e-07	7.68431e-06
LOC109012802	-1.78037	8.18481e-06	0.000189054
LOC109012881	-2.35613	0.00642366	0.0405677
LOC109012997	-2.58958	6.28411e-10	4.60903e-08
LOC109013029	-1.27442	3.50279e-06	9.08472e-05
LOC109013118	-2.24803	3.37082e-08	1.5477e-06
LOC109013166	-1.12913	0.00489712	0.0336556
LOC109013235	-1.12438	0.00361091	0.0269922
LOC109013299	-1.0372	0.0027453	0.0220778
LOC109013303	-1.44524	2.31677e-09	1.41448e-07
LOC109013323	-1.09968	0.00610285	0.0392772
LOC109013396	-1.04229	0.000955501	0.00985605
LOC109013437	-1.09034	9.03386e-07	2.78411e-05
LOC109013473	-1.18024	5.4697e-05	0.0009534
LOC109013497	-3.76863	3.04606e-09	1.79662e-07
LOC109013512	-1.2971	0.000363089	0.00464187
LOC109013562	-3.14769	3.09084e-05	0.000591713
LOC109013594	-1.8811	3.05727e-06	8.16004e-05
LOC109013602	-2.60162	0.000803682	0.00868253
LOC109013649	-2.94939	3.78859e-11	3.70494e-09
LOC109013680	-4.14544	1.03145e-07	4.19827e-06
LOC109013713	-1.72041	0.00071382	0.00792393
LOC109013802	-1.40175	0.00391163	0.0286802
LOC109013843	-1.42037	0.00428143	0.0305837
LOC109013871	-1.22889	0.00282164	0.0224915
LOC109013919	-1.25371	0.000556293	0.00651174
LOC109013984	-1.85492	7.73591e-09	4.17074e-07
LOC109014013	-1.59782	0.00288289	0.0228797
LOC109014016	-2.59325	5.04216e-21	2.64889e-18
LOC109014085	-1.90981	0.000215278	0.0030187
LOC109014208	-1.38131	0.00108726	0.0109016
LOC109014223	-2.28655	1.94936e-12	2.59036e-10
LOC109014225	-1.15418	0.00194759	0.0170979
LOC109014236	-1.76693	0.0059993	0.0388544
LOC109014288	-2.0896	0.00254585	0.0208589
LOC109014365	-1.2073	1.7644e-06	5.00726e-05
LOC109014435	-1.10515	0.00337647	0.0257462
LOC109014447	-1.30365	0.00126785	0.0122659
LOC109014455	-1.67857	0.00023778	0.00328932
LOC109014496	-1.15456	0.00138132	0.0130944
LOC109014555	-1.13973	0.000801787	0.0086662
LOC109014640	-1.51471	0.000748797	0.00820363
LOC109014711	-2.54153	8.35189e-07	2.60052e-05
LOC109014723	-2.23164	3.57923e-09	2.08389e-07
LOC109014784	-1.67728	1.82317e-06	5.15443e-05
LOC109014895	-1.01938	0.00150008	0.0139617
LOC109015131	-1.268	0.000119608	0.00184307
LOC109015440	-3.11629	1.88759e-08	9.35103e-07
LOC109015621	-1.30657	0.00461118	0.0322802
LOC109015678	-1.49883	0.00225073	0.019057
LOC109015812	-1.07801	0.00847779	0.0497566
LOC109015888	-3.05054	2.97491e-14	5.41961e-12
LOC109015913	-1.08772	0.00559222	0.0369489
LOC109015939	-3.78972	7.35671e-09	4.00453e-07
LOC109016418	-1.22683	6.68853e-06	0.000158712
LOC109016500	-2.39658	0.00230109	0.0193312
LOC109016625	-1.44839	0.000972687	0.0100059
LOC109016663	-1.0746	0.00591168	0.0384634
LOC109017762	-2.96564	0.00637786	0.0404027
LOC109017763	-1.9992	0.00100543	0.0102725
LOC109017893	-2.7942	1.22839e-05	0.000266565
LOC109018203	-1.33239	0.00675833	0.0421131
LOC109018539	-3.87124	0.000324208	0.00424168
LOC109018640	-1.34561	0.00695032	0.042957
LOC109018727	-4.25861	6.45844e-06	0.000153575
LOC109018740	-1.27083	0.00674342	0.0420348
LOC109018846	-1.65711	7.28828e-07	2.30269e-05
LOC109018983	-1.00394	2.34856e-05	0.000465386
LOC109018999	-2.41957	0.000889641	0.00934309
LOC109019059	-1.32558	0.000670835	0.00753189
LOC109019068	-1.91796	4.36792e-12	5.33359e-10
LOC109019139	-1.85975	3.54313e-06	9.1369e-05
LOC109019264	-1.471	0.00252375	0.0207463
LOC109019319	-2.41837	0.00326643	0.0250811
LOC109019401	-1.83048	6.70464e-05	0.00113792
LOC109019427	-1.39848	0.00104613	0.010604
LOC109019453	-3.58328	9.20476e-05	0.00148738
LOC109019470	-1.46917	0.000127933	0.00195823
LOC109019613	-1.03895	0.000282701	0.00377212
LOC109019653	-5.34698	1.38804e-13	2.30558e-11
LOC109019890	-1.53353	0.0021236	0.0182793
LOC109019914	-6.48557	1.55955e-05	0.000326509
LOC109019992	-2.84861	1.64523e-06	4.69264e-05
LOC109020067	-1.25753	0.000230818	0.00321466
LOC109020211	-1.14369	0.00308291	0.0240812
LOC109020264	-1.08688	0.00196121	0.0171787
LOC109020410	-1.33352	1.08457e-06	3.25805e-05
LOC109020427	-1.5625	7.92044e-06	0.000184077
LOC109020429	-1.08663	0.000517421	0.00614217
LOC109020555	-1.64084	2.29429e-06	6.33017e-05
LOC109020737	-2.30386	0.000234741	0.00325324
LOC109020759	-2.5387	4.00473e-08	1.8166e-06
LOC109020842	-2.60346	0.00401696	0.0292248
LOC109020932	-2.87238	0.0074499	0.0452523
LOC109021148	-1.53254	5.63793e-06	0.000137242
LOC109021170	-1.32952	0.000914785	0.00954063
LOC109021174	-1.34057	0.00655307	0.0412006
LOC109021185	-2.55952	4.64533e-10	3.56932e-08
LOC109021188	-1.0355	1.34756e-05	0.000287725
LOC109021207	-1.02537	0.00309573	0.024148
LOC109021249	-1.20052	0.000453876	0.00556627
LOC109021322	-1.18648	0.00165568	0.0150875
LOC109021356	-2.97511	7.5649e-05	0.00126119
LOC109021476	-1.27911	0.00149223	0.0139009
LOC109021499	-1.16427	0.00136369	0.0129884
LOC109021529	-2.07115	6.04873e-07	1.97173e-05
LOC109021530	-1.05485	0.0028077	0.022412
LOC109021584	-1.05492	0.000101449	0.00160599
LOC109021590	-1.6127	1.73229e-06	4.92232e-05
LOC109021613	-2.71519	0.000926931	0.00964503
LOC109021641	-1.40579	6.07575e-07	1.97768e-05
LOC109021705	-1.41603	7.32234e-06	0.000171589
LOC109021883	-1.66303	1.80092e-06	5.09809e-05
LOC109022019	-2.54437	0.000530795	0.00626274
LOC109022037	-1.1044	0.00190149	0.0168055
LOC109022203	-1.15499	7.11622e-08	3.03312e-06
LOC109022214	-1.06885	0.00593314	0.0385586
LOC109022238	-7.01562	2.81717e-12	3.6159e-10
LOC118343645	-1.78394	0.0075632	0.0457682
LOC118343674	-1.03915	9.4336e-07	2.8876e-05
LOC118343972	-3.64872	0.000625972	0.00713293
LOC118344261	-1.14662	0.00199562	0.0173991
LOC118344333	-2.40471	0.00151963	0.0141154
LOC118344499	-4.742	0.00535822	0.0358856
LOC118345303	-2.22767	0.000351085	0.00450881
LOC118345381	-1.85006	0.000391886	0.00492638
LOC118346106	-1.71672	0.00110079	0.011003
LOC118347619	-2.54704	0.00251188	0.0206866
LOC118347638	-1.00419	0.00338104	0.0257543
LOC118348060	-1.90274	1.5393e-06	4.45805e-05
LOC118348993	-2.82755	0.00228652	0.0192418
LOC118349491	-1.18854	0.00126422	0.0122412
LOC118349544	-1.50111	0.00132542	0.0126708
LOC118349596	-1.53397	2.63225e-07	9.55991e-06
LOC118349855	-5.64298	1.00342e-09	6.86884e-08
LOC118349857	-1.08082	0.00324261	0.0249664
novel.925	-1.26474	0.000231194	0.00321791
novel.852	-5.59974	6.14942e-05	0.00105239
novel.862	-1.20309	0.00067561	0.00757045
novel.902	-1.16733	5.18874e-06	0.000127684
novel.1673	-1.68199	0.00357242	0.0267932
novel.1672	-1.48674	0.00475799	0.0330209
novel.1238	-1.67463	0.00270209	0.0217923
novel.1487	-2.41875	0.000672883	0.00755114
novel.1329	-1.18584	0.00712	0.0436356
novel.247	-1.70171	5.58211e-12	6.63684e-10
novel.1373	-3.53438	0.000655732	0.00741019
novel.1408	-1.48972	0.00129734	0.0124921
novel.942	-2.47315	0.000405377	0.00505938
novel.943	-1.12917	0.000725833	0.00802573
novel.1197	-3.16682	6.27708e-08	2.73216e-06
novel.54	-1.08543	0.00273449	0.0220196
novel.503	-3.74882	0.00420768	0.0302038
novel.951	-1.9822	7.64099e-06	0.000178132
novel.952	-1.54895	0.000565072	0.00659888
novel.1651	-1.53309	0.00445728	0.0315346
novel.116	-1.48758	3.32203e-05	0.000627884
novel.1532	-4.56794	0.000298083	0.00395402
novel.436	-4.34413	0.000467853	0.00569133
novel.220	-3.15201	0.00723386	0.0441418
novel.1477	-1.58984	6.95521e-06	0.000164285
novel.1412	-1.25834	0.00405713	0.0294412
novel.1304	-1.51475	0.000333527	0.00434258
novel.326	-3.25064	0.00199941	0.0174187
novel.837	-2.75965	3.29332e-05	0.000624653
novel.288	-1.35962	0.00394299	0.0288633
novel.62	-1.37874	1.3341e-05	0.000285122
novel.1524	-2.59199	2.06487e-05	0.000414994
novel.1634	-2.51204	0.000724271	0.00801238
novel.1715	-3.14997	0.00581462	0.0380229
novel.341	-2.92285	9.25004e-05	0.00149363
novel.339	-2.96647	0.00180417	0.0161539
novel.1602	-2.85675	0.00503879	0.0343264
novel.217	-1.79488	4.3461e-06	0.000109697
novel.689	-2.09944	0.00355898	0.0267189
novel.1683	-4.30423	0.00354569	0.0266635
novel.1299	-5.05796	3.28098e-07	1.16537e-05
novel.674	-1.23403	0.00776433	0.0466852
novel.498	-3.828	0.00103351	0.0105025
novel.810	-2.05702	1.07936e-11	1.18363e-09
novel.1136	-1.74573	0.00265764	0.0215174
novel.1654	-1.27788	0.000370347	0.00471864
novel.5	-1.31401	0.000334696	0.00435279
novel.1349	-2.29687	0.000674449	0.00756494
novel.532	-1.57828	4.19158e-05	0.000764227
novel.1187	-3.051	5.12836e-08	2.27602e-06
novel.1090	-3.69999	2.45559e-13	3.86914e-11
novel.475	-2.13341	0.000639405	0.00725473

## Sheet: 0h vs 72h
	log2FoldChange	pvalue	padj
LOC108979030	-1.84194	4.66105e-07	4.34817e-06
LOC108979031	-1.29778	6.37293e-11	1.20975e-09
LOC108979095	-1.5754	2.93665e-06	2.30348e-05
LOC108979119	-1.42855	0.00851166	0.0241211
LOC108979127	-2.09807	9.88514e-10	1.52907e-08
LOC108979140	-3.47719	8.6637e-05	0.000462721
LOC108979146	-1.53477	7.20875e-07	6.44531e-06
LOC108979153	-1.24566	0.00152271	0.00563585
LOC108979171	-1.99823	3.16743e-08	3.76525e-07
LOC108979176	-1.1311	2.29622e-07	2.28273e-06
LOC108979266	-1.10501	0.0031282	0.0103691
LOC108979285	-1.1757	0.00185614	0.00667249
LOC108979303	-2.74995	0.000328529	0.00148834
LOC108979307	-1.69638	0.00152804	0.00565073
LOC108979329	-1.9374	0.00323254	0.0106627
LOC108979340	-1.94171	0.000955275	0.0037555
LOC108979342	-1.6766	1.48612e-08	1.87304e-07
LOC108979361	-4.17799	6.12687e-06	4.41465e-05
LOC108979368	-1.26424	0.00296299	0.00990995
LOC108979375	-1.58463	0.00614998	0.0183462
LOC108979394	-1.3907	1.16803e-05	7.81654e-05
LOC108979403	-4.39502	7.82545e-08	8.57594e-07
LOC108979408	-1.47703	0.000105475	0.000550431
LOC108979479	-1.34106	0.00135124	0.00508211
LOC108979502	-1.1783	1.64303e-06	1.37151e-05
LOC108979506	-3.00055	0.000112437	0.000580919
LOC108979516	-1.036	0.0154763	0.0397291
LOC108979782	-1.62159	1.01732e-05	6.94119e-05
LOC108979790	-1.57506	4.49647e-06	3.37184e-05
LOC108979806	-3.18452	9.85231e-22	7.22105e-20
LOC108979818	-1.60198	0.00207625	0.00735235
LOC108979881	-1.10896	0.00890009	0.0250124
LOC108979896	-2.42551	2.42251e-15	8.67056e-14
LOC108979898	-1.24292	2.47328e-13	6.69648e-12
LOC108979901	-1.18155	0.00165742	0.00605652
LOC108979945	-1.1102	0.00331807	0.0108886
LOC108979952	-1.03775	9.08362e-08	9.80996e-07
LOC108979954	-1.61444	2.5841e-19	1.47204e-17
LOC108979965	-1.69801	5.72159e-11	1.09639e-09
LOC108979998	-1.05887	1.02669e-06	8.90625e-06
LOC108980010	-1.32726	0.00151692	0.0056162
LOC108980034	-1.86396	0.00535512	0.0162955
LOC108980062	-1.16962	2.09324e-11	4.28211e-10
LOC108980063	-1.57781	0.00147669	0.00548669
LOC108980082	-2.01106	8.17174e-13	2.0896e-11
LOC108980085	-1.86311	1.36902e-08	1.74455e-07
LOC108980086	-1.22348	0.000149516	0.000748037
LOC108980098	-3.31928	2.46533e-07	2.43716e-06
LOC108980112	-3.39802	2.05078e-06	1.67186e-05
LOC108980126	-1.0598	2.67466e-11	5.38065e-10
LOC108980216	-4.63242	0.00039989	0.00176169
LOC108980315	-2.31879	0.00277833	0.00939612
LOC108980319	-1.04936	2.76826e-18	1.39712e-16
LOC108980327	-2.37161	3.56938e-15	1.25413e-13
LOC108980352	-2.50377	8.36438e-31	1.28332e-28
LOC108980357	-1.1153	0.0114946	0.0309761
LOC108980360	-2.87341	3.49354e-09	4.93556e-08
LOC108980372	-1.34646	0.00129483	0.00489474
LOC108980459	-3.42616	4.48414e-05	0.000258382
LOC108980463	-4.04043	2.0762e-06	1.69139e-05
LOC108980475	-2.49513	0.00804668	0.0230016
LOC108980516	-1.65573	9.93656e-06	6.802e-05
LOC108980524	-5.58496	1.48704e-06	1.24582e-05
LOC108980540	-1.63254	2.2564e-05	0.000140729
LOC108980542	-1.21328	0.000341365	0.00153621
LOC108980563	-1.45077	4.83709e-08	5.54387e-07
LOC108980615	-2.13324	4.86015e-10	7.98577e-09
LOC108980655	-2.6117	6.7226e-06	4.79882e-05
LOC108980819	-1.07602	0.00553331	0.0167778
LOC108980862	-1.38334	0.000514028	0.00219646
LOC108980866	-2.91183	1.54617e-19	9.05437e-18
LOC108980868	-1.13691	1.34007e-05	8.85203e-05
LOC108980871	-1.05055	0.00227377	0.00794182
LOC108980896	-2.18019	3.06145e-22	2.38028e-20
LOC108981024	-1.25346	7.20001e-10	1.14911e-08
LOC108981031	-2.53067	2.45513e-05	0.000151847
LOC108981043	-1.31158	0.000111913	0.000579037
LOC108981084	-1.06164	1.4271e-05	9.37038e-05
LOC108981095	-2.51303	1.90196e-16	7.80244e-15
LOC108981109	-2.2255	0.000391134	0.00173173
LOC108981114	-1.12495	8.64862e-06	6.01328e-05
LOC108981121	-3.66888	5.32781e-13	1.39018e-11
LOC108981127	-2.45854	2.60574e-11	5.25118e-10
LOC108981140	-1.31141	1.5606e-06	1.30603e-05
LOC108981151	-1.06236	2.17796e-07	2.17267e-06
LOC108981174	-2.20662	1.11949e-06	9.65306e-06
LOC108981190	-1.50916	0.000276154	0.00127824
LOC108981196	-1.42163	1.35951e-35	3.19262e-33
LOC108981202	-1.22799	3.64695e-09	5.13025e-08
LOC108981214	-2.00333	0.000220371	0.0010522
LOC108981230	-2.6727	0.000386634	0.00171379
LOC108981233	-3.83791	1.07009e-05	7.24113e-05
LOC108981245	-4.56061	2.62375e-05	0.000160893
LOC108981264	-2.19974	1.11095e-14	3.65248e-13
LOC108981268	-2.36882	4.67383e-05	0.000268238
LOC108981368	-1.32453	2.08954e-06	1.70105e-05
LOC108981369	-1.58744	9.69032e-08	1.0426e-06
LOC108981379	-1.04851	0.00969493	0.0268818
LOC108981402	-1.97698	5.04482e-13	1.32084e-11
LOC108981421	-4.08249	1.03394e-08	1.34512e-07
LOC108981495	-1.66393	0.0182835	0.0455831
LOC108981498	-1.0291	0.00201888	0.00717567
LOC108981536	-3.99088	0.00194956	0.00696264
LOC108981542	-2.53159	0.00856367	0.0242416
LOC108981545	-1.26013	5.41581e-09	7.37948e-08
LOC108981555	-1.65434	0.000139889	0.00070431
LOC108981615	-2.768	4.82757e-06	3.59552e-05
LOC108981628	-1.01476	0.00184906	0.00665391
LOC108981647	-2.26447	0.000169466	0.000835854
LOC108981661	-1.7451	0.00280035	0.00945732
LOC108981663	-6.97416	8.05828e-07	7.15207e-06
LOC108981711	-2.12119	0.000975262	0.00382428
LOC108981743	-1.46878	0.00132228	0.00498458
LOC108981748	-1.07626	8.79092e-07	7.75744e-06
LOC108981767	-1.16628	1.03071e-05	7.02338e-05
LOC108981824	-1.50604	0.000241115	0.00113896
LOC108981873	-1.67452	0.00296609	0.00991708
LOC108981928	-1.35763	0.00168683	0.00614446
LOC108981944	-2.52021	1.32069e-06	1.11838e-05
LOC108982049	-1.36699	3.70981e-05	0.000219198
LOC108982066	-2.7311	0.000251804	0.00118097
LOC108982076	-2.1252	1.86592e-05	0.000119251
LOC108982084	-1.19497	0.0100657	0.0277628
LOC108982093	-1.28935	0.000976612	0.00382761
LOC108982099	-2.17651	1.82348e-05	0.000116929
LOC108982100	-2.27044	2.58301e-15	9.23065e-14
LOC108982112	-1.75245	9.52272e-06	6.54783e-05
LOC108982134	-2.38573	0.00640539	0.0189966
LOC108982137	-1.26862	4.14824e-07	3.92064e-06
LOC108982143	-3.47638	8.60062e-58	5.49818e-55
LOC108982145	-1.82382	0.0120025	0.0320893
LOC108982181	-2.22573	8.74477e-06	6.07279e-05
LOC108982204	-1.05349	0.0166588	0.0422046
LOC108982206	-1.63317	3.66342e-05	0.000216679
LOC108982261	-2.05451	1.51433e-11	3.18562e-10
LOC108982302	-1.61988	1.25339e-09	1.90778e-08
LOC108982304	-1.92933	7.42837e-06	5.2602e-05
LOC108982319	-1.02269	0.0121623	0.0324412
LOC108982322	-1.69803	4.1155e-06	3.11252e-05
LOC108982326	-2.00599	4.73878e-05	0.000271289
LOC108982391	-2.12581	2.95006e-09	4.21955e-08
LOC108982393	-1.12871	0.0146957	0.0380179
LOC108982449	-1.3198	0.014686	0.0380048
LOC108982477	-1.45764	1.36784e-05	9.01372e-05
LOC108982487	-1.03193	0.000609611	0.00254482
LOC108982507	-5.73206	5.07357e-07	4.67988e-06
LOC108982508	-1.18619	7.55866e-10	1.20135e-08
LOC108982563	-1.90447	0.000226565	0.00107798
LOC108982575	-4.27092	4.70617e-08	5.40458e-07
LOC108982577	-1.76989	2.63852e-10	4.54445e-09
LOC108982593	-1.25213	5.18679e-05	0.000293722
LOC108982594	-1.16056	6.22561e-05	0.000345577
LOC108982657	-2.14949	0.00076273	0.00308605
LOC108982679	-1.28989	0.0187806	0.0466305
LOC108982686	-1.96582	1.2149e-12	3.00966e-11
LOC108982804	-2.10885	0.000106449	0.000554883
LOC108982830	-1.81939	9.39081e-05	0.000496372
LOC108982839	-1.07755	1.56719e-05	0.000101856
LOC108982841	-2.43668	5.54084e-06	4.04873e-05
LOC108982863	-1.87897	6.25131e-06	4.49165e-05
LOC108982882	-1.56768	0.0126141	0.0334409
LOC108982887	-1.50581	6.27477e-14	1.85375e-12
LOC108982892	-1.30159	0.0099934	0.0276096
LOC108982907	-1.24124	0.000854357	0.00340412
LOC108982937	-1.66558	0.000228412	0.00108587
LOC108982942	-7.39053	3.205e-05	0.000192394
LOC108982946	-2.27975	0.0104023	0.0285202
LOC108982947	-1.032	0.00342279	0.0111734
LOC108982969	-1.1101	0.00142879	0.00533195
LOC108983005	-3.58126	4.00956e-05	0.000234144
LOC108983014	-1.26779	1.85266e-08	2.29479e-07
LOC108983019	-1.58209	0.000853285	0.00340106
LOC108983049	-1.68611	0.00528474	0.0161154
LOC108983067	-3.13226	1.95605e-06	1.60544e-05
LOC108983069	-1.06122	7.57192e-07	6.75688e-06
LOC108983093	-2.38098	2.3142e-06	1.86351e-05
LOC108983104	-1.06539	1.58415e-08	1.98247e-07
LOC108983140	-1.9966	0.00119462	0.00455643
LOC108983250	-1.83032	0.00912041	0.0255442
LOC108983257	-3.58118	0.0132716	0.0348508
LOC108983285	-1.00724	0.00100088	0.00390721
LOC108983286	-1.56221	0.00370203	0.011951
LOC108983287	-1.20114	4.4802e-05	0.000258285
LOC108983317	-1.39292	1.76411e-06	1.46198e-05
LOC108983343	-1.78795	2.65305e-06	2.09963e-05
LOC108983347	-6.60453	1.03622e-15	3.85261e-14
LOC108983356	-1.33766	0.00161718	0.00593207
LOC108983363	-3.36561	2.75219e-07	2.69647e-06
LOC108983369	-2.31451	0.000253474	0.00118856
LOC108983396	-1.1931	0.000628914	0.00261355
LOC108983397	-1.70195	3.35523e-05	0.000200564
LOC108983399	-1.37046	0.000677362	0.00278322
LOC108983400	-1.46822	0.00144292	0.0053777
LOC108983418	-2.01367	4.50328e-15	1.5679e-13
LOC108983437	-1.07242	0.000275951	0.00127756
LOC108983452	-3.85463	3.54938e-17	1.59542e-15
LOC108983464	-1.12393	0.00989911	0.0273754
LOC108983487	-1.71389	0.00198699	0.00707982
LOC108983492	-2.03698	0.000312491	0.00142437
LOC108983501	-1.21883	0.00532521	0.0162152
LOC108983503	-1.23584	1.53075e-10	2.76519e-09
LOC108983521	-1.76151	2.84372e-09	4.0776e-08
LOC108983546	-1.42785	3.7059e-06	2.8363e-05
LOC108983585	-3.51816	1.40747e-20	9.28124e-19
LOC108983653	-2.72517	2.22684e-13	6.04346e-12
LOC108983665	-1.08055	9.51889e-06	6.54715e-05
LOC108983671	-1.29821	2.92251e-06	2.29317e-05
LOC108983673	-1.17291	6.17092e-07	5.60186e-06
LOC108983677	-1.03803	0.00121975	0.00464449
LOC108983684	-2.43212	6.68781e-21	4.51358e-19
LOC108983697	-1.00582	0.00912988	0.0255677
LOC108983698	-2.12614	1.09515e-06	9.45735e-06
LOC108983746	-1.18013	0.0102834	0.0282525
LOC108983761	-4.45008	2.59486e-11	5.23844e-10
LOC108983791	-2.00193	2.17587e-05	0.00013626
LOC108983817	-2.93711	0.000378361	0.00168198
LOC108983819	-2.7128	0.00187905	0.00674428
LOC108983831	-1.23624	0.00298325	0.00996612
LOC108983860	-2.25935	3.3304e-05	0.000199287
LOC108983903	-2.68294	0.0139284	0.0363064
LOC108983912	-1.011	1.44178e-07	1.49196e-06
LOC108983942	-1.03321	5.04668e-07	4.65694e-06
LOC108983946	-1.25721	0.000102978	0.000538743
LOC108984063	-6.7311	6.31701e-07	5.71012e-06
LOC108984093	-1.09476	0.000357359	0.00160161
LOC108984094	-1.68891	0.00743536	0.0215134
LOC108984097	-4.26228	1.64745e-20	1.08019e-18
LOC108984100	-1.49159	1.10044e-07	1.16761e-06
LOC108984105	-2.79014	0.0024394	0.00842947
LOC108984112	-1.11164	1.27506e-05	8.45654e-05
LOC108984116	-3.11029	0.00374389	0.0120658
LOC108984122	-2.86701	3.4333e-10	5.80132e-09
LOC108984127	-1.28876	1.65693e-05	0.000107114
LOC108984149	-2.10789	8.34104e-06	5.82405e-05
LOC108984163	-2.27653	0.00335351	0.0109799
LOC108984182	-1.6007	9.1239e-05	0.000484601
LOC108984255	-3.30486	2.47227e-09	3.58067e-08
LOC108984272	-1.44566	7.41184e-09	9.87701e-08
LOC108984280	-1.10077	3.82454e-13	1.01637e-11
LOC108984303	-3.09587	0.0177166	0.0444345
LOC108984327	-1.14349	1.19193e-07	1.256e-06
LOC108984364	-2.37757	1.68477e-13	4.64907e-12
LOC108984368	-2.1856	1.22032e-09	1.86113e-08
LOC108984402	-1.09126	0.000116426	0.000599827
LOC108984428	-2.24441	0.00100099	0.00390721
LOC108984429	-1.41447	1.6851e-06	1.40307e-05
LOC108984456	-1.01423	0.0101475	0.027948
LOC108984476	-1.23595	1.5994e-07	1.6425e-06
LOC108984496	-3.03203	0.000974439	0.0038217
LOC108984497	-2.54867	9.6203e-07	8.3896e-06
LOC108984518	-1.35063	4.53771e-07	4.24515e-06
LOC108984526	-3.0691	2.63659e-15	9.40753e-14
LOC108984531	-1.30111	0.00021722	0.00103975
LOC108984590	-1.4374	7.20879e-05	0.000393975
LOC108984593	-1.94866	1.49253e-08	1.88008e-07
LOC108984596	-4.69521	3.27327e-20	2.03597e-18
LOC108984614	-1.57634	1.02526e-09	1.58146e-08
LOC108984647	-2.94307	0.0044095	0.0138502
LOC108984665	-1.62734	0.00341029	0.0111361
LOC108984668	-3.76102	1.23094e-11	2.6328e-10
LOC108984672	-1.08923	9.24042e-07	8.08996e-06
LOC108984721	-1.71295	0.0144134	0.0373967
LOC108984750	-3.32653	1.05242e-16	4.4605e-15
LOC108984773	-2.57421	0.000269677	0.00125254
LOC108984779	-1.08509	2.82554e-10	4.84914e-09
LOC108984783	-1.05279	3.49986e-05	0.000208183
LOC108984798	-2.44618	0.016369	0.041626
LOC108984816	-1.14003	8.90712e-12	1.95413e-10
LOC108984832	-4.37411	1.30979e-13	3.67602e-12
LOC108984853	-1.70735	6.28812e-07	5.68624e-06
LOC108984881	-3.41485	0.000119873	0.000615518
LOC108984882	-4.1163	2.15407e-05	0.000135078
LOC108984885	-1.09404	1.23638e-11	2.63952e-10
LOC108984941	-3.2322	0.00578935	0.0174383
LOC108984947	-1.46948	2.49562e-16	1.00059e-14
LOC108984964	-1.00077	2.81993e-05	0.000171869
LOC108984970	-1.54077	0.0131971	0.0346828
LOC108985000	-1.16386	3.04583e-06	2.37696e-05
LOC108985038	-4.22013	0.000388595	0.00172182
LOC108985064	-1.25405	0.0182489	0.0455116
LOC108985070	-1.63608	0.000247082	0.00116261
LOC108985165	-1.0013	2.26441e-05	0.000141075
LOC108985169	-4.06359	3.53329e-15	1.24335e-13
LOC108985174	-1.15831	1.97095e-05	0.000124923
LOC108985175	-1.80641	0.0116947	0.0314272
LOC108985200	-2.2071	4.37096e-13	1.15625e-11
LOC108985227	-1.13723	6.96328e-05	0.000382009
LOC108985228	-2.97279	0.000599492	0.00250895
LOC108985234	-3.41225	0.00346819	0.0112959
LOC108985247	-1.13747	1.37769e-06	1.16097e-05
LOC108985290	-1.51442	0.0168235	0.0425655
LOC108985329	-2.31558	1.4823e-05	9.69964e-05
LOC108985333	-1.28396	3.09258e-10	5.27751e-09
LOC108985369	-2.05244	0.000128648	0.000655461
LOC108985392	-1.33396	0.00907199	0.0254334
LOC108985400	-2.2731	6.49642e-05	0.000359915
LOC108985401	-2.91296	9.70784e-18	4.63519e-16
LOC108985422	-1.18852	6.69657e-05	0.000369137
LOC108985430	-1.2058	3.48141e-07	3.34815e-06
LOC108985443	-3.60068	1.71693e-20	1.12254e-18
LOC108985447	-1.53749	0.00377358	0.0121411
LOC108985452	-3.78008	2.68614e-31	4.41562e-29
LOC108985463	-1.28126	0.00014564	0.000729912
LOC108985476	-3.54004	0.00341846	0.0111608
LOC108985541	-1.11017	0.000541891	0.00230009
LOC108985560	-1.31417	0.00121917	0.00464307
LOC108985579	-2.69939	8.22164e-08	8.94624e-07
LOC108985603	-2.79777	1.92657e-05	0.000122548
LOC108985676	-3.41523	3.0283e-11	6.0636e-10
LOC108985690	-1.15444	8.56827e-06	5.96461e-05
LOC108985716	-1.05636	3.17649e-12	7.45197e-11
LOC108985743	-1.37867	6.05839e-06	4.36853e-05
LOC108985758	-1.55005	0.000108418	0.000563618
LOC108985782	-1.02076	0.0078368	0.0224855
LOC108985785	-1.40539	0.0014078	0.00526217
LOC108985814	-2.56207	0.00185005	0.00665579
LOC108985859	-1.28095	2.60004e-05	0.000159651
LOC108985868	-1.74721	1.41457e-09	2.13335e-08
LOC108985869	-1.91227	1.39733e-11	2.94758e-10
LOC108985974	-1.91572	4.28052e-06	3.22778e-05
LOC108985996	-1.16032	2.5678e-06	2.03988e-05
LOC108986000	-1.14843	0.000142083	0.00071406
LOC108986052	-1.70562	0.00079987	0.00321204
LOC108986053	-1.73081	3.21071e-07	3.10598e-06
LOC108986081	-1.40526	0.00450765	0.0141161
LOC108986143	-1.10297	0.00282628	0.00952886
LOC108986193	-3.40149	0.00185935	0.00668298
LOC108986207	-1.62841	6.44471e-12	1.43999e-10
LOC108986211	-1.2747	0.000597502	0.00250244
LOC108986226	-3.48234	6.72682e-12	1.50156e-10
LOC108986246	-1.98352	2.22787e-07	2.21862e-06
LOC108986256	-3.35934	0.00109541	0.00423125
LOC108986261	-6.27578	1.37439e-05	9.04756e-05
LOC108986284	-2.58471	0.00149911	0.005561
LOC108986295	-2.16689	0.00795881	0.0227788
LOC108986296	-2.90245	0.00268521	0.00913623
LOC108986327	-2.73509	3.02996e-11	6.0636e-10
LOC108986328	-1.86153	1.30208e-07	1.36086e-06
LOC108986331	-1.71574	5.09985e-10	8.3655e-09
LOC108986392	-1.78868	1.77953e-10	3.17721e-09
LOC108986397	-1.14254	3.93695e-10	6.59801e-09
LOC108986423	-1.66106	0.000788913	0.00317469
LOC108986427	-4.36233	1.38599e-17	6.49639e-16
LOC108986451	-5.2202	3.74894e-08	4.39298e-07
LOC108986453	-2.05206	0.00165455	0.00604986
LOC108986473	-4.31469	1.361e-41	4.67494e-39
LOC108986515	-1.21805	2.59302e-14	8.17475e-13
LOC108986561	-9.32093	6.39045e-11	1.21145e-09
LOC108986599	-2.61494	0.00392668	0.0125547
LOC108986605	-2.21422	2.28551e-31	3.8115e-29
LOC108986618	-3.01051	2.67295e-20	1.69932e-18
LOC108986619	-2.61666	6.87382e-07	6.16982e-06
LOC108986623	-1.35246	5.00761e-05	0.000284556
LOC108986628	-1.64917	3.13706e-16	1.23624e-14
LOC108986637	-1.32911	1.47283e-12	3.62908e-11
LOC108986654	-3.07133	1.02669e-19	6.10549e-18
LOC108986655	-1.08133	0.000436515	0.00190806
LOC108986673	-1.08095	1.99479e-08	2.45892e-07
LOC108986694	-1.36624	0.000442884	0.0019315
LOC108986724	-1.80002	0.00152821	0.00565073
LOC108986729	-1.35872	0.0061494	0.0183462
LOC108986730	-2.55134	2.24703e-15	8.10551e-14
LOC108986746	-2.39844	2.6401e-10	4.54445e-09
LOC108986756	-2.44935	5.48742e-06	4.01422e-05
LOC108986759	-3.0426	0.00270827	0.00919973
LOC108986766	-1.34796	0.000569841	0.00240277
LOC108986777	-1.32649	7.62135e-05	0.000413576
LOC108986861	-1.28816	0.000223178	0.0010645
LOC108986868	-1.44184	7.70036e-10	1.22218e-08
LOC108986897	-1.39849	1.11125e-07	1.17803e-06
LOC108986913	-2.66552	8.24512e-19	4.49652e-17
LOC108986922	-4.70846	3.49886e-09	4.94005e-08
LOC108986947	-6.71609	3.24274e-09	4.59535e-08
LOC108986962	-2.40904	3.04897e-12	7.17475e-11
LOC108986968	-2.50271	0.000306722	0.00139974
LOC108986971	-2.43537	0.00065251	0.00269628
LOC108987006	-1.70897	1.47069e-08	1.85794e-07
LOC108987041	-2.02271	5.67546e-06	4.12295e-05
LOC108987043	-3.93034	7.228e-08	7.99353e-07
LOC108987058	-1.19961	2.96019e-06	2.31957e-05
LOC108987073	-1.40102	1.32652e-09	2.01243e-08
LOC108987094	-1.87563	2.37154e-07	2.35151e-06
LOC108987096	-6.37591	1.3375e-08	1.70817e-07
LOC108987103	-2.22492	4.35379e-07	4.08639e-06
LOC108987118	-1.76671	1.63426e-10	2.93605e-09
LOC108987137	-1.71816	3.14499e-07	3.04753e-06
LOC108987152	-1.16619	0.00597443	0.0179357
LOC108987154	-2.82449	1.6921e-10	3.0305e-09
LOC108987180	-1.22205	2.59187e-07	2.54803e-06
LOC108987221	-3.16175	1.85178e-05	0.000118512
LOC108987253	-3.43937	5.62215e-11	1.07913e-09
LOC108987268	-3.04329	5.7837e-12	1.30368e-10
LOC108987285	-1.60693	0.0107334	0.0292883
LOC108987321	-1.18598	4.27491e-05	0.000247878
LOC108987331	-1.10959	0.00340765	0.0111302
LOC108987376	-2.11885	0.00146875	0.00546159
LOC108987381	-1.46582	1.34616e-07	1.40374e-06
LOC108987412	-1.73921	0.00218966	0.00769708
LOC108987415	-1.73391	1.2824e-07	1.34211e-06
LOC108987425	-3.13277	8.10589e-05	0.000436474
LOC108987452	-1.9222	2.07559e-05	0.000130817
LOC108987476	-1.38412	0.0100716	0.0277757
LOC108987574	-1.09896	0.0132083	0.0347083
LOC108987664	-2.35094	0.000559547	0.00236413
LOC108987670	-1.56192	2.47367e-05	0.000152879
LOC108987720	-2.42264	0.00173017	0.00627947
LOC108987731	-2.05902	0.00808791	0.0230994
LOC108987733	-1.22883	1.11117e-11	2.39442e-10
LOC108987740	-3.97892	0.0018286	0.00658891
LOC108987755	-1.72228	0.00726603	0.0210791
LOC108987772	-3.88989	0.000569948	0.00240278
LOC108987795	-1.50231	1.03114e-09	1.58946e-08
LOC108987800	-1.01987	0.000553165	0.00234269
LOC108987878	-1.01026	8.12055e-09	1.07406e-07
LOC108987880	-2.16928	1.53309e-05	9.99506e-05
LOC108987884	-1.53428	3.90745e-30	5.83936e-28
LOC108987885	-1.29917	2.04433e-08	2.5146e-07
LOC108987891	-1.94202	0.00474438	0.014749
LOC108987898	-2.69533	1.17501e-10	2.14959e-09
LOC108987909	-1.34326	1.19387e-06	1.02216e-05
LOC108987930	-1.91304	0.00311219	0.0103294
LOC108987996	-1.46308	0.00219603	0.00771594
LOC108988037	-4.52559	4.7528e-16	1.84143e-14
LOC108988041	-1.14743	8.23774e-08	8.95952e-07
LOC108988043	-2.99079	3.02498e-06	2.36149e-05
LOC108988072	-2.58403	3.63616e-06	2.78849e-05
LOC108988090	-1.74126	1.48355e-08	1.87082e-07
LOC108988094	-1.55317	0.00567737	0.0171513
LOC108988110	-1.7848	1.41669e-07	1.46731e-06
LOC108988111	-1.70544	8.28198e-06	5.78808e-05
LOC108988117	-1.45443	4.87607e-07	4.52127e-06
LOC108988119	-3.44545	4.61894e-11	8.99572e-10
LOC108988128	-2.82622	5.82614e-05	0.000326235
LOC108988137	-1.3138	0.00817811	0.0233252
LOC108988154	-1.28039	0.0188908	0.0468535
LOC108988182	-1.27686	5.1841e-08	5.91412e-07
LOC108988192	-1.87246	0.000152777	0.000763024
LOC108988217	-1.18815	5.71845e-05	0.000320668
LOC108988220	-1.52905	0.000125763	0.000642896
LOC108988251	-1.18696	0.000668984	0.00275223
LOC108988254	-1.94686	0.0138305	0.0360959
LOC108988270	-1.02516	7.92669e-06	5.56853e-05
LOC108988277	-2.33418	0.000513523	0.00219547
LOC108988289	-1.17682	2.15256e-05	0.000135021
LOC108988337	-1.52668	2.53509e-07	2.49754e-06
LOC108988338	-1.10088	0.0150405	0.0387573
LOC108988339	-2.58402	0.00289221	0.00970846
LOC108988348	-4.29668	0.000129062	0.000657129
LOC108988350	-3.0675	8.28995e-15	2.78518e-13
LOC108988367	-3.35602	3.95944e-10	6.62709e-09
LOC108988401	-1.44189	5.29923e-10	8.66783e-09
LOC108988409	-1.01057	0.01176	0.0315804
LOC108988553	-1.00046	2.16684e-05	0.000135768
LOC108988555	-4.07047	3.08674e-10	5.27381e-09
LOC108988617	-2.95965	9.01675e-05	0.000479574
LOC108988618	-2.19518	0.00773421	0.0222522
LOC108988619	-3.25162	3.30635e-05	0.000197951
LOC108988621	-2.05087	0.0149283	0.0385373
LOC108988638	-1.3238	0.000108214	0.000562683
LOC108988663	-3.0359	0.000574481	0.00242056
LOC108988686	-1.17982	1.49964e-10	2.71326e-09
LOC108988716	-1.48308	0.00498166	0.0153437
LOC108988729	-1.04158	0.00874956	0.0246889
LOC108988730	-1.18877	0.000752484	0.00305064
LOC108988732	-2.32745	5.51325e-10	8.97326e-09
LOC108988736	-1.31517	4.73331e-05	0.000271111
LOC108988748	-1.48594	4.5855e-11	8.94328e-10
LOC108988848	-2.10595	8.42996e-07	7.45407e-06
LOC108988864	-1.12831	1.90811e-06	1.56945e-05
LOC108988900	-1.10341	8.22515e-05	0.000442378
LOC108988907	-2.82907	7.07968e-25	6.70501e-23
LOC108988933	-1.47025	4.44172e-22	3.39607e-20
LOC108988934	-1.38281	0.000168346	0.000831092
LOC108988950	-1.05092	0.000364007	0.00162704
LOC108988962	-1.92254	0.000692741	0.00283931
LOC108989028	-1.34463	4.9148e-11	9.48903e-10
LOC108989038	-1.24882	0.00941586	0.0262376
LOC108989109	-1.1976	6.45025e-06	4.62161e-05
LOC108989114	-1.74038	0.00352396	0.0114532
LOC108989126	-1.38785	7.54842e-05	0.000410102
LOC108989130	-1.35499	4.40924e-06	3.31182e-05
LOC108989144	-2.8379	4.80774e-10	7.90889e-09
LOC108989147	-1.23815	3.71865e-10	6.24679e-09
LOC108989149	-1.44793	5.93542e-08	6.69268e-07
LOC108989167	-1.30714	4.77935e-05	0.00027325
LOC108989176	-1.13896	0.000845627	0.00337225
LOC108989229	-2.01067	2.26986e-16	9.16465e-15
LOC108989232	-1.97835	0.0005665	0.00239044
LOC108989247	-1.23325	9.47317e-06	6.52155e-05
LOC108989249	-1.59327	4.14393e-08	4.81415e-07
LOC108989272	-2.14273	1.13257e-10	2.07855e-09
LOC108989278	-3.23457	4.1724e-30	6.15537e-28
LOC108989290	-1.6026	4.99404e-09	6.84124e-08
LOC108989309	-3.25697	0.000287494	0.00132381
LOC108989325	-4.96298	2.0612e-05	0.000130106
LOC108989348	-1.38461	0.00152385	0.00563823
LOC108989350	-1.76306	1.40115e-07	1.45449e-06
LOC108989391	-1.55352	0.00979899	0.0271246
LOC108989416	-1.62216	0.000442124	0.00192929
LOC108989456	-1.68131	1.25223e-12	3.0988e-11
LOC108989459	-1.78764	1.56237e-06	1.30703e-05
LOC108989460	-3.09675	0.000156935	0.000780402
LOC108989472	-1.74244	7.72076e-05	0.000417887
LOC108989474	-1.94189	2.15782e-09	3.15503e-08
LOC108989479	-1.02932	0.00190136	0.00680845
LOC108989510	-1.348	0.00450997	0.0141214
LOC108989518	-1.6544	0.000294626	0.00135259
LOC108989546	-1.72634	0.0187866	0.0466402
LOC108989548	-1.45601	0.000200142	0.000969089
LOC108989597	-1.39606	9.24745e-09	1.21265e-07
LOC108989654	-1.25987	3.53633e-07	3.39529e-06
LOC108989692	-2.12524	0.00168964	0.00615238
LOC108989701	-2.50216	5.22399e-08	5.95467e-07
LOC108989703	-1.45851	1.28606e-05	8.52217e-05
LOC108989736	-1.25723	4.36645e-10	7.23987e-09
LOC108989741	-2.53249	0.00165713	0.00605642
LOC108989742	-1.19195	0.000216073	0.0010349
LOC108989833	-2.06403	2.84605e-22	2.22785e-20
LOC108989843	-1.821	0.000374547	0.00166696
LOC108989888	-6.52117	5.68874e-31	8.90616e-29
LOC108989893	-1.19595	0.00578194	0.0174192
LOC108989931	-1.01295	1.42047e-05	9.33488e-05
LOC108989939	-2.72266	8.89534e-13	2.25708e-11
LOC108989984	-5.89	9.71729e-15	3.2317e-13
LOC108989990	-1.0984	0.000374452	0.00166686
LOC108989995	-3.21457	1.95457e-05	0.00012409
LOC108990021	-1.59276	2.6226e-06	2.07768e-05
LOC108990026	-3.49322	4.79414e-06	3.57262e-05
LOC108990048	-2.45496	0.00229574	0.00800761
LOC108990098	-1.62258	2.52963e-05	0.000155952
LOC108990111	-1.24194	0.000899273	0.00355844
LOC108990113	-1.48198	4.28478e-09	5.94036e-08
LOC108990126	-1.75922	0.00039973	0.00176146
LOC108990141	-1.29595	0.0010823	0.00418624
LOC108990152	-1.13476	0.00223001	0.00781147
LOC108990166	-1.35719	8.9006e-06	6.16241e-05
LOC108990226	-2.24717	3.5461e-05	0.000210443
LOC108990238	-3.0233	6.97661e-08	7.73782e-07
LOC108990247	-1.18457	7.93547e-08	8.67586e-07
LOC108990249	-2.48756	3.63487e-18	1.79899e-16
LOC108990261	-3.28995	1.91145e-05	0.000121688
LOC108990335	-3.29576	0.000250512	0.00117552
LOC108990337	-1.44232	0.00862355	0.0243841
LOC108990339	-3.2844	0.00735515	0.0213134
LOC108990373	-1.25938	0.0073344	0.0212614
LOC108990383	-1.02684	0.0124256	0.0330174
LOC108990403	-1.5559	2.73972e-05	0.00016738
LOC108990529	-1.19932	0.0169541	0.0428395
LOC108990552	-2.88613	1.98235e-17	9.16102e-16
LOC108990562	-1.60432	1.85551e-05	0.000118717
LOC108990568	-3.0257	4.83415e-09	6.63406e-08
LOC108990586	-1.70971	0.00115677	0.00443033
LOC108990654	-2.00043	0.0077817	0.0223636
LOC108990655	-1.12589	0.00208093	0.00736655
LOC108990666	-1.17229	0.0120122	0.032108
LOC108990702	-1.22452	0.000728065	0.00296613
LOC108990705	-1.03338	2.00413e-05	0.000126696
LOC108990773	-1.10261	0.000137769	0.000694855
LOC108990786	-1.56967	0.0114592	0.0308879
LOC108990792	-3.47564	3.32809e-12	7.7523e-11
LOC108990859	-3.0606	1.10244e-13	3.12074e-12
LOC108990869	-2.61858	3.42376e-05	0.000204025
LOC108990877	-1.63924	0.00196837	0.0070211
LOC108990885	-1.06479	8.09256e-09	1.07097e-07
LOC108990913	-1.11321	0.00171336	0.00622729
LOC108990967	-1.43429	1.64745e-05	0.000106563
LOC108990972	-1.06181	0.000224771	0.00107032
LOC108991003	-1.11941	2.12725e-06	1.72565e-05
LOC108991039	-1.94141	5.81162e-08	6.56919e-07
LOC108991068	-2.16429	0.000295411	0.00135565
LOC108991097	-1.81078	0.00343096	0.0111968
LOC108991106	-1.12145	1.15594e-05	7.74912e-05
LOC108991151	-3.59179	2.8435e-05	0.000173122
LOC108991186	-2.64838	0.00600563	0.0180012
LOC108991195	-6.26972	2.78864e-05	0.000170007
LOC108991206	-1.40245	1.2696e-18	6.70152e-17
LOC108991268	-2.05003	3.86605e-05	0.000226973
LOC108991284	-1.02129	2.71387e-05	0.000165888
LOC108991313	-5.68347	2.41324e-06	1.93177e-05
LOC108991349	-2.633	8.01399e-08	8.75339e-07
LOC108991361	-1.8583	0.000359202	0.00160893
LOC108991370	-1.01785	1.73365e-07	1.76775e-06
LOC108991374	-3.90973	1.34615e-11	2.84744e-10
LOC108991375	-2.33951	6.05267e-26	6.03014e-24
LOC108991376	-1.00755	1.57418e-07	1.61805e-06
LOC108991404	-1.06319	8.84035e-05	0.000471281
LOC108991407	-2.97475	2.32943e-07	2.31175e-06
LOC108991452	-1.82146	5.04473e-08	5.77034e-07
LOC108991454	-1.62371	0.00925585	0.0258606
LOC108991466	-1.12392	2.5629e-06	2.03669e-05
LOC108991469	-1.03813	0.00494789	0.0152662
LOC108991474	-1.69428	3.1914e-06	2.47964e-05
LOC108991479	-1.65846	9.51156e-15	3.16786e-13
LOC108991542	-1.42494	1.32115e-11	2.79972e-10
LOC108991572	-1.55739	1.88779e-11	3.88948e-10
LOC108991584	-3.07522	2.85236e-17	1.28967e-15
LOC108991590	-1.205	2.75634e-13	7.41057e-12
LOC108991592	-3.09218	0.00158182	0.00581535
LOC108991605	-1.85721	2.49091e-05	0.000153854
LOC108991609	-3.11132	6.18279e-14	1.82893e-12
LOC108991613	-1.07459	0.0148646	0.0384066
LOC108991653	-3.75461	1.01608e-05	6.93481e-05
LOC108991659	-1.04905	1.79609e-17	8.35053e-16
LOC108991666	-1.18323	0.00617381	0.0183975
LOC108991760	-1.11206	0.00758945	0.0219014
LOC108991764	-1.93598	0.00578001	0.0174157
LOC108991768	-1.14504	0.00333809	0.0109399
LOC108991778	-4.07195	1.39953e-09	2.11343e-08
LOC108991780	-4.36639	4.70369e-13	1.23999e-11
LOC108991807	-1.16222	0.0140086	0.0364948
LOC108991817	-1.5154	0.000308546	0.00140723
LOC108991828	-1.22478	0.000361129	0.00161662
LOC108991830	-1.05528	3.14926e-10	5.36867e-09
LOC108991849	-1.03299	2.47859e-16	9.95503e-15
LOC108991862	-3.55771	9.30712e-15	3.10877e-13
LOC108991877	-2.69488	4.45829e-21	3.06278e-19
LOC108991881	-1.90226	0.00843455	0.0239409
LOC108991890	-1.55773	1.31608e-05	8.70603e-05
LOC108991904	-3.41036	4.41589e-14	1.34784e-12
LOC108991907	-2.85762	2.6256e-10	4.52965e-09
LOC108991916	-1.03078	4.11755e-08	4.78835e-07
LOC108991920	-1.8493	1.74798e-07	1.78158e-06
LOC108991932	-1.2606	0.00278853	0.00942504
LOC108991936	-4.42891	0.000329681	0.00149151
LOC108991957	-2.41545	2.07185e-05	0.00013067
LOC108991959	-1.5266	0.0196437	0.0484389
LOC108991970	-1.99382	0.0105525	0.0288564
LOC108991975	-1.34647	2.81419e-18	1.4141e-16
LOC108991987	-2.85494	3.30021e-12	7.70295e-11
LOC108992026	-1.67187	5.45487e-10	8.89083e-09
LOC108992035	-1.62173	1.7037e-16	7.06466e-15
LOC108992036	-1.57755	0.0137166	0.0358433
LOC108992039	-1.44581	0.000607686	0.0025377
LOC108992050	-5.58321	1.1667e-43	4.47505e-41
LOC108992090	-1.75306	2.36841e-06	1.89786e-05
LOC108992108	-1.11392	0.00299913	0.0100061
LOC108992114	-4.02243	9.97198e-14	2.84381e-12
LOC108992118	-1.13445	0.00270745	0.00919829
LOC108992158	-3.40137	0.000562989	0.00237693
LOC108992182	-2.5785	0.00011554	0.000595794
LOC108992190	-1.54829	2.5296e-05	0.000155952
LOC108992196	-1.23339	1.16572e-05	7.80563e-05
LOC108992197	-1.32181	1.11854e-09	1.71843e-08
LOC108992201	-1.30239	0.00328349	0.0107998
LOC108992206	-2.10677	1.10085e-18	5.90559e-17
LOC108992212	-1.08308	5.79664e-06	4.20037e-05
LOC108992226	-2.33811	0.000999426	0.00390241
LOC108992241	-1.22641	0.00846218	0.0240075
LOC108992242	-1.50874	1.06815e-07	1.1365e-06
LOC108992282	-1.8579	3.3852e-07	3.2597e-06
LOC108992288	-2.24871	0.00110164	0.00425153
LOC108992289	-1.24437	0.00753175	0.021754
LOC108992291	-1.49489	7.52004e-11	1.41048e-09
LOC108992292	-2.20016	8.87588e-16	3.31069e-14
LOC108992384	-1.90595	6.8768e-10	1.10058e-08
LOC108992432	-2.84234	7.02554e-09	9.39487e-08
LOC108992446	-1.70363	0.00486347	0.0150643
LOC108992469	-1.31061	0.00101884	0.00396877
LOC108992474	-1.98477	2.34735e-08	2.8583e-07
LOC108992512	-1.32716	1.4412e-13	4.02034e-12
LOC108992531	-1.10842	1.75386e-06	1.45401e-05
LOC108992576	-2.11763	9.21331e-07	8.07138e-06
LOC108992603	-1.77675	3.406e-05	0.000203071
LOC108992612	-1.41119	4.43331e-06	3.32665e-05
LOC108992614	-2.85839	2.50158e-16	1.00124e-14
LOC108992630	-1.12048	0.000495065	0.00212604
LOC108992631	-1.71977	8.3851e-05	0.000450139
LOC108992642	-1.11866	3.34019e-07	3.22041e-06
LOC108992649	-4.27957	0.000315209	0.00143563
LOC108992650	-2.35196	0.00311671	0.0103378
LOC108992661	-1.82496	0.000374433	0.00166686
LOC108992686	-1.76934	8.14056e-12	1.79623e-10
LOC108992695	-1.56642	0.000214615	0.00102879
LOC108992735	-1.73628	0.00878125	0.024754
LOC108992749	-2.1179	0.00591908	0.0177742
LOC108992751	-1.4495	7.65207e-05	0.000414852
LOC108992761	-1.4668	0.000283876	0.00130898
LOC108992768	-2.39133	0.00932621	0.0260225
LOC108992784	-1.24138	1.85672e-05	0.000118762
LOC108992797	-2.93245	5.70462e-42	2.01979e-39
LOC108992826	-1.58308	1.26191e-07	1.32489e-06
LOC108992839	-1.67518	1.77826e-12	4.29884e-11
LOC108992847	-1.85499	2.17018e-07	2.16585e-06
LOC108992857	-3.11972	0.0006332	0.00262851
LOC108992860	-1.02147	5.17543e-06	3.81999e-05
LOC108992869	-1.98477	0.000469947	0.00203182
LOC108992875	-1.09027	6.70018e-09	8.99114e-08
LOC108992919	-1.33825	5.35405e-06	3.93416e-05
LOC108992943	-1.17089	1.02445e-06	8.8935e-06
LOC108992951	-1.45746	0.00409341	0.0129909
LOC108992959	-1.02014	1.8189e-11	3.75765e-10
LOC108992968	-1.14535	8.0495e-14	2.31854e-12
LOC108992975	-4.43875	3.87709e-07	3.68252e-06
LOC108992979	-1.6161	1.51186e-08	1.89923e-07
LOC108992980	-2.43752	9.82667e-13	2.4716e-11
LOC108993006	-1.24658	0.000412195	0.0018107
LOC108993023	-1.82964	1.11099e-13	3.13723e-12
LOC108993039	-1.89282	0.00133836	0.00503863
LOC108993092	-4.60884	3.12003e-07	3.02716e-06
LOC108993104	-3.06511	7.09739e-14	2.05717e-12
LOC108993109	-1.61177	3.80054e-07	3.61877e-06
LOC108993127	-1.60513	0.000101124	0.00053025
LOC108993129	-1.29657	2.54826e-08	3.08174e-07
LOC108993134	-1.93851	1.53756e-07	1.58466e-06
LOC108993146	-1.5814	2.20947e-10	3.86389e-09
LOC108993150	-2.55037	2.69387e-18	1.36257e-16
LOC108993173	-1.14563	5.11322e-06	3.78014e-05
LOC108993195	-2.77351	2.50062e-09	3.61718e-08
LOC108993199	-1.27871	2.35124e-05	0.000145814
LOC108993203	-2.1544	1.74862e-06	1.45019e-05
LOC108993204	-1.05511	0.007471	0.0215975
LOC108993207	-2.96876	0.00111389	0.00429254
LOC108993213	-1.04422	0.00886567	0.024937
LOC108993228	-2.51713	0.00340118	0.0111138
LOC108993241	-1.17075	0.000247993	0.00116595
LOC108993242	-3.1063	1.13575e-07	1.2023e-06
LOC108993243	-1.40942	0.000918707	0.00362785
LOC108993246	-2.74945	0.00402299	0.0128021
LOC108993254	-1.59787	9.03116e-12	1.97946e-10
LOC108993277	-1.69726	1.13336e-06	9.75801e-06
LOC108993278	-4.20857	3.83094e-05	0.000225199
LOC108993279	-1.3761	3.65875e-07	3.49678e-06
LOC108993291	-3.08981	4.92065e-14	1.48809e-12
LOC108993294	-1.36605	0.00105522	0.00408973
LOC108993296	-1.80115	0.00693068	0.0202363
LOC108993297	-1.4987	4.19502e-06	3.16642e-05
LOC108993305	-4.46022	4.06361e-07	3.85014e-06
LOC108993365	-3.15031	5.39777e-06	3.95745e-05
LOC108993372	-3.02793	8.70934e-24	7.5923e-22
LOC108993381	-1.94475	9.13197e-07	8.02456e-06
LOC108993417	-1.95102	3.39733e-06	2.62106e-05
LOC108993428	-2.98771	5.85083e-15	2.00076e-13
LOC108993435	-1.53208	0.0131266	0.0345331
LOC108993468	-1.05319	1.45271e-08	1.83898e-07
LOC108993505	-1.07905	0.000636965	0.00264128
LOC108993518	-1.31291	5.93842e-14	1.768e-12
LOC108993537	-1.06666	0.000306495	0.00139898
LOC108993540	-2.61922	4.6455e-06	3.47679e-05
LOC108993562	-3.60426	1.13877e-05	7.65407e-05
LOC108993608	-1.33757	0.000109374	0.000567561
LOC108993624	-1.29526	0.00126951	0.0048093
LOC108993635	-2.55056	0.00255992	0.00878004
LOC108993644	-5.24844	4.08263e-15	1.42793e-13
LOC108993703	-1.93842	0.00303896	0.0101185
LOC108993714	-1.83361	0.0022924	0.00799891
LOC108993723	-1.72105	0.0126048	0.0334201
LOC108993724	-1.23115	4.9399e-07	4.5694e-06
LOC108993730	-2.64409	0.00410939	0.0130338
LOC108993748	-1.9624	4.95129e-09	6.79077e-08
LOC108993766	-4.909	2.86937e-105	5.50298e-102
LOC108993773	-1.65852	1.02543e-06	8.89865e-06
LOC108993778	-1.69739	1.0727e-07	1.14081e-06
LOC108993784	-1.35843	3.39614e-05	0.000202641
LOC108993798	-3.65412	0.00129269	0.00488828
LOC108993809	-1.81574	2.04008e-09	2.99238e-08
LOC108993850	-1.19021	1.6913e-06	1.40689e-05
LOC108993854	-1.16793	6.0192e-05	0.000335576
LOC108993964	-1.15853	2.02509e-10	3.57677e-09
LOC108993976	-2.96476	1.48325e-08	1.87082e-07
LOC108994061	-2.02948	3.3473e-38	9.28129e-36
LOC108994067	-2.25869	1.28178e-15	4.71227e-14
LOC108994105	-2.0683	0.00154714	0.0057088
LOC108994108	-1.77806	0.000892735	0.00353743
LOC108994151	-1.40897	1.93626e-14	6.19766e-13
LOC108994157	-1.08478	0.000383711	0.00170346
LOC108994202	-1.03626	3.45324e-08	4.09022e-07
LOC108994220	-1.90525	0.000337808	0.00152169
LOC108994229	-1.53761	0.00247895	0.00854496
LOC108994239	-1.14765	0.000183744	0.000898574
LOC108994254	-7.71782	4.5494e-07	4.25264e-06
LOC108994273	-1.6016	3.2437e-07	3.13658e-06
LOC108994295	-1.31601	0.00153285	0.00566608
LOC108994348	-2.45342	8.42461e-06	5.87527e-05
LOC108994361	-1.95994	1.39835e-08	1.77996e-07
LOC108994367	-1.07801	6.19912e-05	0.000344356
LOC108994388	-1.00703	1.90206e-05	0.000121224
LOC108994391	-1.17739	0.0108381	0.0295181
LOC108994400	-2.09006	2.4738e-05	0.000152879
LOC108994401	-1.6612	0.00173285	0.00628622
LOC108994407	-1.1417	7.43485e-06	5.26183e-05
LOC108994412	-1.24585	9.77722e-09	1.27848e-07
LOC108994416	-1.03807	0.00325793	0.0107311
LOC108994427	-2.28652	3.06711e-05	0.000185023
LOC108994430	-1.99563	0.00974171	0.0269985
LOC108994449	-3.80083	0.00077925	0.0031435
LOC108994547	-1.79938	0.00537206	0.0163384
LOC108994549	-1.9216	0.00284135	0.00957126
LOC108994553	-1.7263	7.94516e-36	1.89984e-33
LOC108994561	-1.73615	0.000645252	0.00267083
LOC108994576	-1.478	2.23768e-05	0.000139712
LOC108994579	-1.25541	0.00910141	0.0254972
LOC108994584	-1.95771	0.000107668	0.000560222
LOC108994585	-1.49195	0.00488231	0.0151084
LOC108994591	-1.84091	0.00428359	0.0135161
LOC108994596	-1.04552	0.00119522	0.00455788
LOC108994629	-1.44028	0.000163531	0.000809706
LOC108994644	-1.28752	0.0182769	0.0455715
LOC108994646	-2.46765	2.72315e-13	7.33847e-12
LOC108994652	-1.84502	9.03086e-10	1.41289e-08
LOC108994657	-1.87411	4.58439e-20	2.81347e-18
LOC108994676	-2.41484	0.0134215	0.0351762
LOC108994785	-1.31492	0.00148359	0.00550786
LOC108994796	-1.2255	6.84304e-06	4.88025e-05
LOC108994802	-1.27591	0.000293266	0.00134661
LOC108994805	-1.34487	4.41243e-08	5.10034e-07
LOC108994809	-1.66515	0.00373266	0.0120347
LOC108994822	-2.48145	0.00280319	0.00946348
LOC108994846	-3.3073	2.84972e-06	2.24064e-05
LOC108994913	-1.49163	1.18e-07	1.24571e-06
LOC108994925	-1.40994	7.76846e-11	1.45352e-09
LOC108994926	-1.34661	1.88593e-05	0.000120329
LOC108994936	-1.10514	4.7221e-13	1.24341e-11
LOC108994937	-7.74086	7.04459e-13	1.80942e-11
LOC108994970	-3.71312	6.34314e-14	1.86915e-12
LOC108994974	-1.45889	0.00170736	0.00620747
LOC108994978	-1.64378	0.00827508	0.0235638
LOC108994982	-2.00464	0.00399075	0.0127154
LOC108995004	-3.4285	8.36077e-09	1.1033e-07
LOC108995005	-2.85336	2.20647e-10	3.86157e-09
LOC108995029	-1.0219	5.08098e-06	3.75992e-05
LOC108995034	-3.03853	3.81377e-07	3.62986e-06
LOC108995063	-1.30831	0.000262322	0.00122332
LOC108995065	-1.09964	1.87328e-06	1.54467e-05
LOC108995073	-1.49845	0.00271928	0.00923168
LOC108995160	-1.09342	0.00612643	0.0182895
LOC108995179	-4.63314	6.07963e-16	2.33974e-14
LOC108995181	-1.45483	0.0190161	0.0471204
LOC108995220	-1.26663	5.95207e-06	4.30217e-05
LOC108995252	-1.35608	0.00398268	0.0126984
LOC108995267	-1.71252	0.000399127	0.00176001
LOC108995297	-2.4846	0.00277171	0.00937648
LOC108995305	-4.75372	2.11836e-06	1.72072e-05
LOC108995315	-1.41717	5.96296e-14	1.77302e-12
LOC108995318	-2.70897	4.98603e-07	4.60652e-06
LOC108995329	-1.71455	0.00655163	0.0193282
LOC108995342	-1.34608	1.81654e-12	4.38216e-11
LOC108995343	-1.71119	5.69534e-05	0.000319689
LOC108995378	-4.2112	6.79165e-14	1.97602e-12
LOC108995409	-1.73232	0.0150178	0.0387118
LOC108995414	-1.53011	5.67342e-06	4.1229e-05
LOC108995415	-2.13782	7.06674e-07	6.33063e-06
LOC108995419	-2.13475	0.00013023	0.000661616
LOC108995457	-1.01044	0.00407326	0.0129406
LOC108995477	-1.01571	0.0107692	0.0293651
LOC108995478	-1.17332	1.28699e-05	8.52583e-05
LOC108995487	-1.69339	1.6844e-07	1.71982e-06
LOC108995494	-1.18402	0.0125099	0.0332094
LOC108995496	-3.02681	0.00118445	0.0045228
LOC108995504	-1.23703	1.08934e-06	9.41774e-06
LOC108995549	-1.493	1.24218e-08	1.59262e-07
LOC108995572	-1.12729	2.76574e-09	3.97073e-08
LOC108995584	-1.7751	0.0052307	0.0159675
LOC108995591	-1.10776	0.00960566	0.0266696
LOC108995605	-8.50355	5.93247e-11	1.13397e-09
LOC108995634	-1.33309	0.0086159	0.0243655
LOC108995636	-2.4411	2.1779e-09	3.18236e-08
LOC108995638	-1.13814	6.16017e-06	4.43032e-05
LOC108995640	-1.01846	0.00845356	0.0239889
LOC108995648	-1.41239	1.92831e-07	1.94812e-06
LOC108995660	-2.06455	2.33987e-10	4.0672e-09
LOC108995665	-1.91121	1.00772e-08	1.31393e-07
LOC108995738	-3.80073	5.64021e-05	0.000317059
LOC108995786	-1.57127	2.1244e-11	4.33815e-10
LOC108995845	-1.93375	1.11084e-24	1.03922e-22
LOC108995854	-1.21272	4.6607e-06	3.48704e-05
LOC108995886	-1.72573	0.00784676	0.0225085
LOC108995894	-1.11029	0.000909596	0.00359558
LOC108995943	-1.6007	5.29786e-05	0.000299461
LOC108995961	-1.28786	0.00301453	0.0100487
LOC108995964	-1.83924	0.000875679	0.00348124
LOC108995972	-1.07791	9.50776e-09	1.24537e-07
LOC108995973	-2.25319	4.52666e-07	4.23654e-06
LOC108996000	-1.49849	2.22745e-05	0.000139225
LOC108996009	-3.16267	4.23319e-11	8.2913e-10
LOC108996016	-1.75584	2.11241e-16	8.60441e-15
LOC108996038	-1.21199	2.32042e-05	0.000144136
LOC108996053	-3.85096	1.07633e-16	4.55341e-15
LOC108996055	-3.59809	4.46501e-06	3.34934e-05
LOC108996076	-1.57789	0.000424042	0.00185919
LOC108996105	-3.85024	0.0172255	0.0433917
LOC108996182	-3.11914	9.14334e-10	1.42661e-08
LOC108996198	-7.20408	5.22102e-10	8.55207e-09
LOC108996273	-1.29776	0.000362331	0.00162137
LOC108996276	-1.50921	1.57619e-18	8.15157e-17
LOC108996277	-6.51108	4.89568e-05	0.000279437
LOC108996290	-1.37789	6.24239e-07	5.65155e-06
LOC108996302	-1.84595	6.45678e-09	8.68476e-08
LOC108996325	-2.19995	2.352e-06	1.888e-05
LOC108996331	-1.66507	9.18473e-07	8.05861e-06
LOC108996343	-3.37712	2.28372e-18	1.16536e-16
LOC108996349	-1.10797	3.47646e-08	4.11137e-07
LOC108996358	-1.56381	0.000356749	0.00159919
LOC108996362	-1.19327	1.5501e-05	0.000100888
LOC108996372	-1.56887	6.80422e-10	1.08972e-08
LOC108996384	-1.00277	2.57073e-05	0.000158105
LOC108996393	-1.73495	2.01592e-07	2.0295e-06
LOC108996427	-1.43925	0.000112154	0.000580014
LOC108996445	-1.9621	6.34901e-11	1.20657e-09
LOC108996469	-2.26491	1.11308e-12	2.77535e-11
LOC108996509	-5.46232	4.3931e-26	4.39577e-24
LOC108996510	-1.53277	0.000361537	0.00161813
LOC108996512	-1.87914	0.015039	0.0387573
LOC108996542	-1.37127	0.00165873	0.00605932
LOC108996564	-1.90085	1.0781e-05	7.2889e-05
LOC108996567	-2.19374	3.52972e-06	2.7141e-05
LOC108996569	-1.4296	7.20263e-05	0.000393732
LOC108996577	-2.88869	8.61265e-06	5.99189e-05
LOC108996610	-1.06087	1.11794e-05	7.53902e-05
LOC108996612	-1.23017	3.43848e-07	3.30963e-06
LOC108996630	-1.12597	0.0174138	0.0437942
LOC108996633	-2.38793	4.41425e-05	0.000254886
LOC108996668	-1.04807	0.00285848	0.0096149
LOC108996678	-1.14138	4.16535e-09	5.79573e-08
LOC108996692	-2.96787	0.0055217	0.016747
LOC108996714	-2.1872	2.32233e-07	2.3057e-06
LOC108996716	-1.03239	2.50128e-07	2.46634e-06
LOC108996806	-1.30042	0.000674558	0.00277269
LOC108996824	-1.57336	1.16871e-12	2.89835e-11
LOC108996829	-2.52354	6.06435e-09	8.18563e-08
LOC108996832	-2.34306	9.47539e-07	8.27577e-06
LOC108996854	-3.16016	1.42679e-05	9.37038e-05
LOC108996863	-1.24652	4.27549e-07	4.02109e-06
LOC108996866	-2.35042	0.00600424	0.0179994
LOC108996896	-2.68496	0.00599356	0.0179744
LOC108996948	-1.67058	0.00838941	0.0238363
LOC108996962	-1.26709	0.000238419	0.0011274
LOC108996964	-1.95458	6.22046e-12	1.39258e-10
LOC108997014	-1.86056	0.0104563	0.028637
LOC108997022	-4.43066	9.74486e-17	4.17632e-15
LOC108997030	-1.12031	6.3038e-14	1.85995e-12
LOC108997080	-1.03801	6.45971e-07	5.82767e-06
LOC108997114	-7.2941	1.12945e-11	2.427e-10
LOC108997119	-1.08486	0.0183645	0.0457652
LOC108997124	-1.03297	2.27434e-06	1.83529e-05
LOC108997131	-4.19587	8.62148e-16	3.22625e-14
LOC108997136	-1.01944	0.00318831	0.0105395
LOC108997163	-1.52622	0.000795587	0.00319613
LOC108997164	-1.56857	1.17635e-07	1.24243e-06
LOC108997169	-1.25056	0.0199639	0.049118
LOC108997223	-1.44876	0.0154846	0.0397459
LOC108997224	-1.65284	4.61728e-09	6.36681e-08
LOC108997272	-2.59306	0.000597292	0.00250202
LOC108997313	-1.06399	0.0024863	0.00856326
LOC108997332	-1.11809	6.72177e-05	0.00037026
LOC108997348	-1.37222	0.00039382	0.00174197
LOC108997366	-2.69327	2.11457e-07	2.1177e-06
LOC108997379	-2.15204	3.89132e-15	1.36309e-13
LOC108997381	-1.10058	9.76852e-05	0.00051421
LOC108997409	-2.4986	2.96107e-17	1.33358e-15
LOC108997426	-1.07687	4.75109e-06	3.5466e-05
LOC108997429	-2.85091	0.000298112	0.00136532
LOC108997437	-1.48068	2.5015e-06	1.99686e-05
LOC108997441	-1.68295	0.000544973	0.00231062
LOC108997451	-2.83861	2.24365e-10	3.91473e-09
LOC108997458	-2.85952	1.04514e-15	3.87949e-14
LOC108997464	-2.53104	6.77516e-05	0.000372933
LOC108997483	-1.12949	0.000843772	0.00336602
LOC108997489	-1.76828	0.00493761	0.0152481
LOC108997497	-3.03209	3.13221e-05	0.000188506
LOC108997500	-1.49656	0.00176652	0.00639728
LOC108997530	-1.07099	7.32896e-09	9.77789e-08
LOC108997546	-1.30718	0.000141875	0.000713373
LOC108997577	-2.72426	6.8243e-05	0.000375011
LOC108997585	-3.06011	4.10693e-07	3.88799e-06
LOC108997643	-1.90188	0.00161222	0.00591671
LOC108997687	-4.63273	0.00170049	0.00618637
LOC108997704	-1.55502	0.00932856	0.0260259
LOC108997705	-2.50352	5.64293e-05	0.000317134
LOC108997713	-1.94851	2.89941e-22	2.26193e-20
LOC108997718	-3.73458	1.49541e-09	2.24497e-08
LOC108997719	-2.19412	0.000124499	0.00063728
LOC108997780	-1.33509	0.000255381	0.00119677
LOC108997800	-1.91804	1.02428e-09	1.58101e-08
LOC108997837	-1.31369	0.000605	0.00252728
LOC108997935	-1.4861	0.00110549	0.00426374
LOC108997948	-2.23121	0.0114495	0.0308741
LOC108998029	-1.29996	0.000190991	0.000930259
LOC108998055	-3.04233	8.76484e-07	7.7374e-06
LOC108998057	-2.46721	3.78287e-05	0.000223171
LOC108998099	-1.22013	3.74688e-05	0.000221161
LOC108998123	-1.05338	5.12998e-14	1.54733e-12
LOC108998128	-3.37611	9.05624e-06	6.26075e-05
LOC108998136	-1.47547	0.000378736	0.00168332
LOC108998138	-1.50606	7.09344e-07	6.35208e-06
LOC108998154	-1.3838	1.71093e-11	3.55695e-10
LOC108998169	-1.00159	0.00020973	0.00100809
LOC108998174	-2.42628	0.00920305	0.0257413
LOC108998186	-1.95295	1.31004e-23	1.12079e-21
LOC108998189	-1.20265	3.88112e-11	7.6678e-10
LOC108998191	-1.6539	4.68962e-09	6.45496e-08
LOC108998192	-1.17171	7.90302e-06	5.55699e-05
LOC108998199	-1.25415	0.00976581	0.027049
LOC108998233	-2.09048	0.00496239	0.0152986
LOC108998282	-1.26693	0.000168156	0.000830532
LOC108998299	-3.42158	0.000112453	0.000580919
LOC108998303	-4.28304	9.79448e-10	1.51996e-08
LOC108998309	-1.91487	0.000126182	0.000644605
LOC108998314	-1.1235	0.013163	0.0346169
LOC108998341	-1.07806	8.6902e-10	1.3661e-08
LOC108998355	-1.58997	6.56153e-07	5.90794e-06
LOC108998357	-2.28359	3.57298e-07	3.42761e-06
LOC108998423	-2.88332	0.00369751	0.0119431
LOC108998526	-1.34492	4.34321e-05	0.000251142
LOC108998562	-1.81852	0.000533367	0.00226893
LOC108998592	-3.82494	1.44665e-05	9.48525e-05
LOC108998598	-1.18654	6.66515e-15	2.25908e-13
LOC108998599	-1.18633	1.18577e-07	1.25009e-06
LOC108998622	-1.07033	0.000158085	0.00078578
LOC108998640	-1.04603	0.0134189	0.0351735
LOC108998646	-2.57887	4.66871e-07	4.35355e-06
LOC108998656	-1.13599	1.60349e-10	2.88527e-09
LOC108998670	-4.1124	0.01178	0.0316231
LOC108998671	-1.78733	0.00332872	0.0109131
LOC108998678	-1.18943	0.00437471	0.0137616
LOC108998699	-2.7376	3.57484e-07	3.42798e-06
LOC108998704	-1.61043	1.7415e-12	4.22328e-11
LOC108998712	-1.10061	0.00150143	0.00556872
LOC108998718	-1.04584	5.29581e-12	1.19723e-10
LOC108998721	-1.59978	3.21087e-06	2.4914e-05
LOC108998736	-1.18399	0.0176484	0.0442922
LOC108998746	-2.18195	0.000469011	0.00202853
LOC108998748	-1.17349	1.27186e-05	8.44018e-05
LOC108998764	-2.00508	3.33344e-13	8.89976e-12
LOC108998781	-3.36844	1.09199e-22	8.84895e-21
LOC108998783	-1.14697	0.017699	0.0443951
LOC108998786	-1.61009	0.000217661	0.00104164
LOC108998795	-3.16485	6.41352e-19	3.53112e-17
LOC108998828	-1.65373	1.79618e-07	1.82666e-06
LOC108998859	-1.51337	1.10066e-05	7.43269e-05
LOC108998864	-1.14587	4.59567e-07	4.2924e-06
LOC108998909	-1.84683	1.81854e-05	0.00011667
LOC108998916	-1.50471	3.35043e-06	2.58748e-05
LOC108998948	-1.00455	2.11409e-05	0.000132934
LOC108998949	-1.0387	0.00895599	0.0251449
LOC108998951	-1.53824	1.12107e-15	4.14129e-14
LOC108998982	-1.0371	0.00178914	0.00645786
LOC108998999	-1.39872	4.8653e-10	7.98645e-09
LOC108999004	-1.97385	4.18044e-11	8.19495e-10
LOC108999013	-2.3859	1.24407e-16	5.2438e-15
LOC108999076	-1.23588	3.27345e-06	2.53483e-05
LOC108999082	-2.47993	2.81531e-07	2.7489e-06
LOC108999086	-1.46653	0.0145888	0.0377838
LOC108999087	-1.8337	7.88016e-08	8.62358e-07
LOC108999091	-2.1374	0.00442231	0.0138866
LOC108999097	-5.14257	1.42391e-09	2.14322e-08
LOC108999126	-1.37871	0.00257904	0.00882982
LOC108999147	-1.08395	3.33901e-06	2.57952e-05
LOC108999213	-1.1409	0.0147913	0.0382307
LOC108999216	-1.22363	4.00296e-10	6.69074e-09
LOC108999217	-1.37515	0.000818703	0.00327681
LOC108999223	-1.13321	4.26141e-09	5.91152e-08
LOC108999226	-1.30353	0.000121281	0.000621915
LOC108999232	-1.23014	2.72188e-09	3.91264e-08
LOC108999263	-7.81576	5.78637e-06	4.19425e-05
LOC108999289	-1.32738	0.0077273	0.0222404
LOC108999306	-1.89028	0.0108273	0.0294921
LOC108999309	-1.31344	0.000184814	0.000903228
LOC108999371	-2.23601	0.00125857	0.00477571
LOC108999393	-2.77232	1.06075e-10	1.95454e-09
LOC108999415	-2.13292	1.62563e-08	2.02777e-07
LOC108999416	-1.51809	2.53705e-28	3.19059e-26
LOC108999446	-3.55244	7.70583e-14	2.22233e-12
LOC108999524	-1.42525	5.52496e-05	0.000311341
LOC108999560	-2.09508	0.00649102	0.0192035
LOC108999583	-2.67618	1.74326e-10	3.1197e-09
LOC108999612	-1.57406	0.0104544	0.028637
LOC108999631	-2.14043	2.65487e-12	6.31191e-11
LOC108999662	-1.16606	0.00373875	0.0120526
LOC108999710	-1.38944	0.00379065	0.0121892
LOC108999747	-1.25307	4.94888e-14	1.49466e-12
LOC109000083	-2.19403	0.000708734	0.00289712
LOC109000197	-1.38573	3.19465e-06	2.48052e-05
LOC109000214	-3.05472	0.00169007	0.00615238
LOC109000255	-3.91023	7.28938e-06	5.16655e-05
LOC109000294	-1.11717	6.78302e-08	7.54128e-07
LOC109000338	-4.76637	3.69567e-09	5.19562e-08
LOC109000340	-1.09686	6.03901e-09	8.1562e-08
LOC109000377	-1.23691	0.000202807	0.000980132
LOC109000382	-2.10401	2.35897e-06	1.89228e-05
LOC109000408	-1.3946	0.00636383	0.0188928
LOC109000459	-4.8069	1.23556e-11	2.63952e-10
LOC109000480	-1.76976	7.1677e-19	3.92327e-17
LOC109000483	-2.1619	0.000539819	0.00229172
LOC109000489	-1.13332	2.72125e-05	0.000166295
LOC109000491	-1.06229	1.1981e-09	1.8321e-08
LOC109000496	-1.2572	5.88713e-05	0.000328982
LOC109000498	-3.02662	5.34842e-06	3.93136e-05
LOC109000516	-1.04203	2.605e-08	3.14541e-07
LOC109000518	-3.3328	2.09852e-08	2.57712e-07
LOC109000541	-1.26739	3.11669e-06	2.42651e-05
LOC109000558	-4.83511	2.49077e-07	2.45703e-06
LOC109000594	-3.12536	0.0112133	0.0303605
LOC109000596	-1.38358	5.15113e-07	4.74382e-06
LOC109000683	-2.02892	5.96476e-08	6.72248e-07
LOC109000708	-3.14889	2.32387e-09	3.3849e-08
LOC109000711	-1.23984	0.000106733	0.000555989
LOC109000741	-1.01084	4.09483e-06	3.09791e-05
LOC109000747	-1.23699	3.80535e-06	2.90565e-05
LOC109000753	-2.56011	0.00192958	0.00689877
LOC109000779	-3.22955	7.8787e-08	8.62358e-07
LOC109000784	-1.29784	0.0121261	0.0323564
LOC109000814	-1.29642	0.0143403	0.0372492
LOC109000860	-1.25399	3.04041e-07	2.9599e-06
LOC109000885	-1.80031	7.37746e-05	0.000402238
LOC109000921	-1.07269	1.99084e-06	1.62876e-05
LOC109000977	-1.80082	5.68357e-06	4.12754e-05
LOC109000996	-1.08437	8.03119e-06	5.63162e-05
LOC109001005	-1.47496	0.00577052	0.0173917
LOC109001022	-2.35465	0.00269697	0.00916946
LOC109001033	-1.17415	3.57875e-06	2.74721e-05
LOC109001079	-1.09232	0.000404415	0.00177992
LOC109001153	-1.07356	6.31375e-11	1.20087e-09
LOC109001168	-1.0501	1.58909e-05	0.000103134
LOC109001174	-2.45577	0.00521631	0.0159342
LOC109001205	-1.37832	0.0119086	0.0319162
LOC109001241	-4.52894	4.23469e-10	7.04679e-09
LOC109001250	-1.27236	8.28237e-08	8.99955e-07
LOC109001297	-3.05791	2.22528e-07	2.217e-06
LOC109001350	-2.67413	2.4036e-14	7.62987e-13
LOC109001360	-2.48652	3.77383e-11	7.46784e-10
LOC109001365	-1.01765	5.33737e-05	0.00030136
LOC109001370	-1.84851	6.6985e-34	1.35227e-31
LOC109001373	-1.33262	2.75186e-10	4.72974e-09
LOC109001384	-4.04796	8.89864e-07	7.83748e-06
LOC109001391	-1.46021	1.06754e-05	7.23026e-05
LOC109001392	-1.13989	3.52498e-06	2.71136e-05
LOC109001455	-3.90678	9.67138e-09	1.26536e-07
LOC109001474	-1.02401	0.00538546	0.016377
LOC109001494	-4.01305	2.06738e-05	0.000130424
LOC109001511	-2.20372	0.00200728	0.00713885
LOC109001514	-1.65626	2.92499e-05	0.000177287
LOC109001521	-1.14156	1.90787e-07	1.93005e-06
LOC109001538	-1.73555	1.65205e-08	2.05961e-07
LOC109001553	-1.81117	1.26053e-10	2.29691e-09
LOC109001580	-2.10975	5.48483e-05	0.000309306
LOC109001581	-2.80062	5.77449e-13	1.49824e-11
LOC109001586	-1.47394	6.69841e-05	0.00036915
LOC109001588	-1.91001	0.00111805	0.00430569
LOC109001590	-1.04595	4.77655e-07	4.44151e-06
LOC109001593	-1.53476	3.83111e-07	3.64185e-06
LOC109001672	-6.55722	2.54473e-06	2.02505e-05
LOC109001685	-1.48269	1.72286e-05	0.00011094
LOC109001692	-1.58089	0.00015565	0.00077468
LOC109001711	-1.02635	0.000462426	0.00200486
LOC109001764	-2.49428	0.00128191	0.00485149
LOC109001772	-1.24719	5.54273e-05	0.000312113
LOC109001827	-1.87134	3.69698e-07	3.52895e-06
LOC109001865	-1.17237	0.00029275	0.00134505
LOC109001866	-1.3985	0.00105182	0.00407929
LOC109001881	-1.61809	1.16125e-06	9.96085e-06
LOC109001885	-1.66509	2.23097e-08	2.72379e-07
LOC109001893	-1.23013	0.00372736	0.0120226
LOC109001923	-3.2207	2.56777e-05	0.000157965
LOC109001924	-1.49007	0.00494226	0.0152529
LOC109001935	-1.18664	0.000557186	0.00235588
LOC109001990	-1.69575	0.00233763	0.00813767
LOC109001993	-1.07248	0.0173732	0.0437112
LOC109001999	-1.34558	8.0643e-08	8.80417e-07
LOC109002059	-1.30391	4.32777e-09	5.99273e-08
LOC109002066	-1.01819	3.07086e-14	9.58926e-13
LOC109002074	-8.98625	2.94174e-12	6.95085e-11
LOC109002086	-1.85711	0.00240283	0.0083206
LOC109002090	-1.80374	8.21508e-10	1.29761e-08
LOC109002104	-1.11552	0.000132044	0.000669351
LOC109002139	-3.42624	0.00129185	0.0048859
LOC109002159	-5.06223	6.38496e-08	7.13664e-07
LOC109002165	-2.62668	1.0496e-07	1.11935e-06
LOC109002166	-1.09083	0.0188805	0.0468328
LOC109002175	-1.0615	9.22113e-10	1.4368e-08
LOC109002198	-1.44038	1.50634e-12	3.69978e-11
LOC109002202	-1.07159	0.00130453	0.00492658
LOC109002236	-2.53913	1.58686e-11	3.32908e-10
LOC109002267	-1.95984	0.00101989	0.00397154
LOC109002275	-1.2816	0.00481775	0.0149467
LOC109002301	-1.84742	2.67437e-14	8.40819e-13
LOC109002331	-1.10502	3.31783e-07	3.20287e-06
LOC109002358	-2.56933	4.34403e-07	4.07888e-06
LOC109002393	-2.23861	5.6736e-06	4.1229e-05
LOC109002399	-4.20666	1.77476e-05	0.000114059
LOC109002410	-1.06514	0.00949712	0.0264321
LOC109002427	-2.72983	1.71058e-12	4.15267e-11
LOC109002454	-1.84508	5.54163e-06	4.04873e-05
LOC109002520	-2.55198	1.15242e-05	7.73228e-05
LOC109002549	-2.03678	0.00952194	0.0264851
LOC109002550	-1.55177	0.0114308	0.0308368
LOC109002588	-2.29113	2.62493e-09	3.78509e-08
LOC109002636	-1.01389	0.000120925	0.000620232
LOC109002639	-1.97262	5.17e-11	9.95972e-10
LOC109002646	-2.2911	1.78998e-11	3.70123e-10
LOC109002648	-1.3643	0.0041646	0.0131908
LOC109002655	-1.31935	2.79247e-07	2.73124e-06
LOC109002679	-1.04753	1.27801e-07	1.33874e-06
LOC109002694	-1.6938	0.000112177	0.000580014
LOC109002718	-2.0541	1.1496e-09	1.76262e-08
LOC109002738	-1.53149	0.0142905	0.0371492
LOC109002742	-4.94768	1.09162e-09	1.67932e-08
LOC109002747	-1.78972	3.02726e-19	1.71599e-17
LOC109002773	-1.43033	5.71487e-06	4.14724e-05
LOC109002796	-7.24916	1.19822e-07	1.26147e-06
LOC109002813	-2.26319	0.0112696	0.0304893
LOC109002836	-2.62733	0.00163652	0.00598965
LOC109002839	-1.4406	2.2812e-05	0.000142006
LOC109002845	-1.27062	0.0105623	0.028873
LOC109002878	-1.95588	0.00153324	0.0056665
LOC109002886	-1.05825	3.54182e-08	4.17579e-07
LOC109002917	-1.25893	0.00362838	0.0117478
LOC109002933	-2.23894	4.46872e-25	4.32114e-23
LOC109002943	-2.2796	2.79849e-07	2.73596e-06
LOC109002962	-2.44328	1.20877e-10	2.20959e-09
LOC109003002	-1.00443	7.42441e-05	0.000404607
LOC109003030	-1.43357	0.00411335	0.0130429
LOC109003032	-3.51707	5.09369e-15	1.76015e-13
LOC109003048	-2.18355	3.67982e-26	3.69814e-24
LOC109003058	-1.0794	4.9658e-08	5.68371e-07
LOC109003063	-1.95312	1.56164e-18	8.09452e-17
LOC109003071	-4.2507	0.0101739	0.0280073
LOC109003073	-2.00719	4.47651e-08	5.16403e-07
LOC109003090	-2.12805	0.000163359	0.000809128
LOC109003189	-1.443	0.00583636	0.017551
LOC109003240	-1.0358	3.81954e-07	3.63385e-06
LOC109003241	-1.67812	3.19819e-09	4.5378e-08
LOC109003253	-2.53398	4.02701e-06	3.05242e-05
LOC109003256	-1.21397	0.000880849	0.00349856
LOC109003267	-2.44868	1.17033e-05	7.82751e-05
LOC109003270	-1.65122	0.000268638	0.00124822
LOC109003274	-1.83903	4.56474e-16	1.7721e-14
LOC109003309	-1.71568	0.000357466	0.00160168
LOC109003335	-1.2391	9.23415e-05	0.000489745
LOC109003337	-2.49139	0.00384142	0.0123197
LOC109003353	-2.33038	0.000552065	0.0023388
LOC109003384	-2.79218	1.1049e-11	2.38539e-10
LOC109003386	-1.47282	0.0122224	0.0325788
LOC109003397	-1.07797	0.00109824	0.00424006
LOC109003407	-1.03419	0.00104408	0.00405337
LOC109003426	-1.62613	2.1495e-07	2.148e-06
LOC109003452	-1.14788	0.017421	0.0438076
LOC109003524	-1.23355	0.000120301	0.000617441
LOC109003604	-2.25604	0.00168654	0.00614438
LOC109003619	-2.20259	7.94904e-08	8.68657e-07
LOC109003629	-1.56469	0.0175027	0.0439794
LOC109003633	-1.06844	0.00276465	0.0093581
LOC109003650	-1.9164	2.03314e-09	2.986e-08
LOC109003665	-1.07078	0.000690571	0.00283143
LOC109003671	-1.06573	0.0108867	0.0296261
LOC109003675	-1.24141	0.00895495	0.0251449
LOC109003680	-2.30497	4.3694e-09	6.04674e-08
LOC109003713	-1.97329	4.86505e-11	9.40877e-10
LOC109003741	-1.88928	2.21163e-08	2.70305e-07
LOC109003752	-1.14946	4.07651e-10	6.79831e-09
LOC109003786	-3.21917	3.39892e-05	0.000202754
LOC109003811	-2.85151	0.00352145	0.0114467
LOC109003854	-1.57581	6.59776e-05	0.000364651
LOC109003855	-1.66469	2.86049e-28	3.53932e-26
LOC109003862	-2.75163	1.61163e-26	1.68591e-24
LOC109003874	-3.69549	8.04728e-18	3.87448e-16
LOC109003877	-2.06697	5.86423e-05	0.00032789
LOC109003882	-3.72638	2.34464e-05	0.000145482
LOC109003915	-1.02152	1.00709e-08	1.3139e-07
LOC109003927	-2.65378	3.91325e-08	4.56691e-07
LOC109003960	-1.73522	0.00101786	0.00396564
LOC109003962	-4.92335	1.90414e-08	2.35349e-07
LOC109003966	-1.02275	0.0157568	0.0403098
LOC109003967	-4.86605	1.52165e-05	9.93733e-05
LOC109004002	-1.29737	1.48299e-05	9.70141e-05
LOC109004003	-1.92203	3.85163e-12	8.85528e-11
LOC109004046	-1.63644	0.00197918	0.00705529
LOC109004053	-1.16626	0.00142329	0.00531573
LOC109004089	-1.44242	1.95728e-18	1.00546e-16
LOC109004103	-1.04613	0.000144478	0.000725034
LOC109004125	-2.10372	0.000678605	0.00278733
LOC109004136	-2.75125	9.21994e-27	9.86919e-25
LOC109004138	-1.37867	4.73737e-07	4.40865e-06
LOC109004147	-2.90972	1.13119e-06	9.74297e-06
LOC109004225	-1.23843	0.000882279	0.00350263
LOC109004235	-1.00194	0.000181074	0.000887024
LOC109004258	-1.20898	2.56048e-05	0.000157601
LOC109004296	-1.23647	6.96798e-11	1.31228e-09
LOC109004303	-1.6993	3.08984e-07	3.00167e-06
LOC109004308	-2.20639	4.78015e-05	0.00027325
LOC109004346	-1.40473	0.0093748	0.026139
LOC109004351	-2.1089	1.52253e-09	2.2842e-08
LOC109004396	-2.27482	5.59443e-19	3.10242e-17
LOC109004419	-1.22043	0.000240798	0.0011377
LOC109004492	-4.18342	8.643e-06	6.01118e-05
LOC109004501	-2.31959	2.57368e-06	2.04314e-05
LOC109004531	-1.12625	0.00189323	0.00678251
LOC109004546	-2.69083	1.63229e-20	1.0733e-18
LOC109004550	-1.34037	0.00177152	0.00641033
LOC109004555	-1.69772	5.67952e-09	7.70233e-08
LOC109004584	-1.21722	0.00769169	0.0221492
LOC109004592	-1.62829	0.00986836	0.0273002
LOC109004618	-2.28211	0.000145628	0.000729912
LOC109004627	-1.01433	0.00284497	0.00958206
LOC109004640	-2.03089	0.00031936	0.00145195
LOC109004672	-1.83979	4.56527e-08	5.25326e-07
LOC109004684	-1.53823	0.000122209	0.000626259
LOC109004736	-1.48734	6.93964e-08	7.70423e-07
LOC109004753	-2.67294	2.50027e-08	3.02849e-07
LOC109004777	-1.00251	0.00631175	0.0187648
LOC109004970	-1.97573	0.00192134	0.00687358
LOC109004978	-1.58033	7.89796e-05	0.000426375
LOC109004983	-1.8767	0.000325526	0.00147619
LOC109004986	-1.74403	0.00112201	0.00431879
LOC109005019	-1.31096	0.000478885	0.00206748
LOC109005039	-1.25204	2.25929e-06	1.8244e-05
LOC109005055	-1.32371	2.74296e-12	6.50118e-11
LOC109005075	-1.38327	1.48638e-06	1.24572e-05
LOC109005077	-1.021	0.00865552	0.0244655
LOC109005086	-1.36486	0.00221816	0.00777471
LOC109005094	-1.24206	0.0114214	0.0308151
LOC109005122	-2.84812	8.12107e-08	8.85354e-07
LOC109005142	-2.8384	2.2592e-16	9.13764e-15
LOC109005146	-1.18612	0.0187535	0.0465831
LOC109005147	-3.09543	2.68774e-26	2.71297e-24
LOC109005149	-2.00692	0.00284905	0.00959157
LOC109005190	-1.61941	4.48533e-10	7.42629e-09
LOC109005245	-1.27781	2.23339e-05	0.000139482
LOC109005254	-3.53659	1.6187e-08	2.02022e-07
LOC109005266	-1.9236	1.45535e-10	2.63727e-09
LOC109005290	-1.01898	1.03972e-05	7.07306e-05
LOC109005291	-1.4105	0.00161976	0.00593964
LOC109005294	-1.40846	0.00394586	0.012602
LOC109005299	-2.08111	0.000401289	0.00176752
LOC109005308	-1.59024	5.64644e-08	6.39504e-07
LOC109005318	-1.0497	0.0172067	0.0433493
LOC109005319	-1.54218	2.16525e-10	3.7981e-09
LOC109005326	-4.10185	0.0050605	0.0155398
LOC109005344	-2.60057	7.83845e-07	6.97041e-06
LOC109005376	-1.12901	0.00489331	0.0151364
LOC109005382	-3.29425	9.78107e-05	0.000514753
LOC109005389	-1.72021	2.89045e-05	0.000175424
LOC109005402	-1.98863	3.84667e-08	4.50063e-07
LOC109005404	-2.54536	7.68531e-23	6.24981e-21
LOC109005428	-2.05608	3.47725e-06	2.67912e-05
LOC109005433	-3.19355	1.39314e-06	1.17271e-05
LOC109005439	-2.35942	2.17826e-20	1.41213e-18
LOC109005470	-1.86955	8.51808e-05	0.000456002
LOC109005471	-1.4512	0.0182617	0.0455385
LOC109005487	-2.03783	0.00674808	0.0197885
LOC109005507	-1.3325	2.55497e-06	2.0325e-05
LOC109005510	-1.06665	0.00260077	0.00889343
LOC109005518	-1.26656	0.000920586	0.00363402
LOC109005524	-1.00791	0.00643243	0.0190719
LOC109005543	-1.06966	0.00669014	0.0196412
LOC109005611	-1.45972	4.23168e-05	0.000245619
LOC109005661	-1.40853	0.000275409	0.00127531
LOC109005662	-3.76072	1.79715e-16	7.41211e-15
LOC109005704	-2.21483	0.000686973	0.00281868
LOC109005739	-1.67046	4.78118e-06	3.56443e-05
LOC109005757	-1.15366	9.69491e-05	0.00051092
LOC109005762	-2.38292	3.96234e-05	0.000231857
LOC109005825	-1.04577	0.000306407	0.00139886
LOC109005837	-1.72371	4.54041e-06	3.40368e-05
LOC109005851	-3.52802	5.90707e-10	9.54672e-09
LOC109005852	-1.12325	4.85468e-05	0.000277372
LOC109005863	-1.63253	0.000111322	0.00057637
LOC109005893	-3.5366	1.77066e-07	1.8023e-06
LOC109005909	-4.52941	1.75049e-07	1.78334e-06
LOC109005933	-1.24816	0.000132381	0.000670768
LOC109005949	-1.58124	7.12684e-06	5.05913e-05
LOC109005973	-1.49258	1.10106e-06	9.50125e-06
LOC109005989	-1.38541	0.00853736	0.024185
LOC109006004	-1.39181	5.07482e-06	3.75657e-05
LOC109006073	-2.48226	2.3118e-07	2.29623e-06
LOC109006092	-1.1122	7.1074e-08	7.86771e-07
LOC109006130	-1.2564	0.0147835	0.0382149
LOC109006142	-1.61234	0.00151196	0.00560122
LOC109006145	-1.47692	0.000195817	0.000951147
LOC109006260	-1.45816	0.00583197	0.0175408
LOC109006269	-1.41556	0.0131936	0.0346796
LOC109006277	-7.69023	2.22033e-11	4.51801e-10
LOC109006292	-2.16093	1.21996e-11	2.61173e-10
LOC109006302	-1.18571	0.0155266	0.0398361
LOC109006304	-1.97969	0.00594953	0.0178633
LOC109006320	-2.87889	5.42676e-15	1.86405e-13
LOC109006325	-2.50108	9.24155e-07	8.08996e-06
LOC109006330	-1.0032	4.56634e-10	7.55425e-09
LOC109006336	-3.15208	0.00504028	0.0154952
LOC109006344	-1.2422	0.00167767	0.00611691
LOC109006348	-1.32245	6.61806e-16	2.52584e-14
LOC109006363	-1.01836	3.15644e-08	3.75413e-07
LOC109006368	-5.28161	4.68154e-06	3.49922e-05
LOC109006421	-1.20264	0.000208728	0.0010039
LOC109006444	-2.06329	0.00124553	0.00473094
LOC109006445	-1.17301	7.03723e-06	5.00169e-05
LOC109006451	-2.26372	0.000120903	0.000620232
LOC109006462	-1.31906	0.00875983	0.0247057
LOC109006471	-1.07409	0.000140081	0.000704813
LOC109006536	-2.19763	3.09154e-36	7.65039e-34
LOC109006541	-1.08864	4.04251e-08	4.70584e-07
LOC109006547	-1.42559	3.23201e-12	7.56678e-11
LOC109006551	-1.91064	0.00749472	0.0216525
LOC109006592	-2.20298	6.19876e-05	0.000344356
LOC109006606	-1.76214	0.000507886	0.00217541
LOC109006645	-1.20344	1.43033e-05	9.38892e-05
LOC109006651	-1.16548	1.14066e-09	1.75008e-08
LOC109006684	-2.38232	0.0084223	0.023915
LOC109006693	-1.3097	0.000270884	0.00125739
LOC109006695	-2.17373	6.00534e-15	2.04751e-13
LOC109006726	-1.14278	3.58726e-05	0.000212612
LOC109006751	-2.62779	2.02531e-28	2.57516e-26
LOC109006794	-2.99006	1.83556e-06	1.51628e-05
LOC109006799	-3.3643	3.84603e-09	5.39381e-08
LOC109006805	-1.00416	0.000111695	0.000578156
LOC109006814	-1.08019	0.000338764	0.0015254
LOC109006817	-1.96437	3.61836e-09	5.09626e-08
LOC109006827	-2.75297	5.99219e-45	2.50735e-42
LOC109006828	-2.71961	1.29302e-17	6.09788e-16
LOC109006840	-2.44456	2.01791e-16	8.23406e-15
LOC109006849	-1.14264	5.8261e-05	0.000326235
LOC109006864	-1.87625	0.000107832	0.000560949
LOC109006901	-1.10729	1.73694e-17	8.09187e-16
LOC109006904	-1.73839	0.000454863	0.00197663
LOC109006913	-1.27515	7.36239e-07	6.57757e-06
LOC109006930	-2.45196	0.00311588	0.0103371
LOC109006935	-1.76735	6.8909e-06	4.90982e-05
LOC109006993	-7.82162	3.13042e-09	4.44988e-08
LOC109007011	-8.46753	1.48563e-06	1.24555e-05
LOC109007021	-1.22836	6.05062e-05	0.000337165
LOC109007027	-1.28934	1.25799e-10	2.29409e-09
LOC109007038	-1.20537	7.48588e-10	1.19142e-08
LOC109007042	-2.1423	0.00187524	0.00673379
LOC109007043	-1.44248	0.00024454	0.00115207
LOC109007080	-1.1898	9.31226e-06	6.42039e-05
LOC109007087	-2.04813	5.46722e-15	1.87515e-13
LOC109007089	-1.78698	1.81037e-08	2.24482e-07
LOC109007097	-2.02321	0.014269	0.0371017
LOC109007125	-2.77751	5.76214e-05	0.000322966
LOC109007175	-1.1942	0.00192703	0.00689179
LOC109007208	-1.28494	4.61579e-05	0.000265039
LOC109007237	-1.83598	2.12411e-07	2.1254e-06
LOC109007281	-2.62931	6.12442e-22	4.59112e-20
LOC109007314	-1.44965	0.0107468	0.0293081
LOC109007332	-1.07223	9.51139e-06	6.54395e-05
LOC109007338	-5.34487	2.3385e-18	1.19067e-16
LOC109007373	-1.50898	1.8459e-06	1.52373e-05
LOC109007401	-2.98494	0.00983417	0.0272122
LOC109007409	-2.42037	0.00189913	0.00680151
LOC109007429	-1.84412	0.000270365	0.00125523
LOC109007475	-7.00329	1.88974e-07	1.91503e-06
LOC109007476	-1.79577	0.00799281	0.0228619
LOC109007498	-1.89819	3.71198e-05	0.00021927
LOC109007532	-2.57265	0.000106037	0.000552861
LOC109007562	-1.07933	0.00080486	0.00322814
LOC109007630	-5.51028	4.04432e-06	3.06373e-05
LOC109007636	-1.46438	0.000257395	0.001204
LOC109007655	-2.38903	1.47029e-26	1.54508e-24
LOC109007657	-2.08964	3.5245e-10	5.94233e-09
LOC109007676	-1.2571	5.28329e-10	8.64792e-09
LOC109007715	-1.06174	0.000357514	0.00160168
LOC109007728	-1.16566	0.000600448	0.00251204
LOC109007729	-1.17928	2.40903e-08	2.93031e-07
LOC109007736	-2.83503	1.27081e-07	1.33241e-06
LOC109007750	-1.10831	2.35509e-05	0.000146013
LOC109007774	-2.74513	1.55754e-52	8.96133e-50
LOC109007778	-1.52836	0.00250984	0.00862755
LOC109007790	-2.01742	2.12925e-06	1.72666e-05
LOC109007793	-3.38366	0.000636911	0.00264128
LOC109007807	-1.57666	9.3566e-07	8.18445e-06
LOC109007841	-2.49169	7.47626e-09	9.94558e-08
LOC109007846	-2.75229	4.70934e-05	0.000269872
LOC109007894	-1.30126	0.00702059	0.0204625
LOC109007897	-1.18147	6.03576e-06	4.35582e-05
LOC109007910	-1.85938	1.93083e-05	0.000122769
LOC109007914	-2.22372	0.0131943	0.0346796
LOC109007930	-3.99724	6.3309e-08	7.08999e-07
LOC109008003	-1.38243	1.50806e-05	9.85782e-05
LOC109008011	-4.66446	0.00157623	0.00579758
LOC109008025	-1.31227	1.62442e-06	1.35647e-05
LOC109008034	-1.88095	8.55077e-07	7.55422e-06
LOC109008095	-1.79809	5.71611e-06	4.14724e-05
LOC109008124	-2.29047	0.000283194	0.00130636
LOC109008257	-1.0296	0.00388095	0.0124275
LOC109008275	-1.28486	5.76304e-27	6.31574e-25
LOC109008279	-1.97846	0.00168563	0.00614202
LOC109008311	-2.36938	1.85488e-12	4.46529e-11
LOC109008315	-1.43083	2.58502e-06	2.05002e-05
LOC109008325	-1.27055	0.00118941	0.00453949
LOC109008403	-1.99176	0.000154593	0.000770586
LOC109008414	-1.0203	6.6348e-06	4.74203e-05
LOC109008434	-1.23089	0.000111717	0.000578156
LOC109008445	-1.54418	0.000717152	0.00292789
LOC109008466	-1.75798	9.86598e-12	2.14406e-10
LOC109008509	-2.5838	4.99957e-05	0.000284169
LOC109008522	-1.81149	0.000659552	0.0027217
LOC109008546	-1.50386	6.90218e-19	3.79109e-17
LOC109008550	-1.32888	2.11626e-08	2.59614e-07
LOC109008572	-1.08609	0.000108606	0.000564214
LOC109008585	-1.58136	1.27799e-05	8.47353e-05
LOC109008586	-2.31868	0.0140979	0.0367108
LOC109008611	-1.18909	0.000184906	0.000903489
LOC109008648	-2.29863	0.000621883	0.00258853
LOC109008681	-2.10219	0.00257586	0.00882025
LOC109008721	-1.20751	0.0151252	0.0389365
LOC109008723	-1.60697	0.000296481	0.00135921
LOC109008736	-3.37516	0.00051213	0.0021906
LOC109008752	-1.061	0.00145484	0.00541768
LOC109008754	-1.32483	1.52478e-08	1.91337e-07
LOC109008758	-1.30663	0.00229255	0.00799891
LOC109008827	-4.3912	2.40418e-05	0.000148776
LOC109008828	-1.04696	0.0181137	0.0452382
LOC109008844	-2.08261	5.2535e-05	0.000297135
LOC109008860	-1.15584	0.00161575	0.00592776
LOC109008865	-3.16596	0.00395503	0.0126265
LOC109008886	-2.5568	1.19412e-18	6.37619e-17
LOC109008891	-1.55152	0.000165836	0.000820238
LOC109008900	-2.91306	0.000210834	0.00101213
LOC109008943	-1.04679	2.47588e-05	0.000152966
LOC109008945	-3.02728	0.00209924	0.00742462
LOC109008954	-1.04175	0.000740302	0.003008
LOC109008961	-1.21883	4.96652e-08	5.68371e-07
LOC109009015	-2.49701	0.0134545	0.0352508
LOC109009044	-2.25439	7.298e-33	1.3655e-30
LOC109009063	-1.81637	5.39592e-10	8.81972e-09
LOC109009087	-2.9387	0.000764833	0.00309293
LOC109009091	-1.22309	0.000135152	0.000683753
LOC109009097	-1.32179	5.41355e-06	3.96775e-05
LOC109009116	-1.3346	6.13103e-05	0.00034115
LOC109009125	-2.37375	1.06039e-05	7.1919e-05
LOC109009126	-1.58553	8.93283e-10	1.39946e-08
LOC109009141	-1.02084	1.23405e-05	8.21772e-05
LOC109009153	-3.24032	6.10893e-14	1.80941e-12
LOC109009179	-2.4519	1.54967e-05	0.000100888
LOC109009187	-1.01476	0.00258839	0.00885787
LOC109009204	-6.10998	2.56144e-10	4.42559e-09
LOC109009223	-2.3067	3.22465e-18	1.60285e-16
LOC109009235	-1.12252	0.0001903	0.000927086
LOC109009263	-2.7832	1.82886e-05	0.000117208
LOC109009269	-1.2396	0.000734006	0.00298611
LOC109009270	-3.3529	3.10597e-12	7.29395e-11
LOC109009302	-1.25239	9.1996e-08	9.92591e-07
LOC109009314	-1.41703	1.60691e-08	2.00659e-07
LOC109009333	-3.31302	4.58828e-17	2.04245e-15
LOC109009387	-1.46082	5.73986e-09	7.77957e-08
LOC109009391	-1.48364	0.0192235	0.0475658
LOC109009393	-1.58745	6.15649e-05	0.000342318
LOC109009449	-2.64677	0.000285557	0.00131568
LOC109009452	-1.28999	0.000225375	0.00107298
LOC109009480	-2.0135	1.31696e-11	2.7934e-10
LOC109009481	-2.37471	2.80206e-07	2.73775e-06
LOC109009482	-1.13751	0.0169463	0.0428292
LOC109009497	-2.10753	2.44562e-06	1.95564e-05
LOC109009499	-3.89468	2.5402e-18	1.29051e-16
LOC109009509	-1.51194	5.54577e-10	9.01981e-09
LOC109009514	-1.03738	3.00506e-09	4.28342e-08
LOC109009528	-2.16451	0.0093773	0.0261428
LOC109009545	-6.46225	5.62157e-05	0.000316088
LOC109009563	-1.05802	8.30947e-07	7.36082e-06
LOC109009570	-1.37066	8.18012e-05	0.000440059
LOC109009595	-3.25561	1.11945e-05	7.54439e-05
LOC109009620	-1.1438	2.95333e-09	4.22161e-08
LOC109009623	-1.71987	1.643e-05	0.000106364
LOC109009635	-3.46706	0.000274914	0.00127337
LOC109009659	-3.79713	1.13922e-11	2.44571e-10
LOC109009675	-1.3852	0.00438047	0.0137778
LOC109009697	-1.23808	0.0158043	0.0404134
LOC109009712	-1.69155	1.33559e-08	1.70668e-07
LOC109009730	-1.58464	0.00226393	0.00791463
LOC109009755	-2.00399	2.72747e-12	6.47781e-11
LOC109009792	-1.06954	0.0105417	0.0288304
LOC109009814	-1.10482	3.8374e-05	0.000225521
LOC109009824	-2.15647	0.00138402	0.00518167
LOC109009838	-1.32276	1.98574e-06	1.62575e-05
LOC109009839	-3.76573	1.49376e-08	1.88061e-07
LOC109009840	-8.24967	3.24233e-27	3.69401e-25
LOC109009886	-2.99441	0.000622097	0.00258896
LOC109009968	-1.38643	9.12317e-06	6.30267e-05
LOC109009981	-1.81837	1.16526e-25	1.14116e-23
LOC109009992	-6.20181	2.57024e-06	2.04111e-05
LOC109010047	-1.54321	3.53349e-05	0.000209803
LOC109010059	-1.60907	0.00136423	0.00512595
LOC109010061	-2.34001	3.05228e-20	1.91854e-18
LOC109010086	-2.8906	9.87263e-06	6.76216e-05
LOC109010088	-1.03718	0.00393886	0.0125832
LOC109010091	-2.93295	0.0176047	0.0442068
LOC109010114	-2.42364	1.16271e-18	6.22295e-17
LOC109010132	-2.91348	0.00155717	0.00574029
LOC109010144	-3.79259	1.55321e-07	1.59793e-06
LOC109010151	-1.16911	0.0134761	0.0352912
LOC109010158	-1.65363	3.33387e-07	3.21566e-06
LOC109010191	-1.15142	2.63778e-08	3.17998e-07
LOC109010200	-1.39804	0.000219447	0.00104858
LOC109010230	-2.16067	1.32649e-06	1.12235e-05
LOC109010231	-2.28129	4.9829e-09	6.83004e-08
LOC109010255	-1.67511	0.00119755	0.00456525
LOC109010286	-1.10117	0.000231994	0.00110085
LOC109010290	-2.31868	0.000207978	0.00100087
LOC109010329	-1.46983	0.00225342	0.0078839
LOC109010331	-3.22018	0.000698691	0.00286014
LOC109010404	-3.50234	0.00162479	0.00595525
LOC109010405	-5.91726	4.95687e-40	1.52103e-37
LOC109010407	-3.73281	0.000394549	0.00174417
LOC109010425	-1.50253	0.00192838	0.00689554
LOC109010426	-2.5163	7.49607e-08	8.23458e-07
LOC109010434	-3.4619	1.5782e-13	4.37599e-12
LOC109010442	-3.48957	0.00359942	0.0116672
LOC109010445	-1.49451	1.37861e-10	2.50215e-09
LOC109010468	-3.61909	2.6896e-10	4.6262e-09
LOC109010479	-1.13472	2.38702e-10	4.13979e-09
LOC109010490	-1.06269	1.6651e-12	4.05509e-11
LOC109010544	-1.46775	0.00658821	0.0194162
LOC109010560	-3.91684	7.34756e-08	8.10172e-07
LOC109010604	-2.50755	0.00148554	0.00551422
LOC109010630	-1.39283	0.00665412	0.0195704
LOC109010655	-2.12112	0.000794601	0.00319311
LOC109010678	-3.22199	0.00645269	0.0191184
LOC109010705	-4.31812	8.16148e-08	8.88497e-07
LOC109010735	-1.08079	0.000581456	0.00244547
LOC109010755	-2.38803	0.00029577	0.00135649
LOC109010756	-1.03563	0.0010821	0.00418616
LOC109010779	-1.50952	0.00102897	0.0040001
LOC109010801	-1.03086	5.2865e-11	1.0164e-09
LOC109010829	-1.17337	5.8221e-07	5.32128e-06
LOC109010851	-1.56691	1.09411e-11	2.36652e-10
LOC109010857	-3.16945	6.38434e-06	4.57723e-05
LOC109010906	-1.5511	1.43545e-05	9.41987e-05
LOC109010935	-1.01213	0.000308473	0.00140723
LOC109010960	-4.1029	7.81943e-09	1.03721e-07
LOC109010974	-2.11318	0.000615318	0.00256539
LOC109010991	-4.30731	1.7471e-11	3.62558e-10
LOC109011018	-2.97489	0.000601926	0.00251685
LOC109011029	-1.11474	0.0126861	0.0335891
LOC109011033	-2.64164	6.64289e-05	0.000366793
LOC109011035	-1.48915	0.00131735	0.00496844
LOC109011041	-2.21172	0.000279842	0.00129349
LOC109011070	-1.17335	3.45221e-07	3.32145e-06
LOC109011073	-2.86328	5.44375e-11	1.04576e-09
LOC109011110	-5.0478	2.15302e-15	7.80309e-14
LOC109011131	-1.97655	1.28645e-21	9.22317e-20
LOC109011134	-1.1284	0.000356589	0.00159878
LOC109011137	-2.42561	4.27123e-20	2.62829e-18
LOC109011143	-1.84219	0.000183404	0.000897481
LOC109011198	-1.91735	9.07473e-09	1.19068e-07
LOC109011233	-2.18583	0.0105893	0.0289434
LOC109011276	-1.87873	1.20402e-06	1.02971e-05
LOC109011312	-1.28633	0.00309387	0.0102782
LOC109011331	-1.26576	0.0166852	0.0422528
LOC109011351	-1.28609	3.4338e-12	7.95025e-11
LOC109011373	-1.05114	1.03898e-06	9.00604e-06
LOC109011379	-1.16012	0.000791995	0.00318486
LOC109011380	-1.12863	0.00674926	0.0197895
LOC109011412	-1.90615	7.82518e-11	1.46176e-09
LOC109011413	-2.259	0.000199398	0.000965891
LOC109011457	-2.36888	0.000315516	0.00143674
LOC109011466	-2.08345	7.92171e-06	5.56843e-05
LOC109011490	-1.05242	4.28945e-05	0.000248596
LOC109011493	-1.20504	1.294e-05	8.56738e-05
LOC109011518	-2.5966	7.25954e-05	0.000396561
LOC109011586	-3.81566	0.00011015	0.000571328
LOC109011587	-1.32189	3.58979e-14	1.10893e-12
LOC109011595	-2.48403	6.39387e-06	4.58264e-05
LOC109011603	-1.33427	2.37948e-06	1.90607e-05
LOC109011621	-2.59819	0.000887916	0.00352062
LOC109011669	-4.23302	2.32493e-05	0.000144338
LOC109011680	-1.12729	0.00161757	0.00593256
LOC109011728	-1.00952	6.49169e-10	1.04402e-08
LOC109011733	-1.06852	0.00504499	0.0155076
LOC109011753	-4.61836	5.11056e-06	3.78014e-05
LOC109011794	-1.10539	1.47875e-05	9.67919e-05
LOC109011799	-5.87931	2.29056e-06	1.84641e-05
LOC109011860	-1.27787	0.000144097	0.000723283
LOC109011879	-1.081	6.05907e-06	4.36853e-05
LOC109011887	-1.89658	0.00054226	0.00230123
LOC109011896	-2.48226	0.000246883	0.00116191
LOC109011903	-2.05412	0.000535604	0.00227634
LOC109011915	-1.31275	0.00123911	0.00470885
LOC109011940	-1.03206	0.00118783	0.00453421
LOC109011991	-3.08086	1.38716e-05	9.1238e-05
LOC109012008	-1.28745	0.00958094	0.0266203
LOC109012036	-2.86869	0.000158892	0.000789111
LOC109012041	-1.69506	0.00764761	0.0220554
LOC109012049	-2.16913	0.0109775	0.0298413
LOC109012121	-1.73102	1.68217e-07	1.7183e-06
LOC109012129	-3.04533	5.2262e-09	7.13379e-08
LOC109012138	-1.19314	3.17231e-06	2.46647e-05
LOC109012180	-2.68606	0.00966157	0.026799
LOC109012191	-1.66616	0.00102664	0.0039924
LOC109012192	-2.00642	3.14731e-06	2.44786e-05
LOC109012194	-1.45399	1.25158e-05	8.32244e-05
LOC109012215	-6.01373	7.67082e-12	1.6991e-10
LOC109012216	-2.0497	2.49397e-05	0.000154001
LOC109012250	-5.04467	0.000705696	0.00288727
LOC109012278	-2.8901	0.0101284	0.0279056
LOC109012293	-7.76823	4.78373e-22	3.63343e-20
LOC109012294	-1.46248	0.0013659	0.00512721
LOC109012308	-1.94632	0.000986112	0.00386024
LOC109012344	-1.70371	1.12152e-10	2.0599e-09
LOC109012352	-1.25244	1.72332e-06	1.43179e-05
LOC109012374	-1.74621	4.02514e-05	0.000234874
LOC109012387	-1.57268	1.23471e-06	1.05243e-05
LOC109012389	-1.97639	8.79125e-06	6.10138e-05
LOC109012400	-2.39705	6.26434e-19	3.45726e-17
LOC109012416	-1.41767	2.72479e-11	5.4767e-10
LOC109012438	-2.45647	0.0198698	0.0489282
LOC109012449	-1.12847	0.0164307	0.0417461
LOC109012468	-1.66608	0.00468557	0.0145919
LOC109012554	-1.57114	0.000235254	0.00111494
LOC109012597	-1.31392	2.76762e-07	2.70923e-06
LOC109012612	-2.26878	0.00449733	0.0140914
LOC109012627	-1.25403	0.00187378	0.00672957
LOC109012633	-1.38513	1.09323e-07	1.16157e-06
LOC109012651	-2.38132	4.59539e-07	4.2924e-06
LOC109012680	-1.0531	5.52407e-07	5.06296e-06
LOC109012686	-2.31058	0.0026518	0.00903723
LOC109012693	-1.54792	0.000442737	0.0019315
LOC109012711	-1.95839	0.0132691	0.0348508
LOC109012719	-1.10254	0.00542638	0.0164818
LOC109012773	-1.20631	2.59434e-05	0.000159429
LOC109012777	-2.0336	0.00490476	0.0151637
LOC109012804	-1.20118	8.89953e-05	0.000473886
LOC109012856	-1.15755	4.16467e-16	1.63003e-14
LOC109012871	-1.39907	0.000785501	0.00316317
LOC109012881	-3.5345	1.68592e-05	0.000108774
LOC109012997	-1.27097	3.93624e-23	3.25858e-21
LOC109013029	-1.89506	1.42241e-18	7.43985e-17
LOC109013035	-1.65512	0.00667838	0.0196141
LOC109013047	-4.8316	0.00110177	0.00425153
LOC109013055	-2.69982	1.78888e-07	1.82004e-06
LOC109013071	-1.19415	1.2527e-05	8.32748e-05
LOC109013082	-1.14402	4.73717e-06	3.53735e-05
LOC109013102	-2.35478	4.6202e-11	8.99572e-10
LOC109013104	-1.59842	0.0110934	0.0301029
LOC109013118	-1.49408	0.00293889	0.00984984
LOC109013123	-1.33682	3.98781e-08	4.6445e-07
LOC109013139	-1.13822	0.00203082	0.00720921
LOC109013207	-1.95024	5.17493e-06	3.81999e-05
LOC109013219	-1.28784	1.05865e-05	7.18482e-05
LOC109013220	-1.00594	0.00122974	0.00467791
LOC109013247	-1.37968	0.0186084	0.0462876
LOC109013266	-1.08426	0.000762937	0.00308635
LOC109013288	-2.66239	6.23155e-06	4.47885e-05
LOC109013304	-1.06349	0.003725	0.0120184
LOC109013323	-1.15682	0.0157196	0.0402417
LOC109013363	-1.05994	1.72665e-09	2.56866e-08
LOC109013385	-1.33289	0.00164893	0.00603219
LOC109013422	-1.4759	0.000560173	0.00236634
LOC109013436	-1.19776	4.13199e-05	0.0002405
LOC109013453	-1.73968	0.016331	0.0415523
LOC109013488	-2.75128	8.08493e-06	5.66585e-05
LOC109013492	-1.08841	1.3244e-06	1.12099e-05
LOC109013497	-3.22187	5.5869e-09	7.59379e-08
LOC109013512	-1.90202	5.76935e-08	6.52781e-07
LOC109013513	-2.68338	0.0152329	0.0391867
LOC109013517	-1.00229	0.0181266	0.0452555
LOC109013535	-1.1793	1.9496e-05	0.000123843
LOC109013539	-1.37107	1.11262e-05	7.50908e-05
LOC109013562	-3.83618	8.85209e-06	6.1362e-05
LOC109013566	-1.63952	0.000284605	0.00131182
LOC109013567	-2.04393	1.38325e-12	3.41567e-11
LOC109013594	-1.08769	8.61163e-05	0.00046026
LOC109013602	-3.66815	7.20216e-05	0.000393732
LOC109013638	-1.82723	3.01316e-08	3.60046e-07
LOC109013649	-2.24411	0.000564892	0.00238409
LOC109013660	-3.60109	4.23658e-07	3.99429e-06
LOC109013662	-2.36138	7.91606e-05	0.000427152
LOC109013670	-1.59681	3.75239e-12	8.6444e-11
LOC109013680	-3.39421	9.47162e-05	0.000500413
LOC109013704	-2.28233	4.07519e-17	1.82464e-15
LOC109013713	-2.42419	7.37632e-08	8.12631e-07
LOC109013856	-1.03599	7.37595e-06	5.22629e-05
LOC109013864	-1.75631	6.37625e-11	1.20975e-09
LOC109013881	-1.11689	0.00440899	0.0138502
LOC109013884	-1.5305	1.68777e-06	1.40479e-05
LOC109013907	-2.10854	1.02621e-07	1.09593e-06
LOC109013909	-1.00206	0.0011023	0.00425286
LOC109013910	-5.17858	2.75843e-07	2.70138e-06
LOC109013946	-1.96262	3.23161e-10	5.48872e-09
LOC109013949	-1.46598	0.0120473	0.0321831
LOC109013981	-2.30563	0.000645147	0.00267083
LOC109013984	-1.37495	0.000724708	0.0029535
LOC109014016	-1.85379	4.23442e-07	3.99389e-06
LOC109014021	-2.01962	0.000237268	0.00112309
LOC109014063	-1.50908	3.16255e-05	0.000190233
LOC109014085	-1.54355	0.000136149	0.00068819
LOC109014097	-1.00305	0.00855156	0.0242117
LOC109014114	-1.34274	6.46061e-14	1.89819e-12
LOC109014118	-3.74725	5.22182e-05	0.000295488
LOC109014159	-2.05995	3.58531e-06	2.75133e-05
LOC109014161	-1.86639	0.00822062	0.0234348
LOC109014192	-1.26304	0.00332034	0.0108914
LOC109014195	-1.0779	1.06611e-05	7.2248e-05
LOC109014208	-2.05047	0.000183865	0.000898972
LOC109014223	-2.22434	1.63388e-17	7.62722e-16
LOC109014236	-5.0941	2.7307e-13	7.35021e-12
LOC109014250	-1.49045	5.90653e-11	1.12995e-09
LOC109014262	-2.13241	1.7519e-30	2.63518e-28
LOC109014263	-1.71746	0.00487386	0.0150904
LOC109014288	-1.96127	0.0157249	0.0402462
LOC109014376	-1.70079	6.47434e-06	4.63598e-05
LOC109014377	-2.94649	0.000813289	0.00325797
LOC109014387	-1.50648	0.00354102	0.0114989
LOC109014404	-4.37768	5.81786e-05	0.00032593
LOC109014435	-2.42916	7.96618e-09	1.05485e-07
LOC109014452	-1.27411	4.41586e-09	6.10736e-08
LOC109014455	-2.68648	1.13967e-09	1.74973e-08
LOC109014490	-2.46544	9.98815e-14	2.84489e-12
LOC109014495	-1.11522	0.000664583	0.00273853
LOC109014496	-1.15716	0.00151277	0.00560265
LOC109014545	-1.63017	4.05382e-09	5.65079e-08
LOC109014555	-1.1961	0.000553538	0.00234347
LOC109014634	-1.68462	0.00025989	0.00121395
LOC109014640	-1.80161	5.22785e-05	0.000295756
LOC109014711	-1.75596	0.0104859	0.0286946
LOC109014723	-1.78593	3.239e-19	1.82255e-17
LOC109014749	-2.54903	5.15763e-06	3.81052e-05
LOC109014770	-2.36198	0.00285368	0.00960155
LOC109014784	-1.01975	0.0083313	0.0237034
LOC109014832	-1.12485	0.000210782	0.00101209
LOC109014834	-2.29531	1.11484e-08	1.44222e-07
LOC109014847	-3.45934	0.00137914	0.00516594
LOC109014923	-3.42212	9.73568e-06	6.68038e-05
LOC109014942	-1.56605	3.79306e-05	0.00022355
LOC109014956	-2.13238	0.000107574	0.000559959
LOC109015047	-2.16234	3.55226e-05	0.000210755
LOC109015096	-1.49991	0.003574	0.0115897
LOC109015097	-2.13559	0.001178	0.0045019
LOC109015101	-1.07749	0.003759	0.0121026
LOC109015109	-1.91744	9.19546e-07	8.06495e-06
LOC109015110	-1.58643	4.48641e-08	5.17286e-07
LOC109015116	-1.35114	6.36281e-08	7.1188e-07
LOC109015131	-1.5315	1.61503e-11	3.38201e-10
LOC109015201	-2.01134	4.13819e-07	3.91275e-06
LOC109015383	-1.64237	0.00514637	0.0157624
LOC109015547	-1.39098	1.15084e-14	3.76748e-13
LOC109015573	-1.73756	5.60885e-07	5.13453e-06
LOC109015588	-1.38566	0.00147861	0.00549293
LOC109015640	-1.72805	4.3701e-06	3.28482e-05
LOC109015675	-1.39534	0.000619811	0.00258131
LOC109015678	-1.92854	0.000183491	0.000897719
LOC109015686	-1.3569	0.0194876	0.0481209
LOC109015695	-3.32362	2.50827e-05	0.000154759
LOC109015757	-2.62783	0.00875557	0.0247001
LOC109015811	-1.12946	2.83987e-10	4.8701e-09
LOC109015904	-1.98395	0.00272586	0.00924719
LOC109015930	-2.87961	8.4909e-16	3.18257e-14
LOC109015939	-1.83443	0.00535738	0.0163002
LOC109016152	-2.48658	9.24886e-10	1.44014e-08
LOC109016278	-2.09593	1.81488e-05	0.000116474
LOC109016287	-2.37961	7.97924e-06	5.59861e-05
LOC109016305	-2.17975	0.0157845	0.0403671
LOC109016323	-1.06125	1.65351e-14	5.30738e-13
LOC109016442	-2.87789	9.37056e-12	2.048e-10
LOC109016499	-1.35135	0.00235735	0.00818899
LOC109016500	-8.08027	7.93457e-51	4.34777e-48
LOC109016638	-1.21969	0.0084042	0.0238695
LOC109016666	-1.19722	1.18244e-06	1.01313e-05
LOC109016786	-2.13719	0.00200711	0.00713885
LOC109016788	-2.47919	0.00631295	0.018766
LOC109016794	-1.15593	3.92666e-05	0.000229944
LOC109016932	-1.24931	7.80958e-07	6.94742e-06
LOC109017525	-4.53728	1.68073e-31	2.8652e-29
LOC109017539	-2.49823	2.99309e-14	9.3591e-13
LOC109017616	-2.63769	0.00138007	0.00516776
LOC109017678	-1.97155	8.42676e-08	9.14349e-07
LOC109017689	-1.05506	0.00152416	0.0056385
LOC109017763	-2.36786	0.00390982	0.0125077
LOC109017844	-2.35673	0.000112987	0.000583548
LOC109017893	-2.33659	1.33941e-06	1.13161e-05
LOC109017994	-1.07237	0.0188203	0.0467139
LOC109018043	-1.6012	0.00107909	0.00417663
LOC109018050	-1.63651	9.36878e-06	6.45548e-05
LOC109018168	-2.11864	0.00478998	0.0148707
LOC109018206	-1.39294	1.22673e-06	1.04679e-05
LOC109018237	-3.11164	0.00022442	0.0010691
LOC109018325	-1.32226	0.00224737	0.00786391
LOC109018510	-3.2002	0.000378359	0.00168198
LOC109018516	-1.89061	1.11593e-09	1.71557e-08
LOC109018622	-2.31332	0.000172156	0.000847849
LOC109018645	-2.01957	0.000220364	0.0010522
LOC109018690	-1.15284	2.28412e-10	3.97631e-09
LOC109018695	-1.46414	0.00137778	0.00516169
LOC109018710	-1.09749	3.53868e-11	7.03882e-10
LOC109018726	-1.73971	3.32004e-12	7.74138e-11
LOC109018727	-1.92428	0.0070829	0.0206154
LOC109018731	-1.93891	3.32579e-10	5.64036e-09
LOC109018740	-1.18993	1.032e-05	7.02483e-05
LOC109018802	-1.03814	0.000544371	0.00230848
LOC109018821	-1.04846	0.0155164	0.0398188
LOC109018847	-1.40942	1.47134e-09	2.21172e-08
LOC109018907	-1.64679	0.00814924	0.0232558
LOC109018922	-1.35301	6.73701e-09	9.03529e-08
LOC109018925	-2.10523	0.0145081	0.0376129
LOC109018935	-1.31148	0.00262203	0.00894433
LOC109018940	-2.67208	4.20431e-15	1.46825e-13
LOC109018946	-3.75486	1.81703e-06	1.50304e-05
LOC109018985	-1.03107	1.22305e-08	1.57247e-07
LOC109018987	-1.83697	0.000898264	0.00355609
LOC109018994	-2.92378	0.00205422	0.00728216
LOC109018999	-2.19567	0.00069996	0.00286482
LOC109019032	-1.09919	9.27805e-05	0.000491454
LOC109019059	-1.17476	6.17523e-05	0.000343194
LOC109019063	-2.20738	1.21076e-06	1.0347e-05
LOC109019068	-2.1447	0.000128296	0.00065439
LOC109019096	-2.65939	0.000153861	0.000767871
LOC109019139	-3.89702	1.33027e-18	6.98971e-17
LOC109019146	-1.23796	2.23006e-05	0.00013935
LOC109019147	-1.64447	6.28258e-08	7.04897e-07
LOC109019180	-1.15563	0.000442851	0.0019315
LOC109019193	-1.12041	2.11893e-05	0.000133165
LOC109019213	-2.57771	8.94634e-05	0.000476159
LOC109019225	-1.33221	3.97739e-09	5.55634e-08
LOC109019237	-1.04149	0.00139378	0.00521399
LOC109019255	-1.26197	0.0061552	0.018354
LOC109019264	-3.03256	1.70363e-15	6.23326e-14
LOC109019268	-1.16115	1.99934e-08	2.46321e-07
LOC109019319	-3.4872	9.96639e-12	2.16384e-10
LOC109019333	-3.09484	0.0166076	0.0421073
LOC109019336	-1.0246	0.00774989	0.0222945
LOC109019384	-1.46547	0.0004575	0.00198584
LOC109019386	-1.19881	0.00399249	0.0127192
LOC109019401	-1.52846	0.00330511	0.0108548
LOC109019427	-1.36314	0.0011666	0.00446574
LOC109019453	-7.2541	5.28303e-08	6.01012e-07
LOC109019457	-1.56329	2.28727e-15	8.22146e-14
LOC109019461	-1.3903	1.39278e-09	2.10463e-08
LOC109019470	-1.4538	2.37972e-09	3.45969e-08
LOC109019524	-3.3157	1.22697e-09	1.87004e-08
LOC109019557	-3.33379	0.00100747	0.00392914
LOC109019580	-1.36549	0.00364397	0.0117917
LOC109019600	-1.53756	0.00460308	0.0143758
LOC109019613	-1.11521	1.26048e-06	1.07241e-05
LOC109019614	-1.64485	4.25933e-11	8.3354e-10
LOC109019640	-1.60784	0.00202878	0.0072042
LOC109019653	-2.49173	0.000227668	0.00108277
LOC109019658	-3.84555	9.27042e-10	1.44252e-08
LOC109019669	-1.43886	0.00219669	0.00771709
LOC109019721	-2.8488	3.8127e-06	2.90933e-05
LOC109019774	-2.02173	3.02924e-18	1.51225e-16
LOC109019824	-1.60801	6.04072e-07	5.50205e-06
LOC109019853	-1.70508	1.82985e-07	1.86008e-06
LOC109019876	-2.07499	5.41023e-09	7.37624e-08
LOC109019890	-1.38808	9.0465e-05	0.000480822
LOC109019914	-6.29619	3.05972e-05	0.000184626
LOC109019927	-2.02211	3.64396e-10	6.13027e-09
LOC109019977	-1.59838	0.0194341	0.0479991
LOC109019992	-3.6253	7.19023e-15	2.4299e-13
LOC109020011	-2.39243	7.22585e-06	5.12467e-05
LOC109020067	-2.00987	0.000131083	0.000665505
LOC109020090	-1.95303	4.57897e-10	7.56499e-09
LOC109020103	-3.01011	0.00438172	0.0137798
LOC109020137	-2.50418	1.0543e-08	1.36851e-07
LOC109020138	-1.34772	1.54977e-05	0.000100888
LOC109020206	-2.08141	2.82309e-16	1.12018e-14
LOC109020211	-1.44677	0.0014504	0.00540296
LOC109020264	-2.97037	9.10409e-21	6.07309e-19
LOC109020279	-1.80996	1.9528e-16	7.98256e-15
LOC109020410	-1.41916	2.74245e-22	2.16889e-20
LOC109020448	-1.00028	4.45086e-05	0.000256722
LOC109020484	-1.34295	0.00138533	0.00518576
LOC109020507	-1.69231	2.09476e-06	1.70409e-05
LOC109020527	-3.36151	0.00667392	0.0196035
LOC109020529	-1.3661	0.000207096	0.000997509
LOC109020530	-1.15509	0.00638065	0.0189379
LOC109020552	-1.17498	0.008372	0.0237927
LOC109020555	-1.03353	0.000268417	0.00124795
LOC109020571	-3.13061	0.00221901	0.00777533
LOC109020603	-1.74905	0.00605849	0.0181219
LOC109020609	-2.15691	2.66815e-19	1.51617e-17
LOC109020667	-1.50959	2.11057e-08	2.59054e-07
LOC109020737	-2.91652	9.51912e-17	4.11019e-15
LOC109020759	-1.92541	1.77563e-05	0.000114082
LOC109020886	-1.7716	0.011002	0.0298901
LOC109020913	-1.16123	6.47467e-14	1.89819e-12
LOC109020932	-3.70444	2.28809e-06	1.84506e-05
LOC109020945	-1.66882	2.61833e-24	2.35384e-22
LOC109020947	-1.93155	5.73502e-10	9.31445e-09
LOC109020959	-2.2524	1.0962e-15	4.05595e-14
LOC109020970	-2.86381	0.0153948	0.0395618
LOC109020988	-2.44696	1.06063e-05	7.1919e-05
LOC109021105	-1.03383	0.0115809	0.0311794
LOC109021159	-2.06038	0.000249045	0.00117018
LOC109021174	-1.61742	2.29615e-05	0.000142788
LOC109021185	-4.36646	1.23083e-21	8.8797e-20
LOC109021195	-2.09459	0.00321731	0.0106231
LOC109021203	-2.44574	0.00580569	0.0174771
LOC109021206	-1.11019	1.65248e-16	6.87705e-15
LOC109021207	-2.12672	1.62096e-11	3.39133e-10
LOC109021248	-1.62644	0.00350351	0.0113964
LOC109021303	-2.49848	9.74355e-05	0.000513013
LOC109021324	-1.18701	2.60132e-11	5.24686e-10
LOC109021341	-1.29016	0.000153881	0.000767871
LOC109021353	-3.29578	2.99569e-07	2.91883e-06
LOC109021356	-3.53867	8.77688e-16	3.27908e-14
LOC109021440	-1.64934	1.20197e-09	1.83558e-08
LOC109021469	-1.00518	5.78864e-09	7.83646e-08
LOC109021476	-1.01236	1.44369e-08	1.82958e-07
LOC109021502	-2.06973	1.28434e-08	1.64485e-07
LOC109021529	-1.4198	4.36046e-06	3.27947e-05
LOC109021534	-1.02379	0.000384092	0.00170449
LOC109021582	-1.10056	0.0169971	0.0429292
LOC109021613	-1.96343	0.00184471	0.00664178
LOC109021641	-2.19399	0.000516061	0.00220387
LOC109021705	-1.0548	0.00166365	0.0060706
LOC109021765	-1.57945	6.55514e-10	1.05276e-08
LOC109021766	-2.01789	5.70023e-24	5.00707e-22
LOC109021833	-2.49921	7.13404e-05	0.000390632
LOC109021854	-1.08482	1.35683e-10	2.46457e-09
LOC109021862	-6.44739	2.02979e-10	3.58233e-09
LOC109021883	-1.10192	0.00460906	0.0143886
[truncated: 227 more rows]
