# Supplementary material for: Transcriptomic and coexpression network analyses revealed the regulatory mechanism of Cydia pomonella infestation on the synthesis of phytohormones in walnut husks
Source: PeerJ. 2024 Sep 23;12:e18130. doi: 10.7717/peerj.18130 (PMC11426320; doi:10.7717/peerj.18130)
Supplement: Supplemental Information 9 [file peerj-12-18130-s009.xlsx]

## Sheet: Sheet1
Table S7 KEGG pathway enrichment analysis of DEGs in transcriptome

## Sheet: 0h vs 12h
Kegg_level_1	Kegg_pathway	ko_id	0h vs 12h（1674）	P-value<0.05
Metabolism	Biosynthesis of secondary metabolites	ko01110	492	2.23949e-10
Metabolism	Photosynthesis - antenna proteins	ko00196	12	4.0532e-05
Metabolism	Photosynthesis	ko00195	21	4.99382e-05
Metabolism	Metabolic pathways	ko01100	757	8.74502e-05
Metabolism	Alanine, aspartate and glutamate metabolism	ko00250	21	0.000831337
Environmental Information Processing	MAPK signaling pathway - plant	ko04016	150	0.00189804
Metabolism	Monobactam biosynthesis	ko00261	7	0.00385747
Metabolism	alpha-Linolenic acid metabolism	ko00592	23	0.00399985
Metabolism	Phenylpropanoid biosynthesis	ko00940	70	0.00581058
Metabolism	Tyrosine metabolism	ko00350	22	0.00939902
Metabolism	Steroid biosynthesis	ko00100	13	0.0124941
Metabolism	Brassinosteroid biosynthesis	ko00905	9	0.0187402
Metabolism	Synthesis and degradation of ketone bodies	ko00072	5	0.0199696
Metabolism	Biosynthesis of amino acids	ko01230	69	0.0201062
Metabolism	Cysteine and methionine metabolism	ko00270	36	0.0269759
Metabolism	Diterpenoid biosynthesis	ko00904	26	0.0296271
Metabolism	Propanoate metabolism	ko00640	14	0.031283
Metabolism	Ubiquinone and other terpenoid-quinone biosynthesis	ko00130	19	0.031322
Metabolism	Porphyrin and chlorophyll metabolism	ko00860	16	0.0318588
Metabolism	Terpenoid backbone biosynthesis	ko00900	17	0.0354223
Metabolism	Benzoxazinoid biosynthesis	ko00402	5	0.0485424

## Sheet: 0h vs 24h
#Kegg_level_1	Kegg_pathway	ko_id	0h vs 24h（1899）	P-value
Metabolism	Metabolic pathways	ko01100	921	0
Metabolism	Biosynthesis of secondary metabolites	ko01110	544	1.48995e-09
Organismal Systems	Circadian rhythm - plant	ko04712	58	1.41881e-08
Metabolism	Photosynthesis	ko00195	28	3.97118e-08
Metabolism	Photosynthesis - antenna proteins	ko00196	16	6.50829e-08
Metabolism	Carbon metabolism	ko01200	98	1.69392e-07
Metabolism	Carbon fixation in photosynthetic organisms	ko00710	33	2.46807e-06
Metabolism	Biosynthesis of amino acids	ko01230	91	5.60387e-05
Metabolism	alpha-Linolenic acid metabolism	ko00592	29	0.000175067
Metabolism	Glyoxylate and dicarboxylate metabolism	ko00630	35	0.000294513
Environmental Information Processing	MAPK signaling pathway - plant	ko04016	173	0.000362139
Metabolism	Sulfur metabolism	ko00920	18	0.000413107
Metabolism	Alanine, aspartate and glutamate metabolism	ko00250	23	0.000713973
Metabolism	Nitrogen metabolism	ko00910	19	0.00121394
Metabolism	Monobactam biosynthesis	ko00261	8	0.00163193
Metabolism	Terpenoid backbone biosynthesis	ko00900	22	0.00347805
Metabolism	Phenylpropanoid biosynthesis	ko00940	79	0.00378626
Metabolism	Propanoate metabolism	ko00640	18	0.00380225
Genetic Information Processing	Ribosome	ko03010	87	0.00433521
Metabolism	Cysteine and methionine metabolism	ko00270	43	0.00654158
Metabolism	Isoflavonoid biosynthesis	ko00943	16	0.00742326
Metabolism	Porphyrin and chlorophyll metabolism	ko00860	19	0.0120712
Metabolism	Citrate cycle (TCA cycle)	ko00020	19	0.0207786
Metabolism	Carotenoid biosynthesis	ko00906	22	0.0260083
Metabolism	Arachidonic acid metabolism	ko00590	16	0.0262068
Metabolism	Amino sugar and nucleotide sugar metabolism	ko00520	67	0.0300381
Metabolism	Synthesis and degradation of ketone bodies	ko00072	5	0.0330055
Metabolism	Fatty acid biosynthesis	ko00061	19	0.0336573
Metabolism	Glutathione metabolism	ko00480	33	0.0472332

## Sheet: 0h vs 36h
#Kegg_level_1	Kegg_pathway	ko_id	0h vs 36h（1360）	P-value
Organismal Systems	Circadian rhythm - plant	ko04712	61	0
Metabolism	Photosynthesis	ko00195	30	5.43454e-13
Metabolism	Photosynthesis - antenna proteins	ko00196	17	3.26936e-11
Metabolism	Biosynthesis of secondary metabolites	ko01110	395	8.07506e-08
Metabolism	Metabolic pathways	ko01100	647	1.11156e-07
Metabolism	Porphyrin and chlorophyll metabolism	ko00860	22	6.72062e-06
Metabolism	Glyoxylate and dicarboxylate metabolism	ko00630	27	0.000557773
Environmental Information Processing	MAPK signaling pathway - plant	ko04016	128	0.000683136
Metabolism	alpha-Linolenic acid metabolism	ko00592	21	0.00150631
Metabolism	Ubiquinone and other terpenoid-quinone biosynthesis	ko00130	20	0.00162026
Metabolism	Carbon fixation in photosynthetic organisms	ko00710	20	0.00311469
Metabolism	Synthesis and degradation of ketone bodies	ko00072	5	0.00842785
Metabolism	Phenylpropanoid biosynthesis	ko00940	57	0.0122425
Metabolism	Nitrogen metabolism	ko00910	13	0.0123733
Metabolism	Flavonoid biosynthesis	ko00941	21	0.0151289
Metabolism	Zeatin biosynthesis	ko00908	10	0.0154342
Environmental Information Processing	Plant hormone signal transduction	ko04075	129	0.0155832
Metabolism	Carbon metabolism	ko01200	56	0.0188408
Metabolism	Cutin, suberine and wax biosynthesis	ko00073	14	0.0284688
Metabolism	Alanine, aspartate and glutamate metabolism	ko00250	14	0.0347792
Metabolism	Anthocyanin biosynthesis	ko00942	6	0.0362398
Metabolism	Starch and sucrose metabolism	ko00500	85	0.0468407
Metabolism	Brassinosteroid biosynthesis	ko00905	7	0.0478913
Metabolism	Valine, leucine and isoleucine degradation	ko00280	21	0.048576

## Sheet: 0h vs 48h
#Kegg_level_1	Kegg_pathway	ko_id	0h vs 48h（1121）	P-value
Organismal Systems	Circadian rhythm - plant	ko04712	46	7.39946e-11
Metabolism	Metabolic pathways	ko01100	549	8.73997e-09
Metabolism	Biosynthesis of secondary metabolites	ko01110	328	5.57485e-07
Metabolism	Brassinosteroid biosynthesis	ko00905	9	0.00131655
Metabolism	Starch and sucrose metabolism	ko00500	80	0.00255186
Metabolism	Synthesis and degradation of ketone bodies	ko00072	5	0.00365753
Metabolism	Phenylpropanoid biosynthesis	ko00940	50	0.00614541
Metabolism	Nitrogen metabolism	ko00910	12	0.00696357
Metabolism	Glyoxylate and dicarboxylate metabolism	ko00630	20	0.010239
Metabolism	Monobactam biosynthesis	ko00261	5	0.0130835
Metabolism	Flavonoid biosynthesis	ko00941	18	0.0170148
Metabolism	Cyanoamino acid metabolism	ko00460	16	0.0205559
Metabolism	Carotenoid biosynthesis	ko00906	15	0.0216244
Environmental Information Processing	Plant hormone signal transduction	ko04075	107	0.0226479
Genetic Information Processing	DNA replication	ko03030	14	0.0226543
Metabolism	Amino sugar and nucleotide sugar metabolism	ko00520	43	0.0243604
Metabolism	Isoflavonoid biosynthesis	ko00943	10	0.0253249
Metabolism	alpha-Linolenic acid metabolism	ko00592	15	0.0255696
Metabolism	Phenylalanine, tyrosine and tryptophan biosynthesis	ko00400	16	0.0304634

## Sheet: 0h vs 72h
#Kegg_level_1	Kegg_pathway	ko_id	In_term_num	P-value
Metabolism	Metabolic pathways	ko01100	1120	0
Metabolism	Biosynthesis of secondary metabolites	ko01110	666	1.68488e-10
Metabolism	Photosynthesis	ko00195	32	1.67708e-08
Metabolism	Photosynthesis - antenna proteins	ko00196	17	1.831e-07
Metabolism	Carbon metabolism	ko01200	104	8.81265e-05
Organismal Systems	Circadian rhythm - plant	ko04712	55	0.000168342
Metabolism	Phenylpropanoid biosynthesis	ko00940	101	0.000320504
Metabolism	Carbon fixation in photosynthetic organisms	ko00710	32	0.000527544
Metabolism	alpha-Linolenic acid metabolism	ko00592	32	0.000643633
Environmental Information Processing	ABC transporters	ko02010	41	0.000735258
Environmental Information Processing	MAPK signaling pathway - plant	ko04016	206	0.000894129
Metabolism	Indole alkaloid biosynthesis	ko00901	13	0.00208555
Metabolism	Steroid biosynthesis	ko00100	18	0.00326079
Metabolism	Carotenoid biosynthesis	ko00906	29	0.00417789
Metabolism	Nitrogen metabolism	ko00910	20	0.00641404
Metabolism	Starch and sucrose metabolism	ko00500	148	0.00810242
Metabolism	Ubiquinone and other terpenoid-quinone biosynthesis	ko00130	27	0.00854099
Metabolism	Biosynthesis of amino acids	ko01230	95	0.0115705
Metabolism	Isoflavonoid biosynthesis	ko00943	18	0.0119317
Metabolism	Glyoxylate and dicarboxylate metabolism	ko00630	35	0.0123441
Metabolism	Tyrosine metabolism	ko00350	28	0.0125486
Metabolism	Cysteine and methionine metabolism	ko00270	49	0.0177603
Metabolism	Phenylalanine metabolism	ko00360	32	0.021029
Metabolism	Anthocyanin biosynthesis	ko00942	9	0.0223526
Metabolism	Other glycan degradation	ko00511	31	0.0311841
Metabolism	Propanoate metabolism	ko00640	18	0.0330467
Metabolism	Glycosaminoglycan degradation	ko00531	22	0.0393195
Metabolism	Alanine, aspartate and glutamate metabolism	ko00250	21	0.0418739
