# Supplementary material for: Transcriptomic and coexpression network analyses revealed the regulatory mechanism of Cydia pomonella infestation on the synthesis of phytohormones in walnut husks
Source: PeerJ. 2024 Sep 23;12:e18130. doi: 10.7717/peerj.18130 (PMC11426320; doi:10.7717/peerj.18130)
Supplement: Supplemental Information 12 [file peerj-12-18130-s012.xlsx]

## Sheet: Sheet1
Table S10 List of genes related to ‘Plant hormone signal transduction’ from the MEmagenta module
GeneID	NR
LOC109010862	PREDICTED: probable inactive receptor kinase At4g23740 [Juglans regia]
LOC109019869	PREDICTED: G-type lectin S-receptor-like serine/threonine-protein kinase LECRK3 [Juglans regia]
LOC108992676	PREDICTED: probable inactive receptor kinase At2g26730 [Juglans regia]
LOC108979099	PREDICTED: cysteine-rich receptor-like protein kinase 3 isoform X1 [Juglans regia]
LOC109013840	PREDICTED: transcription factor bHLH35-like [Juglans regia]
LOC109022050	PREDICTED: transcription factor MYC2-like [Juglans regia]
LOC108985797	PREDICTED: transcription factor bHLH18-like [Juglans regia]
LOC108988687	PREDICTED: transcription factor bHLH18-like isoform X2 [Juglans regia]
LOC109002956	PREDICTED: pathogenesis-related protein 1-like [Juglans regia]
LOC108979265	PREDICTED: protein TIFY 10A-like isoform X1 [Juglans regia]
LOC108990250	PREDICTED: protein TIFY 5A-like [Juglans regia]
LOC109021337	PREDICTED: uncharacterized protein LOC109021337 [Juglans regia]
LOC108992179	PREDICTED: auxin-responsive protein IAA29-like [Juglans regia]
LOC109007710	PREDICTED: indole-3-acetic acid-induced protein ARG7-like [Juglans regia]
LOC108994012	PREDICTED: uncharacterized protein LOC108994012 [Juglans regia]
LOC109015065	PREDICTED: myb family transcription factor EFM-like isoform X2 [Juglans regia]
LOC108984224	PREDICTED: myb family transcription factor EFM-like [Juglans regia]
LOC108994799	PREDICTED: two-component response regulator ARR1 isoform X1 [Juglans regia]
novel0.493	PREDICTED: probable carboxylesterase 18 [Juglans regia]
LOC108983294	PREDICTED: scarecrow-like protein 32 [Juglans regia]
LOC108998487	PREDICTED: probable protein phosphatase 2C 24 [Juglans regia]
LOC109017805	PREDICTED: probable protein phosphatase 2C 24 [Juglans regia]
LOC108983349	PREDICTED: protein phosphatase 2C 37-like [Juglans regia]
LOC108983560	PREDICTED: probable protein phosphatase 2C 51 [Juglans regia]
LOC108988842	PREDICTED: probable protein phosphatase 2C 75 isoform X1 [Juglans regia]
LOC109017762	PREDICTED: PLAT domain-containing protein 2-like [Juglans regia]
LOC109018839	PREDICTED: PLAT domain-containing protein 2-like [Juglans regia]
LOC108998841	PREDICTED: probable xyloglucan endotransglucosylase/hydrolase protein 23 isoform X1 [Juglans regia]
LOC108998907	PREDICTED: xyloglucan endotransglucosylase/hydrolase protein 22-like [Juglans regia]
LOC108998913	PREDICTED: probable xyloglucan endotransglucosylase/hydrolase protein 23 [Juglans regia]
LOC109008957	PREDICTED: probable xyloglucan endotransglucosylase/hydrolase protein 23 [Juglans regia]
LOC108983621	PREDICTED: xyloglucan endotransglucosylase/hydrolase protein 22-like [Juglans regia]
