# Supplementary material for: Transcriptomic and coexpression network analyses revealed the regulatory mechanism of Cydia pomonella infestation on the synthesis of phytohormones in walnut husks
Source: PeerJ. 2024 Sep 23;12:e18130. doi: 10.7717/peerj.18130 (PMC11426320; doi:10.7717/peerj.18130)
Supplement: Supplemental Information 13 [file peerj-12-18130-s013.xlsx]

## Sheet: Sheet1
Table S11 hub transcription factors identified in each module
GeneID	Module	NR annotation	0h_fpkm	12h_fpkm	24h_fpkm	36h_fpkm	48h_fpkm	72h_fpkm
LOC108979694	MEturquoise	PREDICTED: AP2-like ethylene-responsive transcription factor AIL6 [Juglans regia]	0.0366667	2.01333	8.33333	1.54667	4.43333	9.98333
LOC109019370	MEturquoise	PREDICTED: ethylene-responsive transcription factor ERF003-like [Juglans regia]	0	1.11667	99.9067	6.41667	36.05	68.0467
LOC109019220	MEturquoise	PREDICTED: transcription factor PRE6-like [Juglans regia]	0.0466667	8.64667	52.13	5.65	19.51	32.47
LOC109012502	MEturquoise	PREDICTED: zinc finger CCCH domain-containing protein 15-like [Juglans regia]	0.106667	0.143333	5.66667	0.273333	2.92	2.70667
LOC109011524	MEturquoise	PREDICTED: heat stress transcription factor B-2a-like [Juglans regia]	0.02	2.36333	5.54	0.896667	3.07667	3.62667
LOC108980485	MEturquoise	PREDICTED: LOB domain-containing protein 31-like [Juglans regia]	0.08	0.383333	2.10667	0.18	0.873333	1.13333
LOC109014820	MEturquoise	PREDICTED: MADS-box protein SVP-like [Juglans regia]	0.223333	0.886667	16.8933	1.04	7.89667	13.7867
LOC108991021	MEturquoise	PREDICTED: myb-related protein Myb4-like [Juglans regia]	0	16.6133	125.317	28.2933	81.8033	83.5733
LOC109020715	MEturquoise	PREDICTED: transcription factor JUNGBRUNNEN 1-like [Juglans regia]	0	0.406667	3.93667	0.686667	1.02	1.84
LOC109021270	MEturquoise	histone-lysine n-methyltransferase clf [Quercus suber]	1.61	2.26667	3.76333	2.38333	2.66333	2.71667
LOC108990221	MEturquoise	PREDICTED: probable WRKY transcription factor 71 [Juglans regia]	0.08	11.7633	38.45	3.75667	12.8	18.97
LOC109011628	MEturquoise	PREDICTED: probable WRKY transcription factor 31 [Juglans regia]	0.0266667	1.12	7.46	2.25	4.45667	8.00667
LOC109012564	MEturquoise	PREDICTED: probable WRKY transcription factor 31 [Juglans regia]	0.00666667	2.26667	16.46	3.69	4.82667	7.52333
LOC108984287	MEturquoise	PREDICTED: probable WRKY transcription factor 31 [Juglans regia]	0.0566667	15.76	50.5967	5.30667	29.88	32.6533
LOC109003208	MEturquoise	PREDICTED: probable WRKY transcription factor 75 [Juglans regia]	0.21	6.41667	35.9667	5.84	20.69	29.8333
LOC108998614	MEmagenta	PREDICTED: ethylene-responsive transcription factor ERF027-like [Juglans regia]	3.53333	3.50667	26.5033	7.37667	16.94	39.4767
LOC108990846	MEmagenta	PREDICTED: ethylene-responsive transcription factor ERF027-like [Juglans regia]	0.516667	2.81667	27.4067	9.16667	20.39	47.49
LOC109011571	MEmagenta	PREDICTED: ethylene-responsive transcription factor ERF027 [Juglans regia]	0.313333	0.0966667	1.7	0.536667	1.72	3.27
LOC108980339	MEmagenta	PREDICTED: ethylene-responsive transcription factor ABR1-like [Juglans regia]	1.52	3.66667	7.03667	3.06667	4.50333	10.9567
LOC108990835	MEmagenta	PREDICTED: dehydration-responsive element-binding protein 1A-like [Juglans regia]	5.78667	3.1	24.32	7.13333	17.3	35.3533
LOC108995675	MEmagenta	PREDICTED: dehydration-responsive element-binding protein 2C-like [Juglans regia]	3.22	1.70667	6.55333	4.65333	4.80333	10.48
LOC109011566	MEmagenta	PREDICTED: dehydration-responsive element-binding protein 1A-like [Juglans regia]	9.23667	17.48	46.0767	27.3033	37.75	87.4867
LOC109015585	MEmagenta	PREDICTED: dehydration-responsive element-binding protein 1D-like [Juglans regia]	18.43	12.2567	55.77	36.7767	44.6867	67.0867
LOC108992179	MEmagenta	PREDICTED: auxin-responsive protein IAA29-like [Juglans regia]	2.76	0.983333	1.76667	0.833333	2.01	6.36333
LOC109013840	MEmagenta	PREDICTED: transcription factor bHLH35-like [Juglans regia]	8.63333	19.02	35.4833	8.99667	22.0567	35.2733
LOC108988687	MEmagenta	PREDICTED: transcription factor bHLH18-like isoform X2 [Juglans regia]	0.456667	2.57	5.85667	3.19333	4.61667	6.61667
LOC108993014	MEmagenta	PREDICTED: zinc finger protein ZAT11-like [Juglans regia]	5.45667	7.79667	22.3267	6.78667	12.6333	34.68
LOC109006756	MEmagenta	PREDICTED: zinc finger protein ZAT11-like [Juglans regia]	0.94	2.79667	1.85	1.68	2.54333	6.76
LOC108999469	MEmagenta	PREDICTED: homeobox-leucine zipper protein ATHB-12-like [Juglans regia]	1.62667	3.12	8.24667	3.04333	23.48	37.99
LOC108996080	MEmagenta	PREDICTED: transcription factor MYB44-like [Juglans regia]	4.58667	6.17	7.67667	9.69333	8.08333	15.4833
LOC109001271	MEmagenta	PREDICTED: protein BEARSKIN2-like [Juglans regia]	0.13	0.2	2.03667	0.403333	1.22	3.54
LOC109001315	MEmagenta	PREDICTED: NAC domain-containing protein 83-like [Juglans regia]	37.8033	69.93	100.78	53.7933	65.7367	109.61
LOC109006510	MEmagenta	PREDICTED: B-box zinc finger protein 20-like isoform X1 [Juglans regia]	0.09	0.146667	0.56	0.153333	0.476667	1.03333
LOC108982852	MEmagenta	PREDICTED: E3 ubiquitin-protein ligase PUB23-like [Juglans regia]	9.92333	21.8867	47.33	29.8967	22.1433	66.3433
LOC108990250	MEmagenta	PREDICTED: protein TIFY 5A-like [Juglans regia]	0.14	4.74667	10.47	2.29333	7.95667	10.4233
LOC108980184	MEmagenta	PREDICTED: probable WRKY transcription factor 31 isoform X1 [Juglans regia]	22.9867	46.7367	70.02	45.1267	48.31	77.8333
LOC108991700	MEgreen	PREDICTED: protein BRASSINAZOLE-RESISTANT 1-like [Juglans regia]	47.2167	29.4833	61.46	75.6633	76.7233	47.7933
LOC109020090	MEgreen	PREDICTED: transcription factor ILR3-like isoform X2 [Juglans regia]	5.62667	3.88	4.95667	4.82667	7.43	1.37667
LOC108990159	MEgreen	PREDICTED: transcription factor bHLH79-like [Juglans regia]	10.2367	4.16	8.84333	9.95667	17.77	7.96667
LOC108982947	MEgreen	PREDICTED: ABSCISIC ACID-INSENSITIVE 5-like protein 5 isoform X1 [Juglans regia]	6.15667	4.1	6.64333	14.09	19.34	2.85333
LOC108980443	MEgreen	PREDICTED: protein LOL1-like [Juglans regia]	97.8733	25.6933	105.28	77.37	238.84	66.3967
LOC108992474	MEgreen	PREDICTED: B-box zinc finger protein 24-like [Juglans regia]	12.7367	4.96	11.12	9.55667	18.73	3.06333
LOC109017731	MEgreen	PREDICTED: transcription factor PCL1-like [Juglans regia]	2.74333	7.1	7.43	19.07	28.6	3.81
LOC109019785	MEgreen	PREDICTED: WUSCHEL-related homeobox 13 [Juglans regia]	28.88	17.45	28.8633	45.2633	36.1333	23.2
LOC108991916	MEgreen	PREDICTED: high mobility group B protein 1-like isoform X2 [Juglans regia]	62.9167	23.19	41.0533	60.8667	71.8867	28.9267
LOC108983034	MEgreen	PREDICTED: HMG1/2-like protein isoform X1 [Juglans regia]	28.1533	20.8567	35.1667	43.2067	48.33	20.1167
LOC109017411	MEgreen	PREDICTED: LOB domain-containing protein 22-like isoform X1 [Juglans regia]	0.873333	0.296667	0.603333	0.783333	0.976667	0.39
LOC109006035	MEgreen	PREDICTED: transcriptional corepressor LEUNIG_HOMOLOG-like isoform X1 [Juglans regia]	11.5533	7.09333	12.6833	16.03	16.91	8.57333
LOC108985553	MEgreen	PREDICTED: MADS-box transcription factor 23-like isoform X2 [Juglans regia]	1.80667	0.68	1.32	1.92667	2.89333	0.89
LOC109010672	MEgreen	PREDICTED: myb-related protein 315-like [Juglans regia]	0.943333	0.556667	0.746667	1.32	2.04667	0.73
LOC108981184	MEgreen	PREDICTED: transcription factor DIVARICATA-like [Juglans regia]	5.93	2.69333	7.03333	8.21	8.89	4.56333
LOC108998963	MEgreen	PREDICTED: transcription factor CPC-like isoform X1 [Juglans regia]	7.57667	4.72667	10.6567	9.70667	17.4767	7.8
LOC109007532	MEgreen	PREDICTED: two-component response regulator-like APRR5 [Juglans regia]	0.723333	0.386667	1.65	2.49	7.8	0.116667
LOC108992288	MEgreen	PREDICTED: two-component response regulator-like PRR95 isoform X1 [Juglans regia]	1.13	1.11	1.54	4.82667	8.61333	0.216667
